# Supplementary material for: A multi-species toolkit of TOP2 hypercleavage mutants for studying topoisomerase II–mediated DNA damage
Source: bioRxiv. 2026 Jul 11:2026.05.09.723998. Originally published 2026 May 11. Preprint. [Version 2] doi: 10.64898/2026.05.09.723998 (PMC13192990; doi:10.64898/2026.05.09.723998)
Supplement: Supplement 1 [file media-1.zip]

Archive with 20 entries (19 files):
- 260711 Supp Tables/
- __MACOSX/._260711 Supp Tables
- 260711 Supp Tables/TOP2hc Table S1 Yeast screen.xlsx
- __MACOSX/260711 Supp Tables/._TOP2hc Table S1 Yeast screen.xlsx
- 260711 Supp Tables/.DS_Store
- __MACOSX/260711 Supp Tables/._.DS_Store
- 260711 Supp Tables/TOP2hc Table S3 Yeast TOP2-hc vs TOP1-TA.xlsx
- __MACOSX/260711 Supp Tables/._TOP2hc Table S3 Yeast TOP2-hc vs TOP1-TA.xlsx
- 260711 Supp Tables/TOP2hc Table S2 Yeast screen Functional enrichment.xlsx
- __MACOSX/260711 Supp Tables/._TOP2hc Table S2 Yeast screen Functional enrichment.xlsx
- 260711 Supp Tables/TOP2hc Table S6 Plasmids Addgene version.xlsx
- __MACOSX/260711 Supp Tables/._TOP2hc Table S6 Plasmids Addgene version.xlsx
- 260711 Supp Tables/TOP2hc Table S8 Antibodies.xlsx
- __MACOSX/260711 Supp Tables/._TOP2hc Table S8 Antibodies.xlsx
- 260711 Supp Tables/TOP2hc Table S7 Yeast strains.xlsx
- __MACOSX/260711 Supp Tables/._TOP2hc Table S7 Yeast strains.xlsx
- 260711 Supp Tables/TOP2hc Table S4 shRNA screen.xlsx
- __MACOSX/260711 Supp Tables/._TOP2hc Table S4 shRNA screen.xlsx
- 260711 Supp Tables/TOP2hc Table S5 shRNA vs CRISPR.xlsx
- __MACOSX/260711 Supp Tables/._TOP2hc Table S5 shRNA vs CRISPR.xlsx
