# Supplementary material for: A multi-species toolkit of TOP2 hypercleavage mutants for studying topoisomerase II–mediated DNA damage
Source: bioRxiv. 2026 Jul 11:2026.05.09.723998. Originally published 2026 May 11. Preprint. [Version 2] doi: 10.64898/2026.05.09.723998 (PMC13192990; doi:10.64898/2026.05.09.723998)
Supplement: Supplement 1 [file media-1.zip › 260711 Supp Tables/TOP2hc Table S1 Yeast screen.xlsx]

## Sheet: Full screen
Full screen (4565 ORFs)			TOP2-hc high expression (Cu2+)			TOP2-hc baseline			TOP2 high expression (Cu2+)			TOP2 baseline			Brief Description	ORF	Function Summary	Phenotype Summary	Description	Chromosome
Systematic Name	Standard Name	IDs	Log2GR	p-value	Z-score	Log2GR	p-value	Z-score	Log2GR	p-value	Z-score	Log2GR	p-value	Z-score
yor364w	-	yor364w	-3.41007	7.2e-12	6.85363	-3.488	2.6524e-20	9.23216	-0.31034	0.53412	0.621729	0.434403	0.13254	-1.50416	Dubious open reading frame	Dubious			Dubious open reading frame; unlikely to encode a functional protein, based on available experimental and comparative sequence data; partially overlaps the uncharacterized ORF YOR365C	chrXV
yal040c	cln3	cln3	-3.37016	1.29e-11	6.76976	-1.57531	3.9686e-05	4.1093	-0.201634	0.7488	0.320222	-0.214125	0.62002	0.495822	G1 cyclin involved in cell cycle progression	Verified	Cyclin-dependent protein kinase (CDK) regulatory subunit; regulates cell cycle passage through START by regulating transcription at the G1/S phase transcription; regulates non-autophagic vacuole fusion; localizes to the nucleus	Non-essential gene; dominant hyperactive alleles result in decreased critical cell size at START, decreased duration of the G1 phase, increased alpha-factor resistance, transient pheromone-induced cell cycle arrest, reduced mating efficiency; null mutants have an increased critical cell size at START, increased duration of the G1 phase, elevated chromosome instability, and increased chronological…	G1 cyclin involved in cell cycle progression; activates Cdc28p kinase to promote G1 to S phase transition; plays a role in regulating transcription of other G1 cyclins, CLN1 and CLN2; regulated by phosphorylation and proteolysis; acetyl-CoA induces CLN3 transcription in response to nutrient repletion to promote cell-cycle entry; cell cycle arrest phenotype of the cln1 cln2 cln3 triple null mutant…	chrI
ybr134w	-	ybr134w	-3.29572	3.69e-11	6.61602	-1.02857	0.008053	2.64984	-0.333424	0.48988	0.6905	-0.62293	0.079342	1.75452	Dubious open reading frame	Dubious			Dubious open reading frame; unlikely to encode a functional protein, based on available experimental and comparative sequence data	chrII
ybl054w	tod6	tod6	-3.2854	4.31e-11	6.59301	-3.07724	4.2688e-16	8.13068	-0.815575	0.04699	1.98639	-0.748461	0.033296	2.1285	PAC motif binding protein involved in rRNA and ribosome biogenesis	Verified	Sequence-specific DNA binding protein involved in regulation of RNA polymerase II transcription; subunit of the Rpd3L-Expanded chromatin remodeling histone deacetylase complex		PAC motif binding protein involved in rRNA and ribosome biogenesis; subunit of the RPD3L histone deacetylase complex; Myb-like HTH transcription factor; hypophosphorylated by rapamycin treatment in a Sch9p-dependent manner; activated in stochastic pulses of nuclear localization	chrII
ydr004w	rad57	rad57	-3.28096	4.51e-11	6.58627	-2.22342	5.0864e-09	5.84432	-0.201634	0.75104	0.317268	-0.0285692	0.92698	-0.0916451	Protein that stimulates strand exchange	Verified			Protein that stimulates strand exchange; stimulates strand exchange by stabilizing the binding of Rad51p to single-stranded DNA; involved in the recombinational repair of double-strand breaks in DNA during vegetative growth and meiosis; forms heterodimer with Rad55p	chrIV
yar042w	swh1	swh1	-3.26903	5.41e-11	6.55919	-0.0285692	0.9659	-0.042751	-0.0426443	0.90958	-0.113568	-0.0143553	0.8914	-0.136533	Protein similar to mammalian oxysterol-binding protein	Verified	Sterol transporter involved in endocytosis, exocytosis, and maintenance of cell polarity; localizes to various sites throughout the endomembrane system such as the nuclear envelope, nucleus-vacuolar junction, endoplasmic reticulum, Golgi, and early endosomes		Protein similar to mammalian oxysterol-binding protein; contains ankyrin repeats and FFAT motif; interacts with ER anchor Scs2p at the nucleus-vacuole junction; regulated by sterol binding; SWH1 has a paralog, OSH2, that arose from the whole genome duplication	chrI
ymr274c	rce1	rce1	-3.25852	6.17e-11	6.53956				-0.214125	0.7335	0.340473	-0.201634	0.66036	0.439416	Type II CAAX prenyl protease	Verified	Metalloendopeptidase involved in the CAAX-box dependent processing and maturation of the mating pheromone a-factor and Ras proteins; integral membrane protein localized to the endoplasmic reticulum		Type II CAAX prenyl protease; involved in the proteolysis and maturation of Ras and the a-factor mating pheromone	chrXIII
ymr141c	-	ymr141c	-3.19219	1.54e-10	6.40136				-0.176323	0.81036	0.239962	-0.111031	0.86536	0.169555	Putative protein of unknown function	Uncharacterized			Putative protein of unknown function; conserved among S. cerevisiae strains; YMR141C is not an essential gene	chrXIII
ylr381w	ctf3	ctf3	-3.18903	1.6e-10	6.39552	-1.72247	6.7702e-06	4.50079	-0.214125	0.73558	0.337712	-0.238787	0.5607	0.581802	Outer kinetochore protein that forms a complex with Mcm16p and Mcm22p	Verified	Protein that binds to components of condensed nuclear chromosome kinetochore; required for mitotic spindle assembly checkpoint that ensures that the spindle is correctly assembled and chromosomes are attached to the spindle before nuclear division starts; localized to the nucleus	Non-essential gene; null mutation causes severe chromosome instability and high frequency of chromosome loss: in systematic studies mutants are sensitive to DMSO and resistant to fluconazole, camptothecin, tunicamycin and bleomycin	Outer kinetochore protein that forms a complex with Mcm16p and Mcm22p; may bind the kinetochore to spindle microtubules; required for the spindle assembly checkpoint; orthologous to human centromere constitutive-associated network (CCAN) subunit CENP-I and fission yeast mis6	chrXII
ydr076w	rad55	rad55	-3.12433	3.84e-10	6.2604	-2.52607	2.7532e-11	6.6592	-0.411426	0.37668	0.88403	0.0439433	0.7558	-0.311001	Protein that stimulates strand exchange	Verified			Protein that stimulates strand exchange; stimulates strand exchange by stabilizing the binding of Rad51p to single-stranded DNA; involved in the recombinational repair of double-strand breaks in DNA during vegetative growth and meiosis; forms heterodimer with Rad57p	chrIV
ylr234w	top3	top3	-3.12267	3.93e-10	6.25678	-2.17632	1.06974e-08	5.71928	-0.201634	0.76344	0.300967	-0.275007	0.50172	0.671786	DNA Topoisomerase III	Verified			DNA Topoisomerase III; conserved protein that functions in a complex with Sgs1p and Rmi1p to relax single-stranded negatively-supercoiled DNA preferentially; DNA catenation/decatenation activity is stimulated by RPA and Sgs1p-Top3p-Rmi1p; involved in telomere stability and regulation of mitotic recombination	chrXII
ypl133c	rds2	rds2	-3.10601	4.84e-10	6.22421	-1.79494	2.658e-06	4.69562	0.120294	0.5849	-0.546241	-0.0285692	0.93936	-0.0760743	Transcription factor involved in regulating gluconeogenesis	Verified			Transcription factor involved in regulating gluconeogenesis; also involved in the regulation of glyoxylate cycle genes; member of the zinc cluster family of proteins; confers resistance to ketoconazole	chrXVI
ygl163c	rad54	rad54	-3.10601	4.91e-10	6.22195	-3.13258	1.23194e-16	8.27998	-0.464668	0.3059	1.02386	-0.485427	0.181308	1.33674	DNA-dependent ATPase that stimulates strand exchange	Verified	DNA-dependent ATPase and translocase involved in chromatin remodeling, induction of DNA geometric changes and heteroduplex formation; enhances the activity of the structure-specific Mms4p-Mus81p endonuclease; also involved in telomerase-independent telomere maintenance via recombination	Non-essential gene; null mutant is sensitive to DNA damaging agents, DNA synthesis and topoisomerase inhibitors; null mutant is sensitive to X-rays, gamma rays and UV radiation; null displays increased chromosome instability, increased loss-of-heterozygosity in diploids, increased mutation rate and elevated Ty element transposition; null mutant has abnormally elongated buds and decreased duration…	DNA-dependent ATPase that stimulates strand exchange; modifies the topology of double-stranded DNA; involved in the recombinational repair of double-strand breaks in DNA during vegetative growth and meiosis; member of the SWI/SNF family of DNA translocases; forms nuclear foci upon DNA replication stress	chrVII
ynr068c	-	ynr068c	-3.04439	1.1e-09	6.09418	-3.10936	2.096e-16	8.21646	-0.356144	0.45722	0.743432	-0.422233	0.26164	1.12252	Putative protein of unknown function	Uncharacterized	Protein whose biological role and cellular location are unknown		Putative protein of unknown function; exhibits homology to C-terminal end of Bul1p; expressed as a readthrough product of BSC5, the readthrough locus being termed BUL3; the BUL3 readthrough product is involved in ubiquitin-mediated sorting of plasma membrane proteins and interacts with WW domains of Rsp5p in vitro, but in a functionally different way than the non-readthrough form	chrXIV
yer095w	rad51	rad51	-3.02148	1.45e-09	6.04983	-2.35614	5.6592e-10	6.19964	-0.226509	0.6979	0.388157	-0.0840643	0.90804	0.115511	Strand exchange protein	Verified	Recombinase enzyme with DNA-dependent ATPase activity; involved in DNA recombination, telomere maintenance, mitochondrial double-strand break repair, and meiotic recombination; localizes to nuclear chromosomes and mitochondrial matrix	Non-essential gene; null mutant is sensitive to DNA damaging agents, DNA synthesis and topoisomerase inhibitors; null mutant is sensitive to X-rays, gamma rays and UV radiation; null displays increased chromosome instability, increased loss-of-heterozygosity in diploids, an increased mutation rate and elevated Ty element transposition; null mutant is temperature sensitive, and has both a decrease…	Strand exchange protein; forms a helical filament with DNA that searches for homology; involved in the recombinational repair of double-strand breaks in DNA during vegetative growth and meiosis; homolog of Dmc1p and bacterial RecA protein	chrV
ypl115c	bem3	bem3	-3.0018	1.87e-09	6.00871	-2.72465	6.5658e-13	7.18819	-1.88362	9.42e-07	4.90338	-1.22651	0.00032652	3.5933	Rho GTPase activating protein (RhoGAP)	Verified		Non-essential gene; null mutant has decreased starvation resistance and decreased competitive fitness in minimal, rich and respiratory growth media; null mutant has several morphological defects including peanut-shaped, finger-shaped, and misshapen cells, as well as cells with elongated buds; null mutant fails to depolarize the actin cytoskeleton during replication stress, resulting in bud elonga…	Rho GTPase activating protein (RhoGAP); involved in control of the cytoskeleton organization; targets the essential Rho-GTPase Cdc42p, which controls establishment and maintenance of cell polarity, including bud-site assembly	chrXVI
yml032c	rad52	rad52	-2.97085	2.79e-09	5.9435	-2.96717	4.5798e-15	7.83794	-0.389567	0.41012	0.823682	-0.298658	0.45054	0.754515	Protein involved in homologous recombination	Verified	Recombinase involved in the repair of DNA double-strand breaks and single-strand postreplication gaps, as well as the formation of meiotic four-stranded branched intermediates	Non-essential gene; null mutant is sensitive to DNA damaging agents, DNA synthesis and topoisomerase inhibitors; null mutant is sensitive to X-rays, gamma rays and UV radiation; null displays increased chromosome instability including gross chromosomal rearrangements, increased mutation rate, elevated Ty element transposition and decreased mitotic and ectopic recombination in meiosis; null mutant…	Protein involved in homologous recombination; attenuates resection of DNA double-strand break ends and stimulates strand exchange by facilitating Rad51p binding to single-stranded DNA; anneals complementary single-stranded DNA; involved in the repair of double-strand breaks in DNA during vegetative growth and meiosis and UV induced sister chromatid recombination	chrXIII
ydr369c	xrs2	xrs2	-2.95606	3.39e-09	5.9115	-2.98914	2.8912e-15	7.89551	-1.46467	0.000168124	3.76265	-0.83996	0.0162812	2.40255	Protein required for DNA repair	Verified			Protein required for DNA repair; component of the Mre11 complex, which is involved in double strand breaks, meiotic recombination, telomere maintenance, and checkpoint signaling	chrIV
ycl061c	mrc1	mrc1	-2.8953	7.16e-09	5.78713	-1.50589	8.7978e-05	3.92156	-0.992768	0.0132952	2.47576	-0.464668	0.20766	1.26003	S-phase checkpoint protein required for DNA replication	Verified	Protein involved in the DNA replication checkpoint, the intra-S DNA damage checkpoint, and regulation of DNA replication during the osmotic stress response; involved in mitotic sister chromatid cohesion, replication fork protection, DNA repair, chromatin silencing, and maintenance of DNA repeat elements and telomeres; subunit of the replication fork protection complex; localizes to nuclear replic…	Non-essential gene; null mutant shows increased duration of the S phase of the cell cycle and increased chromosome instability; null mutation results in constitutive phosphorylation of Rad53p; null mutants are sensitive to some chemicals, including benomyl, hydroxyurea, MMS, myriocin, quinine, but show increased resistance to other chemicals, including camptothecin, fluconazole, mycophenolic acid…	S-phase checkpoint protein required for DNA replication; couples DNA helicase and polymerase; interacts with and stabilizes Pol2p at stalled replication forks during stress, where it forms a pausing complex with Tof1p and is phosphorylated by Mec1p; defines a novel S-phase checkpoint with Hog1p that coordinates DNA replication and transcription upon osmostress; protects uncapped telomeres; Dia2p-…	chrIII
ymr048w	csm3	csm3	-2.87971	8.65e-09	5.75528	-2.20789	6.3316e-09	5.80776	-0.111031	0.93616	0.0800971	-0.111031	0.87202	0.161093	Replication fork associated factor	Verified	Subunit of the replication fork protection complex that stabilizes stalled replication forks during DNA replication; required for sister chromatid cohesion and chromosome segregation during meiosis; localized to the nucleus	Non-essential gene; null mutant displays high rate of chromosome instability, increased sensitivity to benomyl, hydroxyurea, camptothecin and selenomethionine; null mutant is also sensitive to UV; in systematic studies mutants are resistant to caffeine, cycloheximide and fluconazole	Replication fork associated factor; required for stable replication fork pausing; component of the DNA replication checkpoint pathway; required for accurate chromosome segregation during meiosis; forms nuclear foci upon DNA replication stress	chrXIII
ybr161w	csh1	csh1	-2.85997	1.11e-08	5.713				-0.400538	0.39084	0.858095	-0.432959	0.23982	1.17544	Mannosylinositol phosphorylceramide (MIPC) synthase catalytic subunit	Verified	Catalytic subunit of mannosylinositol phosphorylceramide (MIPC) synthase; required for biosynthesis of mature sphingolipids; predicted to be integral to membranes	Non-essential gene; null mutant has abnormal distribution of a reporter protein between Golgi and vacuole; in systematic studies null mutant shows increased competitive fitness	Mannosylinositol phosphorylceramide (MIPC) synthase catalytic subunit; forms a complex with regulatory subunit Csg2p; function in sphingolipid biosynthesis is overlapping with that of Sur1p; CSH1 has a paralog, SUR1, that arose from the whole genome duplication	chrII
yar003w	swd1	swd1	-2.84398	1.33e-08	5.68217				0.0439433	0.73488	-0.338641	0	0.87346	-0.159265	Subunit of the COMPASS (Set1C) complex	Verified		Non-essential gene; null mutant displays defects in chromosome maintenance and dynamics, increased accumulation of glycogen and increased flocculation	Subunit of the COMPASS (Set1C) complex; COMPASS methylates histone H3 on lysine 4 and is required in transcriptional silencing near telomeres; WD40 beta propeller superfamily member with similarity to mammalian Rbbp7	chrI
ydr439w	lrs4	lrs4	-2.82579	1.67e-08	5.64312	-2.69377	1.18932e-12	7.10661	-1.67356	1.46e-05	4.33464				Nucleolar protein that forms a complex with Csm1p	Verified	Nucleolar protein involved in rDNA condensation, protein localization to rDNA, and rDNA silencing; also participates in spindle microtubule attachment to kinetochore involved in homologous chromosome segregation		Nucleolar protein that forms a complex with Csm1p; and then Mam1p at kinetochores during meiosis I to mediate accurate homolog segregation; required for condensin recruitment to the replication fork barrier site and rDNA repeat segregation	chrIV
ypr135w	ctf4	ctf4	-2.81967	1.8e-08	5.6302	-2.75702	3.509e-13	7.27327	-0.250962	0.6486	0.455708	-0.0703893	0.95184	0.0603963	Chromatin-associated protein	Verified	Chromatin-binding protein involved in mitotic sister chromatid cohesion, initiation of DNA replication, and double-strand break repair via break-induced replication; subunit of the replication fork protection complex which stabilizes stalled replication forks and is thought to be involved in coordinating leading- and lagging-strand synthesis and replication checkpoint signaling	Non-essential gene; null mutant displays chromosome instability (CIN) phenotypes, decreased lifespan, and sensitivity to DNA-damaging agents; in large-scale studies, null mutant has slow growth rate, is sensitive to various chemicals, fails to grow under anaerobic conditions, and displays large cell size	Chromatin-associated protein; required for sister chromatid cohesion; interacts with DNA polymerase alpha (Pol1p) and may link DNA synthesis to sister chromatid cohesion	chrXVI
ykl113c	rad27	rad27	-2.80735	2.08e-08	5.60521	-0.641546	0.10537	1.61936	-0.367371	0.44824	0.758352	-0.464668	0.2054	1.26632	5' to 3' exonuclease, 5' flap endonuclease	Verified	5-3 exonuclease and 5-flap endonuclease involved in base-free sugar phosphate removal as a part of base-excision repair, DNA repair synthesis during gene conversion at the mating-type locus, removal of RNA primers during DNA replication, maintenance of DNA trinucleotide repeats, and non-homologous end joining; also involved in replicative cell aging; localizes to the nucleus, mitochondrion, and c…	Non-essential gene; null mutant displays sensitivity to agents affecting DNA metabolism such as 5-fluorouracil, MMS, and UV light; null mutant has elevated mutation frequency, decreased replicative lifespan, and abnormal nuclear morphology; in large-scale studies null mutant displays decreased competitive fitness, chronological lifespan, and filamentous growth, and is sensitive to heat, oxidative…	5' to 3' exonuclease, 5' flap endonuclease; required for Okazaki fragment processing and maturation, for long-patch base-excision repair and large loop repair (LLR), ribonucleotide excision repair; member of the S. pombe RAD2/FEN1 family; relocalizes to the cytosol in response to hypoxia	chrXI
ylr025w	snf7	snf7	-2.80116	2.26e-08	5.59082				0	0.81364	-0.235733	-0.0426443	0.97972	-0.0254199	One of four subunits of the ESCRT-III complex	Verified	Subunit of the ESCRT III complex; involved in ubiquitin-dependent protein catabolism via the multivesicular body sorting pathway, late endosome to vacuole transport, intralumenal vesicle formation, ATP export, and the cellular response to anoxia; also localizes to the cytoplasm		One of four subunits of the ESCRT-III complex; involved in the sorting of transmembrane proteins into the multivesicular body (MVB) pathway; recruited from the cytoplasm to endosomal membranes; ESCRT-III stands for endosomal sorting complex required for transport III	chrXII
ypl187w	mf(alpha)1	mf(alpha)1	-2.79077	2.54e-08	5.57051	-2.12433	2.3576e-08	5.58347	-0.925999	0.022092	2.28878	-0.731183	0.038532	2.06915	Mating pheromone alpha-factor, made by alpha cells	Verified	Mating pheromone and Cu2+ binding protein; initiates signal transduction involved in conjugation with cellular fusion; localizes to the extracellular region		Mating pheromone alpha-factor, made by alpha cells; interacts with mating type a cells to induce cell cycle arrest and other responses leading to mating; also encoded by MF(ALPHA)2, although MF(ALPHA)1 produces most alpha-factor; binds copper(II) ions	chrXVI
ymr143w	rps16a	rps16a	-2.76553	3.46e-08	5.51641	-2.67129	1.80942e-12	7.04843	-0.910733	0.024496	2.24926	-0.831877	0.0166694	2.39392	Protein component of the small (40S) ribosomal subunit	Verified	Subunit of the cytosolic small ribosomal subunit; involved in maturation of the small subunit rRNA and translation		Protein component of the small (40S) ribosomal subunit; homologous to mammalian ribosomal protein S16 and bacterial S9; RPS16A has a paralog, RPS16B, that arose from the whole genome duplication	chrXIII
ydr051c	det1	det1	-2.73118	5.13e-08	5.44674	-2.61117	5.8576e-12	6.88307	0	0.81626	-0.232358	0.0740006	0.70208	-0.382514	Acid phosphatase	Verified	Acid phosphatase involved in intracellular sterol transport	Non-essential gene; null mutation changes temperature sensitivity and decreased accumulation of sterols; mutants in competitive growth experiments show decreased fitness and increased chronological lifespan	Acid phosphatase; involved in the non-vesicular transport of sterols in both directions between the endoplasmic reticulum and plasma membrane; deletion confers sensitivity to nickel	chrIV
ycr063w	bud31	bud31	-2.68706	8.56e-08	5.35491	-2.72028	7.0728e-13	7.17802	-0.443607	0.3334	0.967288	-0.516015	0.158402	1.41047	Component of the SF3b subcomplex of the U2 snRNP	Verified		Non-essential gene; null mutant accumulates unspliced pre-mRNAs for several reporters and shows severely disorganized actin cytoskeleton, abnormal bud morphology and budding pattern, delayed cell cycle progression, and produces abnormally large cells	Component of the SF3b subcomplex of the U2 snRNP; increases efficiency of first and second step pre-mRNA splicing; diploid mutants display a random budding pattern instead of the wild-type bipolar pattern; facilitates passage through G1/S Start, but is not required for G2/M transition or exit from mitosis	chrIII
ylr068w	fyv7	fyv7	-2.67582	9.7e-08	5.33226				-0.650765	0.124322	1.53688	-0.713696	0.043552	2.01838	Nucleolar protein required for maturation of 18S rRNA	Verified			Nucleolar protein required for maturation of 18S rRNA; required for survival upon exposure to K1 killer toxin	chrXII
yer116c	slx8	slx8	-2.66676	1.06e-07	5.31613	-1.91839	4.954e-07	5.02809	-1.70044	1.05e-05	4.40661	-1.70044	4.49e-07	5.04692	Subunit of Slx5-Slx8 SUMO-targeted ubiquitin ligase (STUbL) complex	Verified	Subunit of the Slx5-Slx8 SUMO-targeted ubiquitin ligase (STUbL) complex; contributes to the ubiquitin ligase activity of the complex; involved in the cellular response to DNA damage and telomere maintenance; localizes to the nucleus with a sub-pool at the centromere	Non-essential gene; null mutant has a reduced growth rate and competitive fitness; null mutant displays elevated whole chromosome aneuploidy, increased gross chromosomal rearrangements and loss of heterozygosity; null mutant has a metaphase delay, and decreased duration of the G1 phase; null mutant displays spindle defects including: mispositioned spindles, fish hook spindles, and aberrant spindl…	Subunit of Slx5-Slx8 SUMO-targeted ubiquitin ligase (STUbL) complex; role in proteolysis of spindle positioning protein Kar9, DNA repair proteins Rad52p and Rad57p; stimulated by SUMO-modified substrates; contains a C-terminal RING domain; forms nuclear foci upon DNA replication stress; required for maintenance of genome integrity like human ortholog RNF	chrV
ymr231w	pep5	pep5	-2.63459	1.54e-07	5.24771	-2.59932	7.147e-12	6.85468	-0.0840643	0.99288	0.00892372	-0.0426443	0.98608	-0.017447	Histone E3 ligase, component of CORVET membrane tethering complex	Verified	E3 ubiquitin protein-ligase involved in the catabolism of histones; subunit of both the HOPS complex, which is involved in vacuolar fusion, and the CORVET membrane tethering complex, which is involved in vacuolar biogenesis and endosome to vacuole transport		Histone E3 ligase, component of CORVET membrane tethering complex; peripheral vacuolar membrane protein required for protein trafficking and vacuole biogenesis; interacts with Pep7p; involved in ubiquitination and degradation of excess histones	chrXIII
ymr188c	mrps17	mrps17	-2.61117	1.98e-07	5.20121	-2.50843	3.9094e-11	6.60747	-0.201634	0.74432	0.326138	-0.124328	0.82104	0.226208	Mitochondrial ribosomal protein of the small subunit	Verified	Component of the small subunit of the mitochondrial ribosome, which mediates translation in the mitochondrion		Mitochondrial ribosomal protein of the small subunit	chrXIII
ymr016c	sok2	sok2	-2.58976	2.52e-07	5.15621	-0.748461	0.05615	1.90987	-0.189034	0.77774	0.282265	-0.189034	0.68288	0.408536	Nuclear protein that negatively regulates pseudohyphal differentiation	Verified	Putative DNA-binding transcription factor involved in pseudohyphal growth; localizes to both nucleus and cytoplasm		Nuclear protein that negatively regulates pseudohyphal differentiation; plays a regulatory role in the cyclic AMP (cAMP)-dependent protein kinase (PKA) signal transduction pathway; relocalizes to the cytosol in response to hypoxia; SOK2 has a paralog, PHD1, that arose from the whole genome duplication	chrXIII
yal014c	syn8	syn8	-2.58976	2.53e-07	5.15547				0.0740006	0.65714	-0.443865	0.136062	0.54746	-0.601571	Endosomal SNARE related to mammalian syntaxin 8	Verified	Endosomal SNAP receptor involved in Golgi to vacuole transport	Non-essential gene; vacuolar protein import is defective in the null mutant; null mutant has higher resistance to low pH	Endosomal SNARE related to mammalian syntaxin 8	chrI
ydr359c	eaf1	eaf1	-2.58736	2.58e-07	5.1518	-2.0072	1.40838e-07	5.26415	-0.807355	0.049268	1.96627	-0.176323	0.70828	0.374167	Component of the NuA4 histone acetyltransferase complex	Verified			Component of the NuA4 histone acetyltransferase complex; acts as a platform for assembly of NuA4 subunits into the native complex; required for initiation of pre-meiotic DNA replication, likely due to its requirement for expression of IME1	chrIV
yil148w	rpl40a	rpl40a	-2.58736	2.59e-07	5.15107	-2.79909	1.49444e-13	7.38765	-0.137504	0.88034	0.150538	-0.0285692	0.92954	-0.0884236	Ubiquitin-ribosomal 60S subunit protein L40A fusion protein	Verified	Fusion protein that is cleaved to yield ubiquitin and a subunit of the cytosolic large ribosomal subunit; involved in assembly and nuclear export of the ribosomal large subunit, and translation		Ubiquitin-ribosomal 60S subunit protein L40A fusion protein; cleaved to yield ubiquitin and ribosomal protein L40A; ubiquitin may facilitate assembly of the ribosomal protein into ribosomes; homologous to mammalian ribosomal protein L40, no bacterial homolog; RPL40A has a paralog, RPL40B, that arose from the whole genome duplication; relative distribution to the nucleus increases upon DNA replica…	chrIX
ynl273w	tof1	tof1	-2.58496	2.71e-07	5.14257	-0.933573	0.0163708	2.40054	0.200913	0.44462	-0.764415	0.217591	0.40482	-0.833044	Subunit of a replication-pausing checkpoint complex	Verified			Subunit of a replication-pausing checkpoint complex; Tof1p-Mrc1p-Csm3p acts at the stalled replication fork to promote sister chromatid cohesion after DNA damage, facilitating gap repair of damaged DNA; interacts with the MCM helicase; relocalizes to the cytosol in response to hypoxia	chrXIV
ygl167c	pmr1	pmr1	-2.58015	2.79e-07	5.13711	-1.20789	0.00171302	3.13594	-2.05311	7.68e-08	5.37449	-1.74846	2.06e-07	5.19384	High affinity Ca2+/Mn2+ P-type ATPase	Verified	Calcium and manganese-transporting ATPase involved in calcium ion transport and homeostasis, manganese ion transport, macroautophagy, and exocytosis; localizes to the Golgi membrane	Non-essential gene; null mutant requires inositol for growth and is sensitive to calcium and magnesium ions, alkaline pH, and reducing agents; vacuoles of null mutant have multiple lobes or are fragmented; null mutant has shorter replicative lifespan and reduced mating efficiency, and accumulates excess triglycerides, sterol esters, and calcium ions; in large-scale studies, null mutant displays r…	High affinity Ca2+/Mn2+ P-type ATPase; required for Ca2+ and Mn2+ transport into Golgi; involved in Ca2+ dependent protein sorting, processing; D53A mutant (Mn2+ transporting) is rapamycin sensitive, Q783A mutant (Ca2+ transporting) is rapamycin resistant; Mn2+ transport into Golgi lumen required for rapamycin sensitivity; mutations in human homolog ATP2C1 cause acantholytic skin condition Hailey…	chrVII
ylr148w	pep3	pep3	-2.57046	3.12e-07	5.11605	-2.17313	1.1273e-08	5.71037	-0.163499	0.81942	0.228291	0.304006	0.26908	-1.10518	Component of CORVET membrane tethering complex	Verified	Subunit of both the HOPS tethering complex involved in vesicle fusion and the CORVET tethering complex involved in endosomal biogenesis and vacuolar transport		Component of CORVET membrane tethering complex; vacuolar peripheral membrane protein that promotes vesicular docking/fusion reactions in conjunction with SNARE proteins, required for vacuolar biogenesis	chrXII
yfl001w	deg1	deg1	-2.57046	3.13e-07	5.11545	-0.925999	0.017798	2.36979	-0.495695	0.26646	1.11125	-0.286881	0.46204	0.735492	tRNA:pseudouridine synthase	Verified	tRNA pseudouridine synthase that converts uridine to pseudouridine in tRNA molecules; localizes in the cytoplasm and nucleus	Non-essential gene; null mutant has no pseudouridilation of some RNAs; in systematic studies mutants show abnormally elongated buds, abnormal levels of various free amino acids; increased sensitivity to some chemicals, including MMS, caffeine, Congo Red, rapamycin, and increased resistance to several other chemicals, including cycloheximide, camptothecin, fenpropimorph, fluconazole, tunicamycin, …	tRNA:pseudouridine synthase; introduces pseudouridines at position 38 or 39 in tRNA; also responsible for pseudouracil modification of some mRNAs; important for maintenance of translation efficiency and normal cell growth, localizes to both the nucleus and cytoplasm; non-essential for viability	chrVI
yjr060w	cbf1	cbf1	-2.56316	3.44e-07	5.09759	-2.63227	3.8312e-12	6.94327	-0.367371	0.44738	0.75979	-0.31034	0.43982	0.772497	Basic helix-loop-helix (bHLH) protein	Verified	Sequence specific DNA-binding RNA polymerase II transcription activator and repressor; subunit of the Cbf1-Met4-Met28 complex; activates transcription of genes involved in inositol biosynthetic process and sulfate assimilation and represses transcription of genes involved in ceramide biosynthetic process; localized to the mitochondrion in high-throughput studies	Non-essential gene; null mutant grows slowly, has abnormal vacuolar morphology, impaired fitness, cannot utilize allantoin as a nitrogen source, shows decreased Ty1 mobility, is sensitive to various antibiotics, auxotrophic for methionine, heat-resistant, and accumulates glycogen; overexpression causes abnormal nuclear morphology, accumulation of cells with 2C DNA content, increased percentage of…	Basic helix-loop-helix (bHLH) protein; forms homodimer to bind E-box consensus sequence CACGTG present at MET gene promoters and centromere DNA element I (CDEI); affects nucleosome positioning at this motif; associates with other transcription factors such as Met4p and Isw1p to mediate transcriptional activation or repression; associates with kinetochore proteins, required for chromosome segregat…	chrX
ylr320w	mms22	mms22	-2.50589	6.28e-07	4.9824	-2.59216	8.2156e-12	6.83474	0.0740006	0.65486	-0.447021	0.0291463	0.78866	-0.268051	Subunit of E3 ubiquitin ligase complex involved in replication repair	Verified	Subunit of Cul8-RING ubiquitin ligase complex that is involved in DNA double-strand break and recombinational repair, meitoic sister chromatid segregation, replication fork processing and cellular response to DNA damage		Subunit of E3 ubiquitin ligase complex involved in replication repair; stabilizes protein components of the replication fork, such as the fork-pausing complex and leading strand polymerase, preventing fork collapse and promoting efficient recovery during replication stress; required for accurate meiotic chromosome segregation	chrXII
yhr009c	tda3	tda3	-2.50589	6.4e-07	4.97874	-1.38405	0.00032398	3.59533	-1.15704	0.0034058	2.92852	-0.807355	0.021234	2.3038	Putative oxidoreductase involved in late endosome to Golgi transport	Verified			Putative oxidoreductase involved in late endosome to Golgi transport; physical and genetical interactions with Btn2p; null mutant is viable, has extended S phase, and sensitive to expression of top1-T722A allele; similar to human FOXRED1	chrVIII
ygl168w	hur1	hur1	-2.44626	1.18e-06	4.85897	-1.31615	0.0006233	3.42127	-1.98185	2.22e-07	5.1799	-1.36737	5.6e-05	4.02906	Protein with a role in DNA repair	Verified			Protein with a role in DNA repair; mutants show reduced efficiency of non-homologous end-joining repair	chrVII
ydr318w	mcm21	mcm21	-2.42761	1.45e-06	4.81801	-1.74846	4.6994e-06	4.57778	-0.298658	0.55328	0.592852	-0.0703893	0.94364	0.0706956	Component of the kinetochore sub-complex COMA	Verified	Subunit of COMA complex which bridges centromeric DNA and microtubules during kinetochore assembly; involved in mitotic sister chromatid cohesion and negative regulation of meiotic DNA double-strand break formation involved in reciprocal meiotic recombination		Component of the kinetochore sub-complex COMA; COMA (Ctf19p, Okp1p, Mcm21p, Ame1p) bridges kinetochore subunits in contact with centromeric DNA with subunits bound to microtubules during kinetochore assembly; involved in minichromosome maintenance; modified by sumoylation; orthologous to human centromere constitutive-associated network (CCAN) subunit CENP-O and fission yeast mal2	chrIV
yll046c	rnp1	rnp1	-2.38957	2.15e-06	4.73879	0.0291463	0.8712	-0.162134	-0.505891	0.24738	1.15674	0.184425	0.46032	-0.73832	Ribonucleoprotein that contains two RNA recognition motifs (RRM)	Verified			Ribonucleoprotein that contains two RNA recognition motifs (RRM); RNP1 has a paralog, SBP1, that arose from the whole genome duplication	chrXII
ypl024w	rmi1	rmi1	-2.34199	3.44e-06	4.64263	-1.25701	0.00113642	3.25438	-0.250962	0.6589	0.441432	-0.176323	0.69226	0.39579	Subunit of the RecQ (Sgs1p) - Topo III (Top3p) complex	Verified			Subunit of the RecQ (Sgs1p) - Topo III (Top3p) complex; stimulates superhelical relaxing, DNA catenation/decatenation and ssDNA binding activities of Top3p; involved in response to DNA damage; functions in S phase-mediated cohesion establishment via a pathway involving the Ctf18-RFC complex and Mrc1p; stimulates Top3p DNA catenation/decatenation activity; null mutants display increased rates of r…	chrXVI
ydr202c	rav2	rav2	-2.30743	4.83e-06	4.57204	-0.400538	0.32814	0.977867	-0.695994	0.093652	1.67644	-0.411426	0.2742	1.09344	Subunit of RAVE complex (Rav1p, Rav2p, Skp1p)	Verified			Subunit of RAVE complex (Rav1p, Rav2p, Skp1p); the RAVE complex associates with the V1 domain of the vacuolar membrane (H+)-ATPase (V-ATPase) and promotes assembly and reassembly of the holoenzyme	chrIV
yor028c	cin5	cin5	-2.30743	4.93e-06	4.56774	-0.389567	0.3461	0.942181	-0.475085	0.28624	1.06641	-0.111031	0.86158	0.174363	Basic leucine zipper (bZIP) transcription factor of the yAP-1 family	Verified		Non-essential gene; overexpression elevates resistance to MMS, mitomycin C and cisplatin; in systematic studies null mutants show increased competitive fitness and increased accumulation of alpha amino acids	Basic leucine zipper (bZIP) transcription factor of the yAP-1 family; physically interacts with the Tup1-Cyc8 complex and recruits Tup1p to its targets; mediates pleiotropic drug resistance and salt tolerance; nuclearly localized under oxidative stress and sequestered in the cytoplasm by Lot6p under reducing conditions; CIN5 has a paralog, YAP6, that arose from the whole genome duplication	chrXV
yal044c	gcv3	gcv3	-2.28392	6.08e-06	4.52359	-1.77821	3.225e-06	4.65594	-0.378512	0.42824	0.792207	0	0.88092	-0.149803	H subunit of the mitochondrial glycine decarboxylase complex	Verified			H subunit of the mitochondrial glycine decarboxylase complex; glycine decarboxylase is required for the catabolism of glycine to 5,10-methylene-THF; also required for all protein lipoylation; expression is regulated by levels of 5,10-methylene-THF	chrI
ynl071w	lat1	lat1	-2.28096	6.28e-06	4.51674	-2.28096	2.0016e-09	5.99768	-0.887525	0.029104	2.18207	-0.659925	0.063028	1.85899	Dihydrolipoamide acetyltransferase component (E2) of the PDC	Verified	Dihydrolipoyllysine acetyltransferase involved in acetyl-CoA biosynthesis from pyruvate; subunit of mitochondrial pyruvate dehydrogenase complex		Dihydrolipoamide acetyltransferase component (E2) of the PDC; the pyruvate dehydrogenase complex (PDC) catalyzes the oxidative decarboxylation of pyruvate to acetyl-CoA	chrXIV
yir009w	msl1	msl1	-2.25096	8.39e-06	4.45498	-2.52607	2.859e-11	6.65366	-0.0565835	0.93462	-0.0820336	-0.15056	0.77326	0.288113	U2B component of U2 snRNP	Verified	U2 snRNA-binding protein involved in mRNA splicing; subunit of U2-type prespliceosome		U2B component of U2 snRNP; involved in splicing, binds the U2 snRNA stem-loop IV in vitro but requires association of Lea1p for in vivo binding; does not contain the conserved C-terminal RNA binding domain found in other family members	chrIX
ygr167w	clc1	clc1	-2.24793	8.58e-06	4.45018	-0.454176	0.27022	1.10256	0.0144996	0.79318	-0.262183	-0.516015	0.15628	1.41769	Clathrin light chain	Verified	Structural light chain protein component of clathrin vesicle coats; required for proper trimerization of clathrin heavy chains; positively regulates endocytosis; localizes to trans-Golgi network	Non-essential gene; null mutant is sensitive to cadmium and nickel ions; in systematic studies null mutans show decreased competitive fitness, decreased growth rate, inability to grow under respiratory growth conditions and increased sensitivity to both acidic and alkaline pH; also show increased sensitivity to a variety of chemicals, including azoles, cyclosporin A, caffeine, hydroxyurea, tunica…	Clathrin light chain; subunit of the major coat protein involved in intracellular protein transport and endocytosis; regulates endocytic progression; thought to regulate clathrin function; the clathrin triskelion is a trimeric molecule composed of three heavy chains that radiate from a vertex and three light chains which bind noncovalently near the vertex of the triskelion	chrVII
ylr079w	sic1	sic1	-2.24793	8.75e-06	4.44596	-1.33342	0.00052542	3.46745	-0.0840643	0.9841	0.019929	-0.526069	0.143188	1.46402	Cyclin-dependent kinase inhibitor (CKI)	Verified	Cyclin-dependent protein serine/threonine kinase inhibitor involved in G1/S transition of mitotic cell cycle and negative regulation of macroautophagy; localizes to both nucleus and cytoplasm	Non-essential gene; null mutant displays a decreased growth rate, a reduced duration of the G1 phase of the cell cycle, is thermosensitive, and has impaired anaerobic growth during anoxia; null mutant has elevated levels of chromosome loss, and overall chromosomal instability; null mutant also displays a shorter chronological lifespan, accumulates superoxide, and is defective for entry into stati…	Cyclin-dependent kinase inhibitor (CKI); inhibitor of Cdc28-Clb kinase complexes that controls G1/S phase transition, preventing premature S phase and ensuring genomic integrity; phosphorylated by Clb5/6-Cdk1 and Cln1/2-Cdk1 kinase which regulate timing of Sic1p degradation; phosphorylation targets Sic1p for SCF(CDC4)-dependent turnover; functional homolog of mammalian Kip1	chrXII
ymr205c	pfk2	pfk2	-2.23879	9.61e-06	4.42577	-1.68706	1.02466e-05	4.4119	-0.189034	0.77678	0.283518	-0.201634	0.64026	0.467335	Beta subunit of heterooctameric phosphofructokinase	Verified	Subunit of 6-phosphofructokinase complex involved in glycolysis; localizes in mitochondria	Non-essential gene; reduction of function prevents growth under anaerobic conditions; null mutant is blocked in glycolysis and shows decreased rate of both respiratory and fermentative growth, increased heat sensitivity, lower survival in stationary phase and decreased competitive fitness	Beta subunit of heterooctameric phosphofructokinase; involved in glycolysis; indispensable for anaerobic growth; activated by fructose-2,6-bisphosphate and AMP; mutation inhibits glucose induction of cell cycle-related genes	chrXIII
yil094c	lys12	lys12	-2.23573	9.74e-06	4.42287	-1.04963	0.0068966	2.7018	0.0144996	0.79914	-0.25446	0.104697	0.63642	-0.47271	Homo-isocitrate dehydrogenase	Verified	Mitochondrial homoisocitrate dehydrogenase involved in lysine biosynthesis		Homo-isocitrate dehydrogenase; an NAD-linked mitochondrial enzyme required for the fourth step in the biosynthesis of lysine, in which homo-isocitrate is oxidatively decarboxylated to alpha-ketoadipate	chrIX
ylr292c	sec72	sec72	-2.23573	9.88e-06	4.41978	-0.545968	0.17303	1.36253	-0.250962	0.6589	0.441432	0.304006	0.26936	-1.10454	Non-essential subunit of Sec63 complex	Verified	Component of the Sec62/Sec63 complex that is involved in the posttranslational translocation of proteins to the ER		Non-essential subunit of Sec63 complex; with Sec61 complex, Kar2p/BiP and Lhs1p forms a channel competent for SRP-dependent and post-translational SRP-independent protein targeting and import into the ER; other members are Sec63p, Sec62p, and Sec66p	chrXII
yll006w	mmm1	mmm1	-2.22342	1.1e-05	4.39652	-1.60881	2.6784e-05	4.19922	-0.201634	0.7386	0.333708	-0.0703893	0.96872	0.0392137	ER integral membrane protein, ERMES complex subunit	Verified	Protein involved in mitochondrial genome maintenance, mitochondrion to ER tethering, assembly of the mitochondrial outer membrane translocase complex, and phosolipid transport; part of the ERMES complex and localized to both mitochondrial outer membrane and ER membrane	Non-essential gene; null mutant exhibits mitochondrial defects including the inability to respire, reduced mitophagy, decreased mitochondrial cardiolipin and phosphatidylethanolamine accumulation and increased ergosterol accumulation; temperature-sensitive mutant has giant, condensed mitochondria at elevated temperatures; in large-scale studies, null mutant displays decreases in competitive fitne…	ER integral membrane protein, ERMES complex subunit; ERMES links the ER to mitochondria and may promote inter-organellar calcium and phospholipid exchange as well as coordinating mitochondrial DNA replication and growth; required for mitophagy; ERMES complex is often co-localized with peroxisomes and with concentrated areas of pyruvate dehydrogenase	chrXII
ykr034w	dal80	dal80	-2.22033	1.13e-05	4.39067	-0.545968	0.171376	1.3678	-0.0143553	0.84064	-0.201075	0.251539	0.35736	-0.920407	Negative regulator of genes in multiple nitrogen degradation pathways	Verified	A RNA polymerase II transcription factor that binds specific DNA sequence; negatively regulates transcription and is involved in nitrogen catabolite repression of transcription; localized to the nucleus	Non-essential gene; null mutant displays elevated expression of several genes controlled by nitrogen catabolite repression system; both null mutation and overexpression in strain Sigma1278b cause increased filamentous growth	Negative regulator of genes in multiple nitrogen degradation pathways; expression is regulated by nitrogen levels and by Gln3p; member of the GATA-binding family, forms homodimers and heterodimers with Gzf3p; DAL80 has a paralog, GZF3, that arose from the whole genome duplication	chrXI
ydr069c	doa4	doa4	-2.19849	1.37e-05	4.34861	-0.367371	0.38554	0.867734	-1.18269	0.0027088	2.99899	-0.659925	0.06204	1.86601	Ubiquitin hydrolase	Verified	Thiol-dependent ubiquitin-specific protease involved in ubiquitin homeostasis, free ubiquitin chain depolymerization, and ubiquitin-dependent protein catabolism via the multivesicular body sorting pathway; involved in endocytosis, intraluminal vesicle formation, ATP export, and regulation of DNA replication; localizes to the endosome and associates with the proteasome	Non-essential gene; null mutation confers increased sensitivity to elevated temperature, oxidative stress, canavanine, sulfometuron; conditional allele causes petite phenotype indicating respiratory deficiency; in systematic studies mutants exhibit increased sensitivity to multiple chemicals, including rapamycin, cycloheximide, tunicamycin, caffeine, Congo Red, ethanol	Ubiquitin hydrolase; deubiquitinates intralumenal vesicle (ILVs) cargo proteins; required for recycling ubiquitin from proteasome-bound ubiquitinated intermediates, acts at the late endosome/prevacuolar compartment to recover ubiquitin from ubiquitinated membrane proteins destined for the vacuole; DOA4 has a paralog, UBP5, that arose from the whole genome duplication	chrIV
ydr136c	vps61	vps61	-2.19849	1.4e-05	4.34386	-1.4489	0.00015934	3.77604	-0.214125	0.73256	0.341722	-0.0565835	0.98874	0.0141128	Dubious open reading frame	Dubious			Dubious open reading frame; unlikely to encode a functional protein, based on available experimental and comparative sequence data; not conserved in closely related Saccharomyces species; 4% of ORF overlaps the verified gene RGP1; deletion causes a vacuolar protein sorting defect	chrIV
ypr046w	mcm16	mcm16	-2.16672	1.85e-05	4.28227	-0.823749	0.0366	2.0902	0.286304	0.30114	-1.03399	0.200913	0.4226	-0.801919	Component of the Ctf19 complex and the COMA subcomplex	Verified			Component of the Ctf19 complex and the COMA subcomplex; involved in kinetochore-microtubule mediated chromosome segregation; binds to centromere DNA; orthologous to human centromere constitutive-associated network (CCAN) subunit CENP-H and fission yeast fta3	chrXVI
yjr043c	pol32	pol32	-2.16027	1.98e-05	4.26713	-1.13093	0.0034468	2.9248	-0.263034	0.6178	0.498971	-0.189034	0.6688	0.427796	Third subunit of DNA polymerase delta	Verified	Subunit of DNA polymerase delta; contributes to DNA polymerase activity and single-stranded DNA 3'-5' exodeoxyribonuclease activity; involved in RNA-dependent DNA biosynthesis, leading and lagging strand elongation, Okazaki initiator RNA removal, DNA amplification, and DNA repair	Non-essential gene; null mutant displays chromosome instability and sensitivity to cold, HU, and selenite; in large-scale studies, null mutant displays reduced competitive fitness in a variety of media, is sensitive to heat and desiccation, has elongated telomeres, and shows altered resistance to a variety of chemicals	Third subunit of DNA polymerase delta; involved in chromosomal DNA replication; required for error-prone DNA synthesis in the presence of DNA damage and processivity; forms a complex with Rev3p, Rev7p and Pol31p; interacts with Hys2p, PCNA (Pol30p), and Pol1p	chrX
ylr362w	ste11	ste11	-2.13422	2.51e-05	4.2139	-2.31034	1.20444e-09	6.07965	-2.13422	2.23e-08	5.59314	-2.31034	4.39e-12	6.92402	Signal transducing MEK kinase	Verified	MAP kinase kinase kinase that is involved in signal transduction during pseudohyphal growth, hyperosmotic response, filamentous growth, mating in response to pheromone, and the cell integrity pathway; also involved in regulation of RNA-mediated transposition and the cellular response to heat; localizes to the cytoplasm	Non-essential gene; conditional mutant is pheromone resistant, being unable to undergo pheromone-induced cell cycle arrest or form shmoos, unable to produce mating pheromone Mfa1p/2p and is sterile; null mutant has strong pseudohyphal and invasive growth defects, is sensitive to hyperosmotic stress and hypersensitive to enzymatic treatment with zymolyase; constitutively active mutant has enhanced…	Signal transducing MEK kinase; involved in pheromone response and pseudohyphal/invasive growth pathways where it phosphorylates Ste7p, and the high osmolarity response pathway, via phosphorylation of Pbs2p; regulated by Ste20p and Ste50p; protein abundance increases in response to DNA replication stress	chrXII
ymr031w-a	-	ymr031w-a	-2.12433	2.73e-05	4.19489	-0.333424	0.42182	0.803268	-0.15056	0.85082	0.188072	-0.111031	0.87182	0.161347	Dubious open reading frame	Dubious			Dubious open reading frame; unlikely to encode a functional protein, based on available experimental and comparative sequence data; null mutant displays shortened telomeres; partially overlaps the uncharacterized ORF YMR031C	chrXIII
ypl234c	vma11	vma11	-2.09085	3.69e-05	4.12608	-2.19535	7.96e-09	5.7693	-0.333424	0.5076	0.662579	-0.0565835	0.99388	0.00767036	Vacuolar ATPase V0 domain subunit c'	Verified			Vacuolar ATPase V0 domain subunit c'; involved in proton transport activity; hydrophobic integral membrane protein (proteolipid) containing four transmembrane segments; N and C termini are in the vacuolar lumen	chrXVI
ynl250w	rad50	rad50	-2.09085	3.7e-05	4.12546	-2.15056	1.55842e-08	5.655	0.0740006	0.6716	-0.423953	-0.0565835	0.9976	-0.00300796	Subunit of MRX complex with Mre11p and Xrs2p	Verified	Adenylate kinase and ATPase, component of the nuclear Mre11 complex that is involved in double-stranded break repair, telomere maintenance and initiating DSBs in meiosis	Non-essential gene; null mutant is sensitive to DNA damaging agents, DNA synthesis and topoisomerase inhibitors; null mutant is sensitive to X-rays, gamma rays and UV radiation; null displays increased chromosome instability, increased loss-of-heterozygosity in diploids, an increased mutation rate and elevated Ty element transposition; null mutant has increased cell size, a decreased growth rate …	Subunit of MRX complex with Mre11p and Xrs2p; complex is involved in processing double-strand DNA breaks in vegetative cells, initiation of meiotic DSBs, telomere maintenance, and nonhomologous end joining; forms nuclear foci upon DNA replication stress	chrXIV
yel051w	vma8	vma8	-2.07382	4.37e-05	4.08699	-0.941106	0.015526	2.41987	-2.07382	5.76e-08	5.4261	-1.60881	1.86e-06	4.76807	Subunit D of the V1 peripheral membrane domain of V-ATPase	Verified			Subunit D of the V1 peripheral membrane domain of V-ATPase; part of the electrogenic proton pump found throughout the endomembrane system; plays a role in the coupling of proton transport and ATP hydrolysis; the V1 peripheral membrane domain of the vacuolar H+-ATPase (V-ATPase) has eight subunits	chrV
ynl136w	eaf7	eaf7	-2.07382	4.37e-05	4.08699	-0.0976108	0.88244	0.147877	-1.98914	2.04e-07	5.19566	-1.42223	2.74e-05	4.19406	Subunit of the NuA4 histone acetyltransferase complex	Verified			Subunit of the NuA4 histone acetyltransferase complex; NuA4 acetylates the N-terminal tails of histones H4 and H2A	chrXIV
ymr078c	ctf18	ctf18	-2.03562	6.04e-05	4.01124	-1.08406	0.0051368	2.79833	-0.176323	0.80768	0.24342	-0.201634	0.6575	0.443367	Subunit of a complex with Ctf8p	Verified	Subunit of a heptameric complex related to replication factor C (Ctf18 RFC-like complex) that loads the DNA polymerase processivity factor proliferating cell nuclear antigen (PCNA) onto DNA to initiate DNA replication; involved in sister chromatid cohesion; localized to replication forks	Non-essential gene; null mutant exhibits premature chromosome segregation, elevated chromosome instability, and increased sensitivity to DNA-affecting chemicals (hydroxyurea, MMS, bleomycin, camptothecin); in systematic studies null mutants show reduced competitive fitness, increased heat sensitivity, decreased growth rate; overexpression causes increased mutation frequency (dosage mutator effect)	Subunit of a complex with Ctf8p; shares some subunits with Replication Factor C and is required for sister chromatid cohesion; may have overlapping functions with Rad24p in the DNA damage replication checkpoint	chrXIII
ydr137w	rgp1	rgp1	-2.01792	7.15e-05	3.97124	-1.31615	0.00063768	3.41506	-0.454176	0.30794	1.01955	-0.475085	0.190482	1.30915	Subunit of a Golgi membrane exchange factor (Ric1p-Rgp1p)	Verified			Subunit of a Golgi membrane exchange factor (Ric1p-Rgp1p); this complex catalyzes nucleotide exchange on Ypt6p	chrIV
ydr065w	rrg1	rrg1	-2.0072	7.9e-05	3.94741	-1.49057	0.000101456	3.88708	-2.0072	1.59e-07	5.24182	-2.0036	2.23e-09	5.9801	Protein of unknown function	Verified			Protein of unknown function; required for efficient 5' processing of mitochondrial tRNAs, for respiratory growth and mitochondrial genome maintenance; required for vacuolar acidification; localizes to the matrix side of the inner mitochondrial membrane	chrIV
ybr290w	bsd2	bsd2	-1.99639	8.59e-05	3.92731	-0.0976108	0.88724	0.141797	-0.15056	0.84962	0.189603	-0.0840643	0.93896	0.0765771	Heavy metal ion homeostasis protein	Verified		Non-essential gene; null mutant cells accumulate increased amounts of metal (cadmium, cobalt) ions, and show increased metal sensitivity; in systematic studies null mutants show reduced competitive fitness	Heavy metal ion homeostasis protein; facilitates trafficking of Smf1p and Smf2p metal transporters to vacuole where they are degraded; acts as an adaptor protein with Rsp5p in the regulated endocytosis of Smf1p and is itself ubiquitylated by Rsp5p; controls metal ion transport, prevents metal hyperaccumulation, functions in copper detoxification	chrII
yol004w	sin3	sin3	-1.99639	8.67e-05	3.92508	-1.15056	0.0028858	2.97965	-0.0703893	0.96878	-0.0391385	-0.0285692	0.93428	-0.0824612	Component of both the Rpd3S and Rpd3L histone deacetylase complexes	Verified	Transcription cofactor subunit of the Rpd3L, Rpd3S, and Sin3-type histone deacetylase complexes (HDACs); regulates chromatin silencing, transcription by RNA polymerases I and II, DNA replication, meiosis, heat response, and the G2/M transition of the mitotic cell cycle; also involved in DNA repair	Non-essential gene; null mutants grow slowly, have abnormal vacuolar morphology, decreased ethanol tolerance, short telomeres, short lifespan, large cell size, are impaired in respiratory growth and endocytosis, and are sensitive to caffeine, heat, various antibiotics; homozygous diploid nulls are defective in sporulation	Component of both the Rpd3S and Rpd3L histone deacetylase complexes; involved in transcriptional repression and activation of diverse processes, including mating-type switching and meiosis; involved in the maintenance of chromosomal integrity	chrXV
ylr304c	aco1	aco1	-1.98914	9.24e-05	3.90973	-2.34483	6.7764e-10	6.17122	-1.98914	2.07e-07	5.19294	-2.34483	2.08e-12	7.02901	Aconitase	Verified	Aconitate hydratase with role in tricarboxylic acid (TCA) cycle and mitochondrial genome maintenance; also shows DNA binding activity; localized to mitochondria and cytosol	Non-essential gene; null mutant shows glutamate auxotrophy, sensitivity to hyperosmotic stress, increased accumulation of iron in the mitochondria, loss of mitochondrial genome and deficiency in respiratory growth	Aconitase; required for the tricarboxylic acid (TCA) cycle and also independently required for mitochondrial genome maintenance; component of the mitochondrial nucleoid; mutation leads to glutamate auxotrophy; human homolog ACO2 can complement yeast null mutant	chrXII
yil116w	his5	his5	-1.97453	0.000104046	3.88096	-0.807355	0.03975	2.05634	0.251539	0.36968	-0.897073	0.200913	0.44836	-0.758152	Histidinol-phosphate aminotransferase	Verified			Histidinol-phosphate aminotransferase; catalyzes the seventh step in histidine biosynthesis; responsive to general control of amino acid biosynthesis; mutations cause histidine auxotrophy and sensitivity to Cu, Co, and Ni salts	chrIX
ycl061c	mrc1	mrc1	-1.96347	0.000112556	3.8618	-1.08406	0.005078	2.80204	-0.815575	0.045314	2.00173	-0.641546	0.071686	1.80111	S-phase checkpoint protein required for DNA replication	Verified	Protein involved in the DNA replication checkpoint, the intra-S DNA damage checkpoint, and regulation of DNA replication during the osmotic stress response; involved in mitotic sister chromatid cohesion, replication fork protection, DNA repair, chromatin silencing, and maintenance of DNA repeat elements and telomeres; subunit of the replication fork protection complex; localizes to nuclear replic…	Non-essential gene; null mutant shows increased duration of the S phase of the cell cycle and increased chromosome instability; null mutation results in constitutive phosphorylation of Rad53p; null mutants are sensitive to some chemicals, including benomyl, hydroxyurea, MMS, myriocin, quinine, but show increased resistance to other chemicals, including camptothecin, fluconazole, mycophenolic acid…	S-phase checkpoint protein required for DNA replication; couples DNA helicase and polymerase; interacts with and stabilizes Pol2p at stalled replication forks during stress, where it forms a pausing complex with Tof1p and is phosphorylated by Mec1p; defines a novel S-phase checkpoint with Hog1p that coordinates DNA replication and transcription upon osmostress; protects uncapped telomeres; Dia2p-…	chrIII
ymr179w	spt21	spt21	-1.94486	0.000134274	3.81848	-0.263034	0.54742	0.601631	-0.111031	0.93558	0.0808264	0.0588937	0.73074	-0.344141	Protein with a role in transcriptional silencing	Verified			Protein with a role in transcriptional silencing; required for normal transcription at several loci including HTA2-HTB2 and HHF2-HHT2, but not required at the other histone loci; functionally related to Spt10p; localizes to nuclear foci that become diffuse upon DNA replication stress	chrXIII
yjr104c	sod1	sod1	-1.93734	0.000143192	3.80259	-0.956057	0.0143078	2.44944	-0.0565835	0.92574	-0.0932059	-0.226509	0.59866	0.526328	Cytosolic copper-zinc superoxide dismutase	Verified	Superoxide dismutase involved in copper and zinc homeostasis, superoxide metabolism, cell aging, cell wall organization, regulation of cellular respiration, and regulation of transcription in response to oxidative stress; localized to the nucleus, cytosol, and mitochondrial intermembrane space	Non-essential gene; null mutant requires lysine and methionine, displays a respiratory growth defect and decreased chronological and replicative lifespan, and is sensitive to a variety of environmental stresses including oxidative stress, desiccation, alkaline pH, and the presence of various chemicals; in large-scale studies the null mutant displays altered resistance to a variety of chemicals	Cytosolic copper-zinc superoxide dismutase; detoxifies superoxide; stabilizes Yck1p and Yck2p kinases in glucose to repress respiration; phosphorylated by Dun1p, enters nucleus under oxidative stress to promote transcription of stress response genes; human ortholog SOD1 implicated in ALS complements a null allele; abundance increases under DNA replication stress and during exposure to boric acid;…	chrX
ygr104c	srb5	srb5	-1.9222	0.000160032	3.77496	-0.62293	0.11816	1.56254	-0.31034	0.53308	0.623311	-0.163499	0.73098	0.343822	Subunit of the RNA polymerase II mediator complex	Verified	Core RNA polymerase II binding transcription factor component of the mediator complex involved in the initiation of basal RNA polymerase II transcription; binds TATA-binding protein and is involved in assembly of the RNA polymerase II transcriptional preinitiation complex; also involved in transcription termination		Subunit of the RNA polymerase II mediator complex; associates with core polymerase subunits to form the RNA polymerase II holoenzyme; essential for transcriptional regulation; required for proper termination of transcription for some genes; involved in telomere maintenance	chrVII
yjl164c	tpk1	tpk1	-1.91839	0.000165122	3.76715	-1.80323	2.2938e-06	4.72565	0.120294	0.57462	-0.56126	0.0291463	0.8084	-0.242491	cAMP-dependent protein kinase catalytic subunit	Verified	cAMP-dependent protein kinase involved in signaling; localizes to both nucleus and cytoplasm	Non-essential gene; null mutation lowers competitive fitness and increases senitivity to desiccation; overexpression leads to abnormalities in actin cytoskeleton and blocks autophagy	cAMP-dependent protein kinase catalytic subunit; promotes vegetative growth in response to nutrients via the Ras-cAMP signaling pathway; inhibited by regulatory subunit Bcy1p in the absence of cAMP; phosphorylates and inhibits Whi3p to promote G1/S phase passage; partially redundant with Tpk2p and Tpk3p; phosphorylates pre-Tom40p, which impairs its import into mitochondria under non-respiratory c…	chrX
yll040c	vps13	vps13	-1.91456	0.000172342	3.75645	-0.748461	0.056908	1.90402	0.136062	0.5593	-0.583882	0.168123	0.50136	-0.672351	Protein involved in prospore membrane morphogenesis	Verified	Protein involved in protein targeting to vacuole, late endosome to vacuole transport, and protein retention in Golgi apparatus; also involved in prospore membrane assembly and mitochondrion organization; localizes to the prospore membrane and organelle membrane contact sites	Non-essential gene; null mutant is defective in the localization of transmembrane proteins to the trans-Golgi network, and vacuolar protein sorting defects; null mutant has a severe sporulation defect, with specific defects in prospore membrane closure; null mutant has a respiratory growth defect	Protein involved in prospore membrane morphogenesis; peripheral membrane protein that localizes to the prospore membrane and at numerous membrane contact sites; involved in sporulation, vacuolar protein sorting, prospore membrane formation during sporulation, and protein-Golgi retention; required for mitochondrial integrity; contains a PH-like domain; homologous to human CHAC and COH1 which are i…	chrXII
ybr171w	sec66	sec66	-1.89918	0.000194836	3.72562	-1.02148	0.0084408	2.63391	-1.89918	7.43e-07	4.94977	-2.42761	3.33e-13	7.28033	Non-essential subunit of Sec63 complex	Verified	Component of the Sec62/Sec63 complex that is involved in the posttranslational translocation of proteins to the endoplasmic reticulum; localizes to cell periphery and ER		Non-essential subunit of Sec63 complex; with Sec61 complex, Kar2p/BiP and Lhs1p forms a channel competent for SRP-dependent and post-translational SRP-independent protein targeting and import into the ER; other members are Sec63p, Sec62p, and Sec72p	chrII
ykl080w	vma5	vma5	-1.89918	0.000195048	3.72535	-0.176323	0.72388	0.353278	-0.250962	0.65812	0.44251	0.136062	0.56106	-0.581268	Subunit C of the V1 peripheral membrane domain of V-ATPase	Verified			Subunit C of the V1 peripheral membrane domain of V-ATPase; part of the electrogenic proton pump found throughout the endomembrane system; required for the V1 domain to assemble onto the vacuolar membrane; the V1 peripheral membrane domain of vacuolar H+-ATPase (V-ATPase) has eight subunits	chrXI
ydr057w	yos9	yos9	-1.8953	0.00020356	3.71456	-1.18903	0.002032	3.08551	-0.378512	0.4309	0.787652	-0.505891	0.16276	1.39585	ER quality-control lectin	Verified			ER quality-control lectin; integral subunit of the HRD ligase; participates in efficient ER retention of misfolded proteins by recognizing them and delivering them to Hrd1p; binds to glycans with terminal alpha-1,6 linked mannose on misfolded N-glycosylated proteins and participates in targeting proteins to ERAD; member of the OS-9 protein family	chrIV
yer177w	bmh1	bmh1	-1.86394	0.0002606	3.65161	-1.53107	6.3572e-05	3.99914	-0.475085	0.28622	1.06645	-0.286881	0.47142	0.720171	14-3-3 protein, major isoform	Verified	Phosphoserine- and DNA replication origin-binding protein involved in many signaling pathways and processes including the DNA damage and spindle position checkpoints, signal transduction during filamentous growth, cell wall chitin biosynthesis, and aggresome assembly; localizes to the nucleus, cytoplasm, and cytoplasmic stress granule	Non-essential gene; null mutation results in increased frequency of gross chromosomal rearrangements, lengthened chronological lifespan, decreased sensitivity to desiccation and increased innate thermotolerance; null mutant is sensitive to hyperosmotic stress and resistant to oxidative stress; overexpression leads to slow growth	14-3-3 protein, major isoform; controls proteome at post-transcriptional level, binds proteins and DNA, involved in regulation of exocytosis, vesicle transport, Ras/MAPK and rapamycin-sensitive signaling, aggresome formation, spindle position checkpoint; protein increases in abundance and relative distribution to the nucleus increases upon DNA replication stress; antiapoptotic gene similar to hum…	chrV
yer122c	glo3	glo3	-1.85997	0.00027178	3.64081	-0.879706	0.024064	2.25611	-0.594549	0.167006	1.38189	0.0144996	0.8378	-0.204708	ADP-ribosylation factor GTPase activating protein (ARF GAP)	Verified			ADP-ribosylation factor GTPase activating protein (ARF GAP); involved in ER-Golgi transport; shares functional similarity with Gcs1p	chrV
ygr180c	rnr4	rnr4	-1.852	0.00028326	3.63015	-0.124328	0.80836	0.242542	-0.464668	0.30494	1.0259	-0.389567	0.30296	1.03011	Ribonucleotide-diphosphate reductase (RNR) small subunit	Verified			Ribonucleotide-diphosphate reductase (RNR) small subunit; the RNR complex catalyzes the rate-limiting step in dNTP synthesis and is regulated by DNA replication and DNA damage checkpoint pathways via localization of the small subunits; relocalizes from nucleus to cytoplasm upon DNA replication stress; RNR4 has a paralog, RNR2, that arose from the whole genome duplication	chrVII
yel027w	vma3	vma3	-1.83188	0.00033346	3.58782	-0.137504	0.7958	0.258786	-1.83188	1.86e-06	4.76807	-1.74846	2.01e-07	5.19841	Proteolipid subunit c of the V0 domain of vacuolar H(+)-ATPase	Verified			Proteolipid subunit c of the V0 domain of vacuolar H(+)-ATPase; dicyclohexylcarbodiimide binding subunit; required for vacuolar acidification and important for copper and iron metal ion homeostasis	chrV
ycr086w	csm1	csm1	-1.81967	0.00036838	3.56176	-1.23266	0.00137606	3.19963	-0.389567	0.4041	0.834321	-0.286881	0.46196	0.735623	Nucleolar protein that mediates homolog segregation during meiosis I	Verified	Subunit of the monopolin complex that is involved in homologous chromosome segregation during meiosis; required for attachment of spindle microtubules to kinetochores; localized to the nucleolus	Non-essential gene; null mutant shows aberrant chromosome segregation during meiosis, defects in sporulation and spore germination, and increased sensitivity to benomyl, hydroxyurea, Calcofluor White; null mutation reduces growth rate and competitive fitness	Nucleolar protein that mediates homolog segregation during meiosis I; forms a complex with Lrs4p and then Mam1p at kinetochores; required for condensin recruitment to the replication fork barrier site and rDNA repeat segregation	chrIII
yel007w	mit1	mit1	-1.80735	0.00040568	3.53636	-0.831877	0.034418	2.11514	-0.659925	0.114828	1.57686	-0.400538	0.28072	1.0787	Transcriptional regulator of pseudohyphal growth	Verified	Protein whose biological role is unknown; localizes to the nucleus and cytoplasm in a large scale study		Transcriptional regulator of pseudohyphal growth; protein with sequence similarity to S. pombe gti1+ (gluconate transport inducer 1) and C. albicans Wor1	chrV
ypr032w	sro7	sro7	-1.77821	0.0005151	3.47278	-1	0.0100456	2.57426	0.268817	0.33258	-0.96893	0.234465	0.38378	-0.870953	Effector of Rab GTPase Sec4p	Verified	Protein that binds SNARE and Rab GTPase; involved in small GTPase mediated signal transduction, establishment of cell polarity, Golgi to plasma membrane transport and exocytosis; localizes to cytosol, plasma membrane, mating projection tips	Non-essential gene; null mutant displays chromosome instability and sensitivity to sodium ions; overexpression of mutant form in which N terminus cannot interact with the C-terminal autoinhibitory tail causes failure of post-Golgi vesicles to cluster; in large-scale studies, null mutant shows decreased competitive fitness in several different media, altered resistance to a variety of chemicals, a…	Effector of Rab GTPase Sec4p; forms a complex with Sec4p and t-SNARE Sec9p; involved in exocytosis and docking and fusion of post-Golgi vesicles with plasma membrane; regulates cell proliferation and colony development via the Rho1-Tor1 pathway; homolog of Drosophila lgl tumor suppressor; SRO7 has a paralog, SRO77, that arose from the whole genome duplication	chrXVI
yll047w	-	yll047w	-1.76553	0.00056534	3.44772	-1.27501	0.00094366	3.30681	-0.0976108	0.96622	0.0423496	0.0588937	0.71946	-0.359181	Dubious open reading frame	Dubious			Dubious open reading frame; unlikely to encode a functional protein, based on available experimental and comparative sequence data; partially overlaps verified gene RNP1	chrXII
ydr129c	sac6	sac6	-1.76553	0.00056672	3.44706	-0.275007	0.5291	0.62938	0.340075	0.23888	-1.17779	0	0.88184	-0.148637	Fimbrin, actin-bundling protein	Verified	Actin filament binding protein involved in actin filament organization and formin-nucleated actin cable assembly; localizes to bud tips and mating projection tips in high-throughput studies	Non-essential gene; null mutant grows slowly, fails to localize actin patches preferentially to growing buds, and has a severe endocytosis defect; null mutant is sensitive to metal ions and latrunculin A; in large-scale studies, null mutant has reduced competitive fitness in several different media, exhibits a respiratory growth defect, and is sensitive to heat, starvation, acid pH, and K. lactis…	Fimbrin, actin-bundling protein; cooperates with Scp1p in organization and maintenance of the actin cytoskeleton; phosphorylated by Cdc28p/Clb2p in metaphase on T103, to regulate conformation, and modulate actin filament binding affinity and actin cable dynamics; relocalizes from the plasma membrane to the cytoplasm upon DNA replication stress; human homologs PLS3 and LCP1 implicated in spinocere…	chrIV
yjr135c	mcm22	mcm22	-1.75275	0.00061096	3.4267	-1.1635	0.0025918	3.01241	-0.432959	0.3496	0.935365	-0.286881	0.47174	0.719651	Outer kinetochore protein and component of the Ctf3 subcomplex	Verified			Outer kinetochore protein and component of the Ctf3 subcomplex; binds to centromeric DNA in a Ctf19p-dependent manner; involved in chromosome segregation and minichromosome maintenance; orthologous to human centromere constitutive-associated network (CCAN) subunit CENP-K and fission yeast sim4	chrX
ymr243c	zrc1	zrc1	-1.72247	0.00076722	3.36436				-0.0840643	0.985	-0.0188008	-0.137504	0.78056	0.278589	Vacuolar membrane zinc transporter	Verified	Vacuolar zinc ion transmembrane transporter involved in cellular zinc homeostasis	Non-essential gene; null mutants are sensitive to zinc, sodium selenide, and cobalt, show decreased competitive fitness; null mutants are resistant to TOR inhibitor rapamycin; overexpression confers sensitivity to TOR inhibitor rapamycin; heterozygous diploid nulls are haploproficient	Vacuolar membrane zinc transporter; transports zinc from cytosol to vacuole for storage; also has role in resistance to zinc shock resulting from sudden influx of zinc into cytoplasm; human ortholog SLC30A10 functions as a Mn transporter and mutations in SLC30A10 cause neurotoxic accumulation of Mn in liver and brain; ZRC1 has a paralog, COT1, that arose from the whole genome duplication	chrXIII
yhr026w	vma16	vma16	-1.70929	0.00086094	3.33242	-0.948601	0.0150016	2.43234	-1.49057	0.000122054	3.84196	-0.83996	0.0160322	2.40818	Subunit c'' of the vacuolar ATPase	Verified			Subunit c'' of the vacuolar ATPase; v-ATPase functions in acidification of the vacuole; one of three proteolipid subunits of the V0 domain	chrVIII
ybr119w	mud1	mud1	-1.70929	0.0008651	3.33108	-1.1177	0.0039548	2.88174	-0.847997	0.037718	2.07791	-0.879706	0.011389	2.53053	U1 snRNP A protein	Verified			U1 snRNP A protein; homolog of human U1-A; involved in nuclear mRNA splicing	chrII
ydl052c	slc1	slc1	-1.70487	0.00088568	3.32453	-1.03562	0.0074784	2.67475	-0.15056	0.86694	0.167547	0.0588937	0.747	-0.322598	1-acyl-sn-glycerol-3-phosphate acyltransferase	Verified			1-acyl-sn-glycerol-3-phosphate acyltransferase; catalyzes the acylation of lysophosphatidic acid to form phosphatidic acid, a key intermediate in lipid metabolism; enzymatic activity detected in lipid particles and microsomes	chrIV
ycr094w	cdc50	cdc50	-1.67807	0.0010798	3.26886	-1.36737	0.0003791	3.55422	-2.488	5.54e-11	6.55565	-1.76129	1.62e-07	5.23837	Endosomal protein that interacts with phospholipid flippase Drs2p	Verified	Subunit of the Cdc50p-Drs2p phospolipid flippase complex that is involved in phospholipid translocation, endocytosis and other cellular processes; localizes to the late-golgi and late endosome membrane		Endosomal protein that interacts with phospholipid flippase Drs2p; interaction with Cdc50p is essential for Drs2p catalytic activity; mutations affect cell polarity and polarized growth; similar to Lem3p; CDC50 has a paralog, YNR048W, that arose from the whole genome duplication	chrIII
yal002w	vps8	vps8	-1.65992	0.00123418	3.23086	-0.0285692	0.98448	-0.0194527	0.415037	0.17061	-1.37025	0.340075	0.2224	-1.22017	Membrane-binding component of the CORVET complex	Verified	A GTPase binding protein anchor that is subunit of the CORVET endosomal tethering complex; involved in protein targeting during late endosome to vacuole transport	Non-essential gene; null mutant accumulates RNA of proton and protein transporters (PMA1, PTR2), has strong defect in vacuolar fragmentation; reduced protein function results in defective golgi to vacuole transport, via the pre-vacuolar compartment (PVC) and enlarged vacuoles; haploinsufficient	Membrane-binding component of the CORVET complex; involved in endosomal vesicle tethering and fusion in the endosome to vacuole protein targeting pathway; interacts with Vps21p; contains RING finger motif	chrI
ynl030w	hhf2	hhf2	-1.64616	0.00137646	3.19954	-1.20789	0.00172558	3.1338	-0.226509	0.69838	0.387508	-0.189034	0.67156	0.424008	Histone H4	Verified	DNA-binding subunit of the nuclear nucleosome; involved in chromatin assembly/disassembly, histone H3-K79 methylation, and tRNA gene-mediated chromatin silencing; also involved in sexual sporulation resulting in formation of a cellular spore	Non-essential gene, due to the presence of two identical genes, HHF1 and HHF2; reduction of function increases sensitivity to hydroxyurea; overexpression causes increased chromosome instability	Histone H4; core histone protein required for chromatin assembly and chromosome function; one of two identical histone proteins (see also HHF1); contributes to telomeric silencing; N-terminal domain involved in maintaining genomic integrity	chrXIV
ypl018w	ctf19	ctf19	-1.62761	0.00155712	3.16382	-1.40054	0.00026684	3.64553	-0.0976108	0.98316	0.0211074	-0.0840643	0.93784	0.077985	Outer kinetochore protein, needed for accurate chromosome segregation	Verified	Protein subunit of COMA complex involved in attachment of spindle microtubules to kinetochore; also involved in mitotic spindle assembly checkpoint, establishment of mitotic sister chromatid cohesion, and chromosome segregation; localizes to nucleus and kinetochore	Non-essential gene; null mutant displays chromosome instability (CIN), delayed G2/M progression, and kinetochore defects	Outer kinetochore protein, needed for accurate chromosome segregation; component of kinetochore sub-complex COMA (Ctf19p, Okp1p, Mcm21p, Ame1p) that functions as platform for kinetochore assembly; required for spindle assembly checkpoint; minimizes potentially deleterious centromere-proximal crossovers by preventing meiotic DNA break formation proximal to centromere; homolog of human centromere c…	chrXVI
ypr119w	clb2	clb2	-1.62761	0.00156472	3.1624	-0.137504	0.79318	0.262183	-1.62761	2.59e-05	4.20681	-1.44361	1.98e-05	4.26713	B-type cyclin involved in cell cycle progression	Verified	Cyclin-dependent kinase regulatory subunit involved in the regulation of the G2/M phase transition of the mitotic cell cycle; regulates mitotic spindle elongation and spindle pole body separation; localizes to various cellular compartments including the nucleus, the spindle pole bodies, the mitotic spindle, and the bud neck	Non-essential gene; null mutant shows slow growth, abnormal budding pattern, delayed progression through the M phase of the cell cycle and increased cell size; overexpression leads to delayed G2/M transition and abnormal nuclear morphology	B-type cyclin involved in cell cycle progression; activates Cdc28p to promote the transition from G2 to M phase; accumulates during G2 and M, then targeted via a destruction box motif for ubiquitin-mediated degradation by the proteasome; CLB2 has a paralog, CLB1, that arose from the whole genome duplication	chrXVI
ynl302c	rps19b	rps19b	-1.62761	0.00156472	3.1624	-1.39506	0.00028568	3.62795	-0.0285692	0.87052	-0.162998	0.136062	0.55382	-0.592046	Protein component of the small (40S) ribosomal subunit	Verified	Subunit of the cytosolic small ribosomal subunit; involved in nuclear export of rRNA and assembly of the small ribosomal subunit		Protein component of the small (40S) ribosomal subunit; required for assembly and maturation of pre-40 S particles; homologous to mammalian ribosomal protein S19, no bacterial homolog; mutations in human RPS19 are associated with Diamond Blackfan anemia; RPS19B has a paralog, RPS19A, that arose from the whole genome duplication	chrXIV
ydr386w	mus81	mus81	-1.62293	0.0016088	3.15431	-0.62293	0.116328	1.57037	-0.0703893	0.9558	-0.0554248	-0.0565835	0.9904	0.0120321	Subunit of structure-specific Mms4p-Mus81p endonuclease	Verified			Subunit of structure-specific Mms4p-Mus81p endonuclease; cleaves branched DNA; involved in DNA repair, replication fork stability, and joint molecule formation/resolution during meiotic recombination; promotes template switching during break-induced replication (BIR), causing non-reciprocal translocations (NRTs); helix-hairpin-helix protein; phosphorylation of non-catalytic subunit Mms4p by Cdc28…	chrIV
ydr392w	spt3	spt3	-1.60881	0.00176918	3.12647	-1.5509	5.2522e-05	4.04411	-1.71809	8.32e-06	4.45678	-1.68257	5.95e-07	4.99283	Subunit of the SAGA and SAGA-like transcriptional regulatory complexes	Verified	Transcription cofactor subunit of SAGA and SLIK histone acetyltransferase complexes; involved in chromatin modification and regulates transcription by RNA polymerase II related to invasive growth in response to glucose limitation	Non-essential gene; null mutants grow slowly, have abnormal vacuolar morphology, decreased ethanol tolerance, decreased transposition, small cell size, are sensitive to heat and dessication, and auxotrophic for myo-inositol; homozygous diploid nulls are defective in sporulation	Subunit of the SAGA and SAGA-like transcriptional regulatory complexes; interacts with Spt15p to activate transcription of some RNA polymerase II-dependent genes, also functions to inhibit transcription at some promoters; relocalizes to the cytosol in response to hypoxia	chrIV
ybr098w	mms4	mms4	-1.60881	0.00177908	3.12483	-0.650765	0.10166	1.63686	-0.0840643	0.9916	0.010528	0.217591	0.41458	-0.81586	Subunit of structure-specific Mms4p-Mus81p endonuclease	Verified	Subunit of Holliday junction resolvase complex that contributes to crossover junction endodeoxyribonuclease activity; involved in cellular response to DNA damage stimulus, reciprocal meiotic recombination, DNA toplogical changes and repair		Subunit of structure-specific Mms4p-Mus81p endonuclease; cleaves branched DNA; involved in recombination, DNA repair, and joint molecule formation/resolution during meiotic recombination; phosphorylation of the non-catalytic subunit Mms4p by Cdc28p and Cdc5p during mitotic cell cycle activates the function of Mms4p-Mus81p	chrII
ynl084c	end3	end3	-1.60407	0.00186326	3.1112	-0.275007	0.51886	0.645104	-0.669027	0.112794	1.58576	-0.526069	0.147824	1.44726	EH domain-containing protein involved in endocytosis	Verified			EH domain-containing protein involved in endocytosis; actin cytoskeletal organization and cell wall morphogenesis; forms a complex with Sla1p and Pan1p	chrXIV
ykl006w	rpl14a	rpl14a	-1.58496	0.002128	3.07176	-1.98914	1.80774e-07	5.21809	-0.263034	0.63132	0.47987	-0.485427	0.182652	1.33263	Ribosomal 60S subunit protein L14A	Verified	RNA-binding subunit of the cytosolic large ribosomal subunit; involved in translation		Ribosomal 60S subunit protein L14A; N-terminally acetylated; homologous to mammalian ribosomal protein L14, no bacterial homolog; RPL14A has a paralog, RPL14B, that arose from the whole genome duplication	chrXI
ykl041w	vps24	vps24	-1.58015	0.002167	3.06634	-0.137504	0.78718	0.269974	-1.58015	4.5e-05	4.08018	-1.9222	9.88e-09	5.73278	One of four subunits of the ESCRT-III complex	Verified			One of four subunits of the ESCRT-III complex; forms an endosomal sorting complex required for transport III (ESCRT-III) subcomplex with Did4p; involved in the sorting of transmembrane proteins into the multivesicular body (MVB) pathway	chrXI
ynr052c	pop2	pop2	-1.5509	0.0026494	3.00573	-1.25701	0.00113094	3.25575	-1.5509	6.33e-05	4.00016	-1.57531	2.94e-06	4.67497	RNase of the DEDD superfamily	Verified	Subunit of the CCR4-NOT complex; involved in nuclear-transcribed mRNA poly(A) tail shortening, as well as transcription elongation and transcription regulation from RNA polymerase II promoters; localizes to the cytoplasm and cytoplasmic mRNA processing body		RNase of the DEDD superfamily; subunit of the Ccr4-Not complex that mediates 3' to 5' mRNA deadenylation	chrXIV
yal005c	ssa1	ssa1	-1.5509	0.0026738	3.00295	-1.13093	0.0034068	2.92843	-0.176323	0.80804	0.242955	0.0144996	0.8304	-0.214189	ATPase involved in protein folding and NLS-directed nuclear transport	Verified	ATPase involved in protein folding, nuclear import, stress granule disassembly, and clathrin coat disassembly; localizes to many places in the cell, including the cell wall, vacuolar and plasma membranes, and the nucleus	Non-essential gene; both null and dominant negative mutants have an increased accumulation of prions; overexpression results in larger aggregates in fewer numbers; heterozygous diploid mutant had decreased fitness	ATPase involved in protein folding and NLS-directed nuclear transport; member of HSP70 family; required for ubiquitin-dependent degradation of short-lived proteins; forms chaperone complex with Ydj1p; localized to nucleus, cytoplasm, cell wall; 98% identical to paralog Ssa2p with different functional specificity in propagation of yeast [URE3] prions, vacuolar-mediated degradations of gluconeogene…	chrI
yjr025c	bna1	bna1	-1.52607	0.0031102	2.95663	-1.12433	0.0037546	2.89808	-0.0565835	0.93814	-0.0776078	0.0291463	0.80124	-0.251743	3-hydroxyanthranilic acid dioxygenase	Verified	3-hydroxyanthranilic acid dioxygenase involved in de novo NAD biosynthesis from tryptophan; localizes to the cytoplasm	Non-essential gene; null mutant is auxotrophic for nicotinic acid and grows slowly; in systematic studies null mutants show increased sensitivity to His3p inhibitor amitrole and to calcium chelator BAPTA	3-hydroxyanthranilic acid dioxygenase; required for the de novo biosynthesis of NAD from tryptophan via kynurenine; expression regulated by Hst1p	chrX
yar018c	kin3	kin3	-1.52105	0.0032552	2.94255	-0.367371	0.37796	0.881661	-0.111031	0.94778	0.0654949	-0.321928	0.418	0.809896	Nonessential serine/threonine protein kinase	Verified	Protein kinase involved in chromosome segregation		Nonessential serine/threonine protein kinase; possible role in DNA damage response; influences tolerance to high levels of ethanol	chrI
yml011c	rad33	rad33	-1.52105	0.0032728	2.94088	-0.678072	0.08779	1.70717	-0.286881	0.5872	0.542898	-0.333424	0.39132	0.857226	Protein involved in nucleotide excision repair	Verified			Protein involved in nucleotide excision repair; green fluorescent protein (GFP)-fusion protein localizes to the nucleus	chrXIII
yol049w	gsh2	gsh2	-1.52105	0.0032816	2.94005	-0.863938	0.027392	2.20589	0.0892673	0.64832	-0.456097	0.152003	0.54172	-0.610214	Glutathione synthetase	Verified	Glutathione synthase involved in the formation of glutathione, which acts as a coenzyme for some enzymes and as an antioxidant in the protection of sulfhydryl groups in enzymes and other proteins	Non-essential gene; null mutant has lower amounts of intracellular glutathione, grows slowly, displays sensitivity to methylglyoxal and resistance to diamide; also shows decreased intracellular accumulation of copper, but increased accumulation of cadmium, molybdenum, nickel	Glutathione synthetase; catalyzes the ATP-dependent synthesis of glutathione (GSH) from gamma-glutamylcysteine and glycine; induced by oxidative stress and heat shock	chrXV
ydl002c	nhp10	nhp10	-1.51602	0.003388	2.93015	-0.250962	0.5791	0.5547	0.104697	0.60892	-0.511616	0.152003	0.54044	-0.612148	Non-essential INO80 chromatin remodeling complex subunit	Verified			Non-essential INO80 chromatin remodeling complex subunit; preferentially binds DNA ends, protecting them from exonucleatic cleavage; deletion affects telomere maintenance via recombination; related to mammalian high mobility group proteins	chrIV
yml009w-b	-	yml009w-b	-1.5008	0.0036628	2.90583	-0.604071	0.131432	1.50848	0.358454	0.21836	-1.2309	0.494109	0.089004	-1.70068	Dubious open reading frame	Dubious			Dubious open reading frame; unlikely to encode a functional protein, based on available experimental and comparative sequence data; deletion mutation confers an increase in Ty1 transposition	chrXIII
yer111c	swi4	swi4	-1.5008	0.0037418	2.89915	-0.485427	0.22762	1.20651	-1.80323	2.82e-06	4.68351	-0.807355	0.020182	2.32295	DNA binding component of the SBF complex (Swi4p-Swi6p)	Verified	Sequence-specific DNA binding transcription factor that activates transcription by RNA polymerase II during heat stress and during the G1/S mitotic transition; component of the SBF complex	Non-essential gene; null mutant has large cells, abnormal cell walls, and is sensitive to DNA damage, antifungals, alcohols, cold; homozygous diploid null shows a G2/M phase transition delay, and is impaired in sporulation; overexpression slows growth, interferes with silencing and budding	DNA binding component of the SBF complex (Swi4p-Swi6p); a transcriptional activator that in concert with MBF (Mbp1-Swi6p) regulates late G1-specific transcription of targets including cyclins and genes required for DNA synthesis and repair; Slt2p-independent regulator of cold growth; acetylation at two sites, K1016 and K1066, regulates interaction with Swi6p	chrV
yal030w	snc1	snc1	-1.4957	0.00379	2.89513	-0.695994	0.078988	1.75659	-0.0703893	0.97494	-0.0314132	-0.0285692	0.94728	-0.0661229	Vesicle membrane receptor protein (v-SNARE)	Verified	SNAP receptor involved in Golgi to plasma membrane transport, vesicle fusion, endocytosis, and exocytosis; localizes to the endosome, trans-Golgi network, transport vesicle membrane, plasma membrane, and bud neck	Non-essential gene; null mutant is defective in endocytosis; overexpression causes defects in actin cytoskeleton and abnormalities in cell cycle progression through G2	Vesicle membrane receptor protein (v-SNARE); involved in the fusion between Golgi-derived secretory vesicles with the plasma membrane; proposed to be involved in endocytosis; member of the synaptobrevin/VAMP family of R-type v-SNARE proteins; SNC1 has a paralog, SNC2, that arose from the whole genome duplication	chrI
ymr307w	gas1	gas1	-1.4957	0.0038106	2.89343	-0.565597	0.15884	1.40898	0.152003	0.51484	-0.65132	0.251539	0.33988	-0.954402	Beta-1,3-glucanosyltransferase	Verified	1,3-beta-glucanosyltransferase, catalyzes splitting and linking of (1->3)-beta-D-glucan molecules that leads to elongation of (1->3)-beta-D-glucan chains; involved in cell wall organization, also has a role in chromatin silencing; localized to cell wall, nuclear periphery and throughout secretory pathway	Non-essential gene; null mutation confers cell wall defects, decreased growth rate, abnormal vacuolar morphology and pheromone sensitivity; null mutatnt is incapable of filamentous growth	Beta-1,3-glucanosyltransferase; required for cell wall assembly and also has a role in transcriptional silencing; localizes to cell surface via a glycosylphosphatidylinositol (GPI) anchor; also found at nuclear periphery; genetic interactions with histone H3 lysine acetyltransferases GCN5 and SAS3 indicate previously unsuspected functions for Gas1 in DNA damage response and cell cycle regulation	chrXIII
ybr026c	etr1	etr1	-1.4489	0.0051604	2.79685	-1.1635	0.002554	3.01687	-0.903038	0.025596	2.23229	-0.575312	0.10939	1.60094	2-enoyl thioester reductase	Verified			2-enoyl thioester reductase; member of the medium chain dehydrogenase/reductase family; localized to mitochondria, where it has a probable role in fatty acid synthesis; human MECR functionally complements the respiratory growth defect of the null mutant	chrII
ydr254w	chl4	chl4	-1.44361	0.005406	2.78179	-1.09761	0.0045178	2.83954	-0.422233	0.36086	0.913728	-0.356144	0.35654	0.921978	Outer kinetochore protein required for chromosome stability	Verified		Non-essential gene; null mutant has abnormal kinetochores and displays greatly increased frequency of chromosome loss and missegregation; null mutation confers increased sensitivity to benomyl	Outer kinetochore protein required for chromosome stability; involved in new kinetochore assembly and sister chromatid cohesion; forms a stable complex with Iml3p; peripheral component of the Ctf19 kinetochore complex that interacts with Ctf19p, Ctf3p, and Mif2p; required for the spindle assembly checkpoint; orthologous to human centromere constitutive-associated network (CCAN) subunit CENP-N and…	chrIV
ymr272c	scs7	scs7	-1.42761	0.0059862	2.74854	-1.02857	0.0079998	2.65208	-0.344828	0.48772	0.69394	-0.226509	0.59202	0.535911	Sphingolipid alpha-hydroxylase	Verified	Fatty acid alpha-hydroxylase involved in inositol phosphoceramide metabolism; localizes to endoplasmic reticulum		Sphingolipid alpha-hydroxylase; functions in the alpha-hydroxylation of sphingolipid-associated very long chain fatty acids, has both cytochrome b5-like and hydroxylase/desaturase domains, not essential for growth	chrXIII
ygr262c	bud32	bud32	-1.42223	0.0060678	2.74409	-0.62293	0.119888	1.55524	-1.37851	0.00040508	3.53675	-0.790772	0.023132	2.27125	Protein kinase	Verified	Protein serine/threonine kinase, component of the EKC/KEOPS complex involved in t6A tRNA modification; phosphorylates glutaredoxin Grx4p; also implicated in telomere maintenance and transcription regulation; localized to cytoplasm and nucleus	Non-essential gene; null mutant grows slowly and shows defects in tRNA modification, decreased protein secretion, sensitivity to osmotic stress; in diploids null mutation causes increased cell size, abnormal budding pattern and inability to sporulate	Protein kinase; component of the EKC/KEOPS complex with Kae1p, Cgi121p, Pcc1p, and Gon7p; Pyrococcus Bud32 ortholog functions as a P-loop ATPase rather than a protein kinase in the context of the complex; EKC/KEOPS complex is required for t6A tRNA modification and telomeric TG1-3 recombination; may have role in transcription; mutation is functionally complemented by human TP53RK	chrVII
ylr372w	elo3	elo3	-1.41684	0.0062812	2.73273	-1.65992	1.3939e-05	4.34482	-0.887525	0.028566	2.18942	-1.36177	5.92e-05	4.01598	Elongase	Verified	Fatty acid elongase involved in very long-chain fatty acid biosynthesis, sphingolipid biosynthesis and late endosome to vacuole transport via the multivesicular body sorting pathway; localizes to the endoplasmic reticulum		Elongase; involved in fatty acid and sphingolipid biosynthesis; synthesizes very long chain 20-26-carbon fatty acids from C18-CoA primers; involved in regulation of sphingolipid biosynthesis; lethality of the elo2 elo3 double null mutation is functionally complemented by human ELOVL1 and weakly complemented by human ELOVL3 or ELOV7	chrXII
yor068c	vam10	vam10	-1.40054	0.0069908	2.69728	-0.163499	0.75102	0.317295	0.761213	0.0195394	-2.33508	0.68966	0.021774	-2.29429	Protein involved in vacuole morphogenesis	Verified			Protein involved in vacuole morphogenesis; acts at an early step of homotypic vacuole fusion that is required for vacuole tethering	chrXV
ypl047w	sgf11	sgf11	-1.39506	0.0073486	2.68062	-0.799087	0.041864	2.03487	0.104697	0.59904	-0.525782	-0.0285692	0.9247	-0.0945151	Integral subunit of SAGA histone acetyltransferase complex	Verified			Integral subunit of SAGA histone acetyltransferase complex; regulates transcription of a subset of SAGA-regulated genes, required for the Ubp8p association with SAGA and for H2B deubiquitylation	chrXVI
ylr089c	alt1	alt1	-1.38957	0.0075962	2.66951	-0.773996	0.048734	1.97091	-0.604071	0.156678	1.41633	-0.411426	0.26944	1.10435	Alanine transaminase (glutamic pyruvic transaminase)	Verified	Mitochondrial alanine aminotransferase involved in alanine metabolism	Non-essential gene; null mutant accumulates alanine and shows decreased growth rate in exponential phase; null mutant is defective in utilization of alanine as nitrogen source and accumulates reactive oxigen species; in systematic studies null mutants grow poorly under anaerobic growth conditions and are sensitive to amitrole, cycloheximide, neomycin, caspofungin, cordycepin, but resistant to myr…	Alanine transaminase (glutamic pyruvic transaminase); involved in alanine biosynthesis and catabolism; TOR1-independent role in determining chronological lifespan; expression is induced in the presence of alanine; repression is mediated by Nrg1p; ALT1 has a paralog, ALT2, that arose from the whole genome duplication; Alt2p is catalytically inactive	chrXII
yml030w	rcf1	rcf1	-1.38405	0.0078216	2.65968	-1.17632	0.0023532	3.04161	-0.321928	0.51548	0.650329	-0.298658	0.458	0.742144	Cytochrome c oxidase subunit	Verified			Cytochrome c oxidase subunit; required for assembly of the Complex III-Complex IV supercomplex, and for assembly of Cox13p and Rcf2p into cytochrome c oxidase; similar to Rcf2p, and either Rcf1p or Rcf2p is required for late-stage assembly of the Cox12p and Cox13p subunits and for cytochrome c oxidase activity; required for growth under hypoxic conditions; member of the hypoxia induced gene famil…	chrXIII
ynl078w	nis1	nis1	-1.38405	0.0078222	2.65965	-0.887525	0.023192	2.27026	-0.124328	0.91416	0.107793	-0.189034	0.66994	0.42623	Protein involved in axial bud site selection	Verified			Protein involved in axial bud site selection; prevents repolarization of cells at previous division sites; recruited with Nba1p to the cell cortex and to cytokinesis remnants (bud scars) by Aim44p and Nap1p where Nba1p prevent Rsr1p-mediated activation of Cdc24p, and therefore Cdc42p activation; acts with Nba1p to establish transient bud scar localization of Rga1p, a Cdc42p GAP; localizes to the …	chrXIV
ygr105w	vma21	vma21	-1.37851	0.0079664	2.65349	-0.695994	0.07934	1.75453	-0.0285692	0.88798	-0.140861	-0.0285692	0.92632	-0.0924758	Integral membrane protein required for V-ATPase function	Verified	Endoplasmic reticulum membrane protein involved in assembly of the vacuolar proton-transporting V-type ATPase complex		Integral membrane protein required for V-ATPase function; not an actual component of the vacuolar H+-ATPase (V-ATPase) complex; diverged ortholog of human XMEA (X-linked Myopathy with Excessive Autophagy); functions in the assembly of the V-ATPase; localized to the yeast endoplasmic reticulum (ER)	chrVII
ybr127c	vma2	vma2	-1.36737	0.0085098	2.63114	-0.226509	0.61706	0.500021	0.0144996	0.79482	-0.260057	0.37707	0.183436	-1.33025	Subunit B of V1 peripheral membrane domain of vacuolar H+-ATPase	Verified	Hydrogen ion transporting ATPase involved in vacuolar acidification, calcium homeostasis, and the assembly of proteasome storage granules; localizes to vacuolar membranes and vacuole-mitochondrion membrane contact sites; subunit of the V1 domain of the vacuolar proton-transporting V-type ATPase	Non-essential gene; null mutant is sensitive to metal ions such as Zn2+, Cd2+, and Ni2+, and accumulates reduced levels of inorganic polyphosphates; null mutant exhibits shortened chronological and replicative lifespan, is sensitive to oxidative stress, and shows earlier onset of mitochondrial dysfunction during aging; in large-scale studies, the null mutant shows reduced competitive fitness in s…	Subunit B of V1 peripheral membrane domain of vacuolar H+-ATPase; electrogenic proton pump found throughout the endomembrane system; contains nucleotide binding sites; also detected in the cytoplasm; protein abundance increases in response to DNA replication stress; human homolog ATP6V1B1, implicated in autosomal-recessive distal renal tubular acidosis (RTA) with sensorineural deafness, complemen…	chrII
ybr223c	tdp1	tdp1	-1.36737	0.0085882	2.62803	-0.238787	0.58856	0.540924	0.0439433	0.71676	-0.362792	0.0892673	0.65874	-0.441653	Tyrosyl-DNA phosphodiesterase I	Verified	5'- and 3'-tyrosyl-DNA phosphodiesterase involved in DNA repair; localizes to the nucleus and to the mitochondrion in response to hydrogen peroxide		Tyrosyl-DNA phosphodiesterase I; hydrolyzes 3' and 5'-phosphotyrosyl bonds; involved in the repair of DNA lesions created by topo I and topo II; mutations in the human homolog, TDP1, result in the a neurodegenerative disease, spinocerebellar ataxia with axonal neuropathy (SCAN1); yeast cells and human rhabdomyosarcoma lines that overexpress TDP1 both exhibit elevated dosage chromosomal instabilit…	chrII
ycr028c	fen2	fen2	-1.36177	0.0088958	2.61603	-0.799087	0.042178	2.03176	-0.344828	0.48114	0.70447	-0.189034	0.68424	0.406684	Plasma membrane H+-pantothenate symporter	Verified	Pantothenate transmembrane transporter involved in endocytosis; localizes to vacuole, vacuolar membrane, plasma membrane, and cell periphery		Plasma membrane H+-pantothenate symporter; confers sensitivity to the antifungal agent fenpropimorph; relocalizes from vacuole to cytoplasm upon DNA replication stress	chrIII
ycr065w	hcm1	hcm1	-1.35614	0.0092136	2.60403	-0.678072	0.085172	1.72143	0.0892673	0.62426	-0.489822	-0.0565835	0.99448	-0.00691835	Forkhead transcription factor	Verified	Sequence-specific DNA binding transcription factor involved in spindle pole body organization, mitochondrion organization, and the cellular response to oxidative stress		Forkhead transcription factor; drives S-phase activation of genes involved in chromosome segregation, spindle dynamics, budding; also activates genes involved in respiration, use of alternative energy sources (like proline), NAD synthesis, oxidative stress resistance; key factor in early adaptation to nutrient deficiency and diauxic shift; suppressor of calmodulin mutants with specific SPB assemb…	chrIII
yll015w	bpt1	bpt1	-1.3505	0.0094518	2.59527	-0.669027	0.09083	1.69104	-0.0976108	0.96454	0.0444572	0.0144996	0.82424	-0.222095	ABC type transmembrane transporter of MRP/CFTR family	Verified		Non-essential gene; null mutant is auxotrophic for myo-inositol; null mutant displays decreased competitive fitness in minimal medium, respiratory growth medium and synthetic oak exudate but increased fitness in synthetic complete medium; null mutant displays increased survival following a ramped heat stimulus; null mutant has decreased resistance to lead treatment; heterozygous diploid null is h…	ABC type transmembrane transporter of MRP/CFTR family; found in vacuolar membrane, involved in the transport of unconjugated bilirubin and in heavy metal detoxification via glutathione conjugates, along with Ycf1p	chrXII
yjl115w	asf1	asf1	-1.33342	0.0105338	2.5578	-0.807355	0.038636	2.06804	-0.641546	0.126154	1.52945	-0.62293	0.082324	1.73736	Nucleosome assembly factor	Verified	Histone binding protein; involved in DNA replication-dependent and independent nucleosome assembly, nucleosome disassembly, histone acetylation, chromatin silencing, and gene expression; localizes to the nucleus	Non-essential gene; null mutant is delayed in cell cycle progression through metaphase, shows defects in telomere localization, decreased stability of repetitive DNA, increased mutation frequency, decreased silencing and shortened lifespan; null mutant accumulates unprocessed rRNA and is sensitive to DNA-affecting drugs including camptothecin, cisplatin, hydroxyurea, MMS.	Nucleosome assembly factor; involved in chromatin assembly, disassembly; required for recovery after DSB repair; role in H3K56 acetylation required for expression homeostasis, buffering mRNA synthesis rate against gene dosage changes in S phase; anti-silencing protein, derepresses silent loci when overexpressed; role in regulating Ty1 transposition; relocalizes to cytosol under hypoxia; growth de…	chrX
ydr462w	mrpl28	mrpl28	-1.33342	0.0105882	2.556	-1.55582	4.808e-05	4.06477	-1.33342	0.00065662	3.40708	-1.55582	3.93e-06	4.61505	Mitochondrial ribosomal protein of the large subunit	Verified	Component of the large subunit of the mitochondrial ribosome, which mediates translation in the mitochondrion		Mitochondrial ribosomal protein of the large subunit; protein abundance increases in response to DNA replication stress	chrIV
yjl092w	srs2	srs2	-1.33342	0.0107828	2.54966	-0.526069	0.195288	1.29509	-0.0840643	0.99888	0.00140371	-0.0703893	0.96292	0.0464896	DNA helicase and DNA-dependent ATPase	Verified	ATP-dependent 3' to 5' DNA helicase involved in double-strand break repair, DNA duplex unwinding and disassembling Rad51 nucleoprotein filaments during meiosis; localized to the nucleus	Non-essential gene; null mutant shows chromosome instability, increased mitotic recombination and UV sensitivity; in systematic studies null mutants are sensitive to DNA damaging factors, such as gamma rays, X rays, camptothecin, cisplating, MMS, hydroxyurea; homozygous null mutant diploids show reduced spore germination; overexpression causes delay in S phase of the cell cycle	DNA helicase and DNA-dependent ATPase; role in DNA repair and checkpoint recovery, in the proper timing of commitment to meiotic recombination and the Meiosis I to II transition; blocks trinucleotide repeat expansion; affects genome stability; disassembles Rad51p nucleoprotein filaments during meiotic recombination; stimulates Mus81p-Mms4p endonuclease activity independent of catalytic activity; …	chrX
yhr064c	ssz1	ssz1	-1.32769	0.0108622	2.5471	-0.432959	0.2866	1.06561	-1.48543	0.000132936	3.82095	-1.61824	1.53e-06	4.80728	Hsp70 protein that interacts with Zuo1p (a DnaJ homolog)	Verified			Hsp70 protein that interacts with Zuo1p (a DnaJ homolog); interacts with Zuo1p to form a ribosome-associated complex that binds the ribosome via the Zuo1p subunit; also involved in pleiotropic drug resistance via sequential activation of PDR1 and PDR5; binds ATP	chrVIII
ypl200w	csm4	csm4	-1.31615	0.0116792	2.52169	-0.0976108	0.8882	0.140582	0.415037	0.169866	-1.37263	0.321928	0.24542	-1.16155	Protein required for accurate chromosome segregation during meiosis	Verified	Protein involved in telomere clustering and homologous chromosome pairing during meiotic prophase; implicated in meiotic recombination and chromosome segregation; localizes to endoplasmic reticulum membrane and the telomeric region of nuclear chromosome	Non-essential gene; null mutation causes delayed meiosis and increased meiotic recombination; null mutant shows reduced spore germination	Protein required for accurate chromosome segregation during meiosis; involved in meiotic telomere clustering (bouquet formation) and telomere-led rapid prophase movements; functions with meiosis-specific telomere-binding protein Ndj1p; CSM4 has a paralog, MPS2, that arose from the whole genome duplication	chrXVI
yer178w	pda1	pda1	-1.31615	0.0116876	2.52144	-0.918386	0.0184302	2.35686	-0.475085	0.2888	1.06076	-0.163499	0.73612	0.336996	E1 alpha subunit of the pyruvate dehydrogenase (PDH) complex	Verified	Pyruvate dehydrogenase (acetyl-transferring) subunit of the mitochondrial pyruvate dehydrogenase complex; involved in acetyl-CoA biosynthesis from pyruvate and pseudohyphal growth; also associates with the mitochondrial nucleoid		E1 alpha subunit of the pyruvate dehydrogenase (PDH) complex; catalyzes the direct oxidative decarboxylation of pyruvate to acetyl-CoA; phosphorylated; regulated by glucose; PDH complex is concentrated in spots within the mitochondrial matrix, often near the ERMES complex and near peroxisomes	chrV
ymr199w	cln1	cln1	-1.30451	0.0126608	2.49317	-0.895303	0.021788	2.29404	-0.0426443	0.91608	-0.105373	0.0439433	0.76898	-0.293709	G1 cyclin involved in regulation of the cell cycle	Verified	Cyclin-dependent protein kinase (CDK) regulatory subunit involved in the regulation of passage through the cell cycle; localizes to both the cytoplasm and nucleus	Non-essential gene; haploid null displays decreased invasive growth, and stress resistance under zinc-limiting conditions; heterozygous null has decreased starvation resistance while the homozygous null displays a large pseudohyphal growth defect, and reduced sporulation efficiency; overexpression results in decreased vegetative growth and a G2 or M phase delay or arrest	G1 cyclin involved in regulation of the cell cycle; activates Cdc28p kinase to promote the G1 to S phase transition; late G1 specific expression depends on transcription factor complexes, MBF (Swi6p-Mbp1p) and SBF (Swi6p-Swi4p); CLN1 has a paralog, CLN2, that arose from the whole genome duplication; cell cycle arrest phenotype of the cln1 cln2 cln3 triple null mutant is complemented by any of hum…	chrXIII
yol151w	gre2	gre2	-1.27501	0.0149936	2.43253	-0.0565835	0.97208	0.0349997	-0.0565835	0.92742	-0.0910914	0.200913	0.4331	-0.783898	3-methylbutanal reductase and NADPH-dependent methylglyoxal reductase	Verified			3-methylbutanal reductase and NADPH-dependent methylglyoxal reductase; stress induced (osmotic, ionic, oxidative, heat shock and heavy metals); regulated by the HOG pathway; restores resistance to glycolaldehyde by coupling reduction of glycolaldehyde to ethylene glycol and oxidation of NADPH to NADP+; protein abundance increases in response to DNA replication stress; methylglyoxal reductase (NAD…	chrXV
ydl129w	-	ydl129w	-1.26903	0.0152796	2.42568	-0.62293	0.119862	1.55535	0.454032	0.138124	-1.48281	-0.238787	0.57684	0.558006	Protein of unknown function	Verified	Protein whose biological role is unknown; localizes to the nucleus and cytoplasm in a large-scale study		Protein of unknown function; green fluorescent protein (GFP)-fusion protein localizes to the cytoplasm and the nucleus; YDL129W is not an essential gene; relative distribution to the nucleus increases upon DNA replication stress	chrIV
yhr191c	ctf8	ctf8	-1.26903	0.0156834	2.4162	-0.613532	0.124	1.5382	-0.298658	0.55774	0.586202	-0.389567	0.29764	1.04151	Subunit of a complex with Ctf18p	Verified	Subunit of a heptameric complex related to replication factor C (Ctf18 RFC-like complex) that loads the DNA polymerase processivity factor proliferating cell nuclear antigen (PCNA) onto DNA to initiate DNA replication; required for mitotic sister chromatid cohesion; localized to the nucleus	Non-essenctial gene; null mutant shows severe chromosome instability and high frequency of chromosome loss; in systematic studies mutants have lower competitive fitness and display slow growth, abnormal bud morphology and increased sensitivity to multiple chemicals, including MMS, hydroxyurea, camptothecin, rapamycin	Subunit of a complex with Ctf18p; shares some subunits with Replication Factor C; required for sister chromatid cohesion	chrVIII
yjl046w	aim22	aim22	-1.26303	0.0160222	2.40841	-1.22033	0.00154924	3.1653	0.0740006	0.66736	-0.429774	-0.176323	0.70426	0.379576	Putative lipoate-protein ligase	Verified	Lipoate-protein ligase involved in protein lipoylation; localized to mitochondria	Non-essential gene; null mutant displays decreased competitive fitness in various media, a decreased respiratory growth rate, and decreased rate of utilization of various carbon and nitrogen sources; null mutant has a reduced cell size, increased heat sensitivity, and decreased chronological lifespan; null mutant displays a reduced frequency of spontaneous mitochondrial genome loss and elevated l…	Putative lipoate-protein ligase; required along with Lip2 and Lip5 for lipoylation of Lat1p and Kgd2p; similar to E. coli LplA; null mutant displays reduced frequency of mitochondrial genome loss	chrX
ykl202w	-	ykl202w	-1.25701	0.0164776	2.39816	-1.02148	0.0087278	2.62254	-0.214125	0.7278	0.348054	-0.0426443	0.9733	-0.0334697	Dubious open reading frame	Dubious			Dubious open reading frame; unlikely to encode a functional protein, based on available experimental and comparative sequence data	chrXI
ypr179c	hda3	hda3	-1.25701	0.0166432	2.3945	-0.83996	0.031458	2.15123	0.217591	0.40178	-0.838446	0.251539	0.35058	-0.933465	Subunit of the HDA1 histone deacetylase complex	Verified			Subunit of the HDA1 histone deacetylase complex; possibly tetrameric trichostatin A-sensitive class II histone deacetylase complex contains Hda1p homodimer and an Hda2p-Hda3p heterodimer; required for the activity of the complex; relocalizes to the cytosol in response to hypoxia; similar to Hda2p	chrXVI
ylr417w	vps36	vps36	-1.25096	0.016848	2.39001	-0.286881	0.50618	0.664798	-0.226509	0.7047	0.378984	-0.214125	0.616	0.501527	Component of the ESCRT-II complex	Verified	Ubiquitin-binding subunit of ESCRT II complex; involved in macroautophagy, glucose-mediated repression of transcription by RNA polymerase II, cytoplasm-to-vacuole protein targeting, protein-Golgi retention, and ubiquitin-dependent protein catabolism via the MVB sorting pathway		Component of the ESCRT-II complex; contains the GLUE (GRAM Like Ubiquitin binding in EAP45) domain which is involved in interactions with ESCRT-I and ubiquitin-dependent sorting of proteins into the endosome; plays a role in the formation of mutant huntingtin (Htt) aggregates in yeast	chrXII
ybr099c	-	ybr099c	-1.25096	0.0170118	2.38645	-0.238787	0.59116	0.537156	0.104697	0.60628	-0.515391	0.217591	0.40756	-0.828195	Dubious open reading frame	Dubious			Dubious open reading frame; unlikely to encode a functional protein, based on available experimental and comparative sequence data; completely overlaps the verified gene MMS4	chrII
ylr386w	vac14	vac14	-1.23879	0.018276	2.35998	-0.713696	0.069294	1.8165	-0.650765	0.120332	1.55338	-0.226509	0.60318	0.519833	Enzyme regulator	Verified			Enzyme regulator; involved in synthesis of phosphatidylinositol 3,5-bisphosphate, in control of trafficking of some proteins to the vacuole lumen via the MVB, and in maintenance of vacuole size and acidity; binds negative (Fig4p) and positive (Fab1p) regulators of PtdIns(3,5)P(2) to control endolysosome function; similar to mammalian Vac14p	chrXII
ypl152w	rrd2	rrd2	-1.21412	0.020642	2.31447	-0.422233	0.2988	1.03901	-0.0565835	0.94888	-0.0641133	0.0144996	0.81904	-0.22878	Peptidyl-prolyl cis/trans-isomerase	Verified	Peptidyl-prolyl cis-trans isomerase and regulatory subunit of protein phosphatase type 2A complex; involved in mitotic spindle organization and osmotic stress response		Peptidyl-prolyl cis/trans-isomerase; also activates the phosphotyrosyl phosphatase activity of protein phosphatase 2A (PP2A); regulates G1 phase progression, the osmoresponse, microtubule dynamics; subunit of the Tap42p-Pph21p-Rrd2p complex; protein abundance increases in response to DNA replication stress	chrXVI
yml122c	-	yml122c	-1.20163	0.022326	2.28478	-0.189034	0.68566	0.404752	0.0740006	0.66398	-0.434425	0.234465	0.3838	-0.870916	Putative protein of unknown function	Uncharacterized			Putative protein of unknown function; conserved among S. cerevisiae strains; YML122C is not an essential gene	chrXIII
ydr024w	fyv1	fyv1	-1.19535	0.02291	2.27493	-0.594549	0.139194	1.4788	-0.963474	0.0168558	2.38984	-0.555816	0.12002	1.55469	Dubious open reading frame	Dubious			Dubious open reading frame; unlikely to encode a functional protein, based on available experimental and comparative sequence data; not conserved in closely related Saccharomyces species; mutation decreases survival upon exposure to K1 killer toxin	chrIV
ypl017c	irc15	irc15	-1.18269	0.024722	2.24572	-0.748461	0.05902	1.88804	-0.422233	0.35296	0.928863	-0.201634	0.63576	0.473635	Microtubule associated protein	Verified	Microtubule binding protein with oxidoreductase activity; involved in microtubule nucleation and anchoring, attachment of mitotic spindle microtubules to the kinetochore, and positive regulation of mitotic cell cycle		Microtubule associated protein; regulates microtubule dynamics; required for accurate meiotic chromosome segregation; null mutant displays large budded cells due to delayed mitotic progression, increased levels of spontaneous Rad52 foci; IRC15 has a paralog, LPD1, that arose from the whole genome duplication	chrXVI
ylr021w	irc25	irc25	-1.18269	0.024732	2.24556	-0.933573	0.0169468	2.38786	-0.263034	0.6172	0.499823	-0.163499	0.74006	0.331774	Component of a heterodimeric Poc4p-Irc25p chaperone	Verified			Component of a heterodimeric Poc4p-Irc25p chaperone; involved in assembly of alpha subunits into the 20S proteasome; may regulate formation of proteasome isoforms with alternative subunits under different conditions; upregulates proteasome assembly in response to the unfolded protein response activated by mistargeting of proteins (UPRam)	chrXII
ydr360w	opi7	opi7	-1.16993	0.02635	2.22101	-0.731183	0.064762	1.8469	-0.411426	0.37992	0.878044	-0.389567	0.3072	1.02111	Dubious open reading frame	Dubious			Dubious open reading frame; unlikely to encode a functional protein, based on available experimental and comparative sequence data; partially overlaps verified gene VID21/YDR359C	chrIV
ydr456w	nhx1	nhx1	-1.16993	0.026518	2.21854	-0.286881	0.50094	0.673011	-0.163499	0.83724	0.205425	0.120294	0.59712	-0.528547	Na+/H+ and K+/H+ exchanger	Verified	Sodium:proton and potassium:proton antiporter involved in sodium ion and potassium ion transmembrane transport; has role in vacuolar acidification and cellular monovalent inorganic cation homeostasis; localizes to vacuolar membranes, trans-Golgi network and endosomes	Non-essential gene; null mutant is sensitive to hyperosmotic stress and has abnormal vacuoles, also shows decreased growth rate and sensitivity to multiple drugs, including hygromycin B, actinomycin D, bleomycin, doxorubicin, and other chemicals (MMS, hydroxyurea, flucytosine, spermine)	Na+/H+ and K+/H+ exchanger; required for intracellular sequestration of Na+ and K+; located in the vacuole and late endosome compartments; required for osmotolerance to acute hypertonic shock and for vacuolar fusion; ortholog of human NHE9, which is linked to autism	chrIV
ypr164w	mms1	mms1	-1.16993	0.026898	2.21299	-0.464668	0.25846	1.13004	0.0439433	0.73088	-0.343955	0.136062	0.54792	-0.60088	Subunit of E3 ubiquitin ligase complex involved in replication repair	Verified	Subunit of the Cul8-RING ubiquitin ligase complex involved in replication fork processing, recombinational repair, nonfunctional rRNA decay, and RNA-mediated negative regulation of transposition		Subunit of E3 ubiquitin ligase complex involved in replication repair; stabilizes protein components of the replication fork such as the fork-pausing complex and leading strand polymerase, preventing fork collapse and promoting efficient recovery during replication stress; regulates Ty1 transposition; involved with Rtt101p in nonfunctional rRNA decay	chrXVI
yer181c	-	yer181c	-1.16993	0.026926	2.21259	0.234465	0.4647	-0.73113	-0.111031	0.95828	0.0523121	0.0291463	0.79684	-0.257439	Mitochondrial protein of unknown function	Verified			Mitochondrial protein of unknown function; conserved among S. cerevisiae strains; extensively overlaps a Ty1 LTR; YER181C is not an essential gene	chrV
yjr113c	rsm7	rsm7	-1.1635	0.02731	2.20706	-0.765535	0.05071	1.95393	-0.0285692	0.8737	-0.15896	-0.124328	0.84184	0.19954	Mitochondrial ribosomal protein of the small subunit	Verified	Component of the small subunit of the mitochondrial ribosome, which mediates translation in the mitochondrion		Mitochondrial ribosomal protein of the small subunit; has similarity to E. coli S7 ribosomal protein	chrX
yhr111w	uba4	uba4	-1.14405	0.030522	2.16325	-0.925999	0.0178112	2.36952	-1.45943	0.000173752	3.75441	-1.0635	0.00192966	3.10085	E1-like protein that activates Urm1p before urmylation	Verified	Multifunctional, Urm1p-activating enzyme, sulfurtransferase and adenylyltransferase; catalyzes the formation of a high energy thioester bond with ubiquitin-like protein, Urm1p, the first step in protein urmylation; catalyzes the adenylation followed by thiolation of Urm1p leading to tRNA thiolation of uridine in the wobble position; involved in invasive growth and the response to oxidative stress…		E1-like protein that activates Urm1p before urmylation; also acts in thiolation of the wobble base of cytoplasmic tRNAs by adenylating and then thiolating Urm1p; receives sulfur from Tum1p	chrVIII
yor302w	-	yor302w	-1.1177	0.034536	2.11376	-0.584963	0.143648	1.46234	0.104697	0.61226	-0.50685	0.0892673	0.66328	-0.435389	CPA1 uORF	Verified			CPA1 uORF; Arginine attenuator peptide, regulates translation of the CPA1 mRNA	chrXV
yhl025w	snf6	snf6	-1.1177	0.034654	2.11238	-0.526069	0.188046	1.31638	-0.275007	0.6059	0.515935	-0.238787	0.5741	0.562024	Subunit of the SWI/SNF chromatin remodeling complex	Verified	SWI/SNF complex subunit involved in chromatin remodeling, nucleotide-excision repair, and positive regulation of transcription by RNA polymerases I and II; binds rDNA, involved in 27S pre-rRNA processing		Subunit of the SWI/SNF chromatin remodeling complex; involved in transcriptional regulation; functions interdependently in transcriptional activation with Snf2p and Snf5p; relocates to the cytosol under hypoxic conditions	chrVIII
ydl112w	trm3	trm3	-1.1177	0.034908	2.10942	-0.790772	0.044522	2.00914	0.0439433	0.73972	-0.332224	-0.15056	0.74998	0.318666	2'-O-ribose methyltransferase	Verified			2'-O-ribose methyltransferase; catalyzes the ribose methylation of the guanosine nucleotide at position 18 of tRNAs	chrIV
ynl140c	-	ynl140c	-1.11103	0.035744	2.09983	-0.83996	0.03158	2.14969	-0.137504	0.88754	0.141418	-0.0840643	0.91446	0.107415	Protein of unknown function	Uncharacterized	Protein whose biological role and cellular location are unknown		Protein of unknown function; expressed at both mRNA and protein levels; partially overlaps THO2/YNL139C	chrXIV
ylr039c	ric1	ric1	-1.11103	0.036608	2.09011	-1.23266	0.00136448	3.20206	0.234465	0.38854	-0.862268	0.234465	0.38748	-0.864196	Protein involved in retrograde transport to the cis-Golgi network	Verified			Protein involved in retrograde transport to the cis-Golgi network; forms heterodimer with Rgp1p that acts as a GTP exchange factor for Ypt6p; involved in transcription of rRNA and ribosomal protein genes	chrXII
yer164w	chd1	chd1	-1.10434	0.036788	2.08811	-0.650765	0.102844	1.63122	-1.36737	0.00047754	3.49305	-0.956057	0.0054218	2.78084	Chromatin remodeler that regulates various aspects of transcription	Verified	ATP-dependent nucleosome remodeling factor involved in the regulation of chromatin organization and transcription by RNA polymerases I and II; subunit of both the SAGA and SLIK histone acetyltransferase complexes	Non-essential gene; null mutant displays decreased monoubiquitination of histone H2B and is unable to grow invasively; in large-scale studies null mutant shows decreased competitive fitness, desiccation resistance, and innate thermotolerance; null mutation also confers altered resistance to various chemicals and an originless fragment maintenance (Ofm) phenotype	Chromatin remodeler that regulates various aspects of transcription; acts in in conjunction with Isw1b to regulate chromatin structure and maintain chromatin integrity during transcription elongation by RNAP II by preventing trans-histone exchange over coding regions; contains a chromo domain, a helicase domain and a DNA-binding domain; component of both the SAGA and SLIK complexes	chrV
yor283w	-	yor283w	-1.10434	0.037658	2.07856	-0.790772	0.044084	2.01329	-0.0426443	0.91962	-0.100912	0.0439433	0.78178	-0.277	Phosphatase with a broad substrate specificity	Verified			Phosphatase with a broad substrate specificity; has some similarity to GPM1/YKL152C, a phosphoglycerate mutase; YOR283W is not an essential gene	chrXV
yor270c	vph1	vph1	-1.09761	0.038272	2.07193	-0.516015	0.199836	1.28202	-0.111031	0.9507	0.0618278	-0.137504	0.79702	0.257206	Subunit a of the vacuolar-ATPase V0 domain	Verified	Hydrogen ion transporting ATPase involved in polyphosphate metabolism, protein complex assembly and vacuolar acidification; localizes to vacuolar membranes	Non-essential gene; null mutant displays decreased processing of vacuolar hydrolases, decreased metal resistance, and decreased resistance to acid pH; null mutant also has decreased competitive fitness during growth in various carbons sources; homozygous diploid null mutant has a sporulation defect, is auxotrophic for inositol, thermosensitive, and has decreased starvation resistance; homozygous …	Subunit a of the vacuolar-ATPase V0 domain; encodes one of two isoforms, located in vacuolar V-ATPase complexes while STV1 encodes the second isoform and is located in Golgi and endosomal V-ATPase complexes; interaction with PI(3,5)P2 increases V-ATPase activity and contributes to hyperosmotic stress tolerance; relative distribution to the vacuolar membrane decreases upon DNA replication stress; …	chrXV
ydr290w	-	ydr290w	-1.09761	0.038704	2.06732	-1.26303	0.00103612	3.28053	-0.400538	0.39408	0.852242	-0.0976108	0.89164	0.136229	Dubious open reading frame	Dubious			Dubious open reading frame; unlikely to encode a functional protein, based on available experimental and comparative sequence data; partially overlaps the verified ORF RTT103	chrIV
yil131c	fkh1	fkh1	-1.09085	0.03999	2.05385	-0.815575	0.038502	2.06947	-0.0976108	0.98484	0.0190014	-0.176323	0.71198	0.369198	Forkhead family transcription factor	Verified	Sequence-specific DNA binding transcription factor involved in chromatin remodeling, mitotic transcription regulation, transcription termination, mating-type switching, and pseudohyphal growth; binds DNA replication origins and positively regulates replication initiation; also binds centromeres	Non-essential gene; null mutants have abnormal vacuolar morphology, reduced silencing at mating-type loci and abnormal mating-type switching; nulls are also sensitive to heat, and exhibit altered rates of cell cycle progression through the S and G2/M phases; overexpression slows growth	Forkhead family transcription factor; rate-limiting replication origin activator; evolutionarily conserved lifespan regulator; binds multiple chromosomal elements with distinct specificities, cell cycle dynamics; regulates transcription elongation, chromatin silencing at mating loci, expression of G2/M phase genes; facilitates clustering, activation of early-firing replication origins; binds HML …	chrIX
yor113w	azf1	azf1	-1.09085	0.040034	2.0534	-0.367371	0.3809	0.876239	-0.0565835	0.92942	-0.0885746	0.0588937	0.74512	-0.325081	Zinc-finger transcription factor	Verified	Sequence-specific DNA-binding transcription activator involved in carbohydrate sensing and cell wall organization; localizes to both the cytosol and nucleus	Non-essential gene; null mutants has abnormal vacuolar morphology, slow-growing germinated spores, is sensitive to anoxia, and resistant to nickel; homozygous diploid null has enhanced pseudohyphal growth; overexpression slows growth	Zinc-finger transcription factor; involved in diauxic shift; in the presence of glucose, activates transcription of genes involved in growth and carbon metabolism; in nonfermentable carbon sources, activates transcription of genes involved in maintenance of cell wall integrity; relocalizes to the cytosol in response to hypoxia	chrXV
yar015w	ade1	ade1	-1.08406	0.04155	2.038				-0.189034	0.78746	0.26961	-0.263034	0.5313	0.626023	N-succinyl-5-aminoimidazole-4-carboxamide ribotide synthetase	Verified	Phosphoribosylaminoimidazolesuccinocarboxamide synthase involved in the biosynthesis of purine nucleotides	Non-essential gene; null mutant displays adenine auxotrophy and forms red colonies	N-succinyl-5-aminoimidazole-4-carboxamide ribotide synthetase; required for 'de novo' purine nucleotide biosynthesis; red pigment accumulates in mutant cells deprived of adenine; protein abundance increases in response to DNA replication stress	chrI
ygr217w	cch1	cch1	-1.07724	0.043498	2.0189	-0.214125	0.6474	0.457377	-0.176323	0.80164	0.251225	-0.0976108	0.88696	0.142152	Voltage-gated high-affinity calcium channel	Verified		Non-essential gene; null mutant shows reduced calcium influx and defects in recovery from pheromone-induced cell cycle arrest; in systematic studies mutants are sensitive to tunicamycin, caffeine, myriocin, camptothecin, DTT, bleomycin, but resistant to MMS and mycophenolic acid	Voltage-gated high-affinity calcium channel; involved in calcium influx in response to some environmental stresses as well as exposure to mating pheromones; interacts and partially co-localizes with Mid1p; however, evidence suggests CCH1 is not required for Mid1p function	chrVII
ypr152c	urn1	urn1	-1.0635	0.045348	2.00141	-0.176323	0.7091	0.373065	-0.31034	0.52854	0.630236	-0.201634	0.64922	0.454846	Protein of unknown function containing WW and FF domains	Verified	Protein whose biological role is unknown; localizes to the nucleus in a large-scale study		Protein of unknown function containing WW and FF domains; overexpression causes accumulation of cells in G1 phase	chrXVI
ygl007w	brp1	brp1	-1.0635	0.045994	1.99545	-0.604071	0.132478	1.5044	-0.0285692	0.87018	-0.16343	-0.263034	0.52116	0.641558	Putative protein of unknown function	Uncharacterized		Non-essential gene; null mutant displays decreased competitive fitness on both fermentative and respiratory growth media, as well as under alkaline conditions; null mutant displays decreased accumulation of cadmium, cobalt, magnesium, and manganese ions; null mutant excretes decreased H2S during cysteine catabolism; null mutant has an increased chronological lifespan; null mutant has decreased re…	Putative protein of unknown function; conserved among S. cerevisiae strains; located in the upstream region of PMA1; deletion leads to polyamine resistance due to downregulation of PMA1	chrVII
ylr120c	yps1	yps1	-1.0635	0.046052	1.99492	-0.422233	0.30056	1.03523	-0.15056	0.84458	0.196039	0.0588937	0.73392	-0.339916	Aspartic protease	Verified	Aspartic protease; involved in nutrient limitation-induced cleavage of the signaling mucin Msb2p, resulting in filamentous growth MAPK pathway activation; involved with Kex2p in processing of the alpha factor precursor; role in the cell wall integrity response; GPI-anchored component of the plasma membrane		Aspartic protease; hyperglycosylated member of the yapsin family of proteases, attached to the plasma membrane via a glycosylphosphatidylinositol (GPI) anchor; involved in nutrient limitation-induced cleavage of the extracellular inhibitory domain of signaling mucin Msb2p, resulting in activation of the filamentous growth MAPK pathway; involved with other yapsins in the cell wall integrity respon…	chrXII
ymr058w	fet3	fet3	-1.0635	0.04623	1.99329	-0.31034	0.46572	0.729461	-2.18903	9.4e-09	5.74121	-1.67807	6.21e-07	4.98457	Ferro-O2-oxidoreductase	Verified		Non-essential gene; null mutant shows slow growth, sensitivity to metals and alkaline pH, and is unable to grow in iron-deficient conditions	Ferro-O2-oxidoreductase; multicopper oxidase that oxidizes ferrous (Fe2+) to ferric iron (Fe3+) for subsequent cellular uptake by transmembrane permease Ftr1p; required for high-affinity iron uptake and involved in mediating resistance to copper ion toxicity, belongs to class of integral membrane multicopper oxidases; protein abundance increases in response to DNA replication stress	chrXIII
ylr335w	nup2	nup2	-1.0635	0.04637	1.99201	-0.137504	0.7927	0.262806	0.0740006	0.65894	-0.441377	0.286304	0.3097	-1.01585	Nucleoporin involved in nucleocytoplasmic transport	Verified			Nucleoporin involved in nucleocytoplasmic transport; binds to either the nucleoplasmic or cytoplasmic faces of the nuclear pore complex depending on Ran-GTP levels; also has a role in chromatin organization	chrXII
ylr023c	izh3	izh3	-1.0635	0.0465	1.99083	-0.739848	0.060236	1.87906	-0.0840643	0.99152	0.0106283	-0.0565835	0.98486	0.0189763	Membrane protein involved in zinc ion homeostasis	Verified	A protein involved in cellular zinc ion homeostasis with an unknown cellular location		Membrane protein involved in zinc ion homeostasis; member of the four-protein IZH family, expression induced by zinc deficiency; deletion reduces sensitivity to elevated zinc and shortens lag phase, overexpression reduces Zap1p activity	chrXII
ypl069c	bts1	bts1	-1.05658	0.047568	1.98121	-0.389567	0.3415	0.951206	-0.400538	0.3976	0.845915	0.0740006	0.70266	-0.381732	Geranylgeranyl diphosphate synthase (GGPPS)	Verified	Mitochondrial farnesyltranstransferase involved in terpenoid biosynthesis	Non-essential gene; null mutant is sensitive to cold and shows reduced levels of geranylgeranyl pyrophosphate; in systematic studies null mutants are sensitive to multiple chemicals, including Congo Red, Calcofluor White, amitrole, cyclisporin A, and show reduced competitive fitness	Geranylgeranyl diphosphate synthase (GGPPS); increases the intracellular pool of geranylgeranyl diphosphate, suppressor of bet2 mutation that causes defective geranylgeranylation of small GTP-binding proteins that mediate vesicular traffic	chrXVI
yor345c	-	yor345c	-1.05658	0.047994	1.97742	-0.739848	0.059712	1.88291	0.0588937	0.70838	-0.374033	0.0588937	0.73168	-0.342892	Dubious open reading frame	Dubious			Dubious open reading frame; unlikely to encode a functional protein, based on available experimental and comparative sequence data; overlaps the verified gene REV1; null mutant displays increased resistance to antifungal agents gliotoxin, cycloheximide and H2O2	chrXV
yjl154c	vps35	vps35	-1.04963	0.048652	1.97163	-0.321928	0.44752	0.759556	-0.250962	0.65954	0.440548	-0.201634	0.63694	0.471981	Endosomal subunit of membrane-associated retromer complex	Verified	Endosomal retromer complex subunit involved in retrograde transport of membrane-bounded vesicles from endosomes back to the trans-Golgi network where they are recycled for further rounds of transport	Non-essential gene; null mutant displays chromosome instability, reduced respiratory growth and autophagy, sensitivity to Cd2+, and resistance to Ni2+; mutant accumulates abnormal membrane stacks; in large-scale studies, null mutant shows reduced competitive fitness in several different media, shorter chronological lifespan, abnormal lipid particle morphology, sensitivity to heat and desiccation,…	Endosomal subunit of membrane-associated retromer complex; required for retrograde transport; receptor that recognizes retrieval signals on cargo proteins, forms subcomplex with Vps26p and Vps29p that selects cargo proteins for retrieval; interacts with Ypt7p; overexpression of wild-type human VPS35 or Parkinson's-associated vps35-D686N or vps35-P299S variants complements Ni2+ resistance and Cd2+…	chrX
yjr105w	ado1	ado1	-1.04963	0.04894	1.96911	-0.575312	0.15286	1.4295	-0.0976108	0.98448	0.0194527	-0.0143553	0.90026	-0.125333	Adenosine kinase	Verified		Non-essential gene; null mutant shows increased accumulation of glycogen and resistance to adenosine analog cordycepin; in systematic studies, null mutant shows reduced growth rate and lower competitive fitness, smaller peroxisomes, sensitivity to tunicamycin, caspofungin and myriocin, and increased resistance to hydroxyurea	Adenosine kinase; required for the utilization of S-adenosylmethionine (AdoMet); may be involved in recycling adenosine produced through the methyl cycle	chrX
ygl244w	rtf1	rtf1	-1.04963	0.049224	1.96665	-0.201634	0.66906	0.427438	0.0291463	0.75696	-0.309475	0.136062	0.56628	-0.573539	Subunit of RNAPII-associated chromatin remodeling Paf1 complex	Verified	Non-DNA binding transcription factor; subunit of the CDc73/Paf1 transcription elongation complex; involved in regulation of transcription from RNA Pol I and II promoters, snoRNA 3'-end processing, regulation of histone H2B ubiquitination and H3 methylation and other cellular processes		Subunit of RNAPII-associated chromatin remodeling Paf1 complex; regulates gene expression by directing cotranscriptional histone modification, influences transcription and chromatin structure through several independent functional domains; directly or indirectly regulates DNA-binding properties of Spt15p and relative activities of different TATA elements; involved in transcription elongation as d…	chrVII
ypr197c	-	ypr197c	-1.04963	0.049518	1.9641	-0.250962	0.57288	0.563815	-0.0976108	0.978	0.0275764	0.136062	0.57426	-0.561789	Dubious open reading frame	Dubious			Dubious open reading frame; unlikely to encode a functional protein, based on available experimental and comparative sequence data; overlaps ORF SGE1/YPR198W	chrXVI
yor241w	met7	met7	-1.04264	0.049926	1.9606	-0.0565835	0.95116	0.0612501	-0.176323	0.81702	0.231379	-0.286881	0.47452	0.715144	Folylpolyglutamate synthetase	Verified			Folylpolyglutamate synthetase; catalyzes extension of the glutamate chains of the folate coenzymes, required for methionine synthesis and for maintenance of mitochondrial DNA; protein abundance increases in response to DNA replication stress	chrXV
ygr170w	psd2	psd2	-1.04264	0.050896	1.95236	-0.0703893	0.92738	0.0911417	0	0.81594	-0.23277	0.0291463	0.78942	-0.267064	Phosphatidylserine decarboxylase of the Golgi and vacuolar membranes	Verified			Phosphatidylserine decarboxylase of the Golgi and vacuolar membranes; converts phosphatidylserine to phosphatidylethanolamine; controls vacuolar membrane phospholipid content by regulating phospholipids in compartments that will eventually give rise to the vacuole; loss of Psd2p causes a specific reduction in vacuolar membrane PE levels while total PE levels are not significantly affected	chrVII
ycr031c	rps14a	rps14a	-1.03562	0.051672	1.94586	-1.33914	0.00050296	3.47918	-0.0840643	0.99776	0.00280743	-0.163499	0.7363	0.336757	Protein component of the small (40S) ribosomal subunit	Verified	mRNA-binding constituent of the cytosolic small ribosomal subunit; involved in maturation of the small subunit rRNA and assembly of the small ribosomal subunit		Protein component of the small (40S) ribosomal subunit; required for ribosome assembly and 20S pre-rRNA processing; mutations confer cryptopleurine resistance; homologous to mammalian ribosomal protein S14 and bacterial S11; RPS14A has a paralog, RPS14B, that arose from the whole genome duplication	chrIII
yml034w	src1	src1	-1.03562	0.052242	1.94113	-0.367371	0.38628	0.866383	-0.214125	0.73068	0.344221	0.136062	0.57376	-0.562523	Inner nuclear membrane protein	Verified	Protein involved in mitotic sister chromatid segregation and rDNA maintenance; localizes to the nuclear envelope and colocalizes with telomeres		Inner nuclear membrane protein; highly enriched at telomeres and subtelomeric regions; functions in regulation of subtelomeric genes and is linked to TREX (transcription export) factors; SRC1 produces 2 splice variant proteins with different functions; alternative splicing of SRC1 pre-mRNA is promoted by Hub1p; mutant has aneuploidy tolerance; SEC1 has a paralog, HEH2, that arose from the whole g…	chrXIII
ypr153w	may24	may24	-1.03562	0.052438	1.93952	-0.454176	0.26102	1.12398	-0.189034	0.76496	0.298974	-0.0426443	0.98174	-0.0228875	ER-assocaited high-pressure growth gene	Verified	Predicted integral membrane protein whose biological role is unknown		ER-assocaited high-pressure growth gene; ER chaperone for nutrient permeases	chrXVI
ykl146w	avt3	avt3	-1.03562	0.052858	1.93608	-0.464668	0.25676	1.13408	0.0740006	0.67546	-0.418666	0.0740006	0.68376	-0.407338	Vacuolar transporter	Verified	L-glutamine, L-isoleucine, L-tyrosine (amino acid) transmembrane transporter involved in vacuolar transport; localizes to the vacuole membrane	Non-essential gene; null mutant shows elevated accumulation of proline in vacuole; overexpression causes slow growth and increased invasive growth in Sigma1278b	Vacuolar transporter; exports large neutral amino acids from the vacuole; member of a family of seven S. cerevisiae genes (AVT1-7) related to vesicular GABA-glycine transporters	chrXI
ymr189w	gcv2	gcv2	-1.02857	0.053584	1.93018	-0.687061	0.08293	1.73393	0.104697	0.6037	-0.519087	0	0.88598	-0.143393	P subunit of the mitochondrial glycine decarboxylase complex	Verified			P subunit of the mitochondrial glycine decarboxylase complex; glycine decarboxylase is required for the catabolism of glycine to 5,10-methylene-THF; expression is regulated by levels of 5,10-methylene-THF in the cytoplasm	chrXIII
yor080w	dia2	dia2	-1.02857	0.053654	1.92962	-0.485427	0.23706	1.18237	0.0144996	0.79276	-0.262728	0.0892673	0.67086	-0.424968	Origin-binding F-box protein	Verified	Subunit of SCF-Dia2 ubiquitin ligase complex that binds to replication origins and regulates DNA replication and chromatin silencing; implicated in control of invasive growth; localizes in the nucleus	Non-essential gene; null mutation causes premature entry into S phase of the cell cycle and increased chromosome instability; null mutant cells also exhibit decreased growth rate, increased sensitivity to hydroxyurea, MMS, nicotinamide; in systematic studies mutants show poor growth under anaerobic conditions, abnormally elongated buds, lowered competitive fitness, and increased sensitivity to a …	Origin-binding F-box protein; forms SCF ubiquitin ligase complex with Skp1p and Cdc53p; functions in ubiquitination of silent chromatin structural protein Sir4p; required to target Cdc6p for destruction during G1 phase; required for deactivation of Rad53 checkpoint kinase, completion of DNA replication during recovery from DNA damage, assembly of RSC complex, RSC-mediated transcription regulation…	chrXV
ylr451w	leu3	leu3	-1.02857	0.054322	1.92426	-0.815575	0.036874	2.08716	-0.963474	0.0161442	2.40564	-0.678072	0.053614	1.92994	Zinc-knuckle transcription factor, repressor and activator	Verified	Sequence-specific DNA binding RNA Polymerase II transcription factor that acts as both an activator and a repressor of genes involved in leucine biosynthesis; localizes to nucleus	Non-essential gene; null mutant displays leaky auxotrophy for leucine and increased chronological lifespan; in large-scale studies null mutant shows sensitivity to various chemicals; overexpression in a diploid causes increased pseudohyphal growth	Zinc-knuckle transcription factor, repressor and activator; regulates genes involved in branched chain amino acid biosynthesis and ammonia assimilation; acts as a repressor in leucine-replete conditions and as an activator in the presence of alpha-isopropylmalate, an intermediate in leucine biosynthesis that accumulates during leucine starvation	chrXII
ybr175w	swd3	swd3	-1.02857	0.055018	1.91873	-0.31034	0.46104	0.737135	-0.443607	0.32242	0.989497	-0.15056	0.77354	0.287748	Essential subunit of the COMPASS (Set1C) complex	Verified			Essential subunit of the COMPASS (Set1C) complex; COMPASS methylates histone H3 on lysine 4 and is required in transcriptional silencing near telomeres; WD40 beta propeller superfamily member and ortholog of mammalian WDR5	chrII
ylr435w	tsr2	tsr2	-1.02148	0.055464	1.91522	-0.604071	0.133046	1.5022	-1.60407	3.45e-05	4.14153	-1	0.0036274	2.90887	Protein with a potential role in pre-rRNA processing	Verified			Protein with a potential role in pre-rRNA processing	chrXII
yor026w	bub3	bub3	-1.02148	0.05562	1.914	-0.731183	0.065028	1.84507	0.268817	0.3391	-0.955945	0.434403	0.142146	-1.46785	Kinetochore checkpoint WD40 repeat protein	Verified	Ubiquitin-binding subunit of mitotic checkpoint complex; involved in mitotic DNA integrity checkpoint; localizes to condensed nuclear chromosome kinetochore	Non-essential gene; null mutant displays eleveated chromosome instability; in systematic studies null mutants show reduced growth rate, increased cell size, and sensitivity to multiple chemicals, including benomyl, bleomycin, caffeine, caspofungin, flucytosine, myriocin, but increased resistance to camptothecin, fluconazole, MMS, rapamycin	Kinetochore checkpoint WD40 repeat protein; localizes to kinetochores during prophase and metaphase, delays anaphase in the presence of unattached kinetochores; forms complexes with Mad1p-Bub1p and with Cdc20p, binds Mad2p and Mad3p; functions at kinetochore to activate APC/C-Cdc20p for normal mitotic progression	chrXV
ydr388w	rvs167	rvs167	-1.02148	0.056164	1.90976	-0.31034	0.46158	0.736248	-2.73769	4.61e-13	7.23633	-2.16027	1.03e-10	6.46248	Calmodulin-binding actin-associated protein	Verified	Cytoskeletal protein; forms a complex with Rvs161p and is involved in actin cytoskeleton reorganization and endocytosis; localizes to the actin cortical patch		Calmodulin-binding actin-associated protein; roles in endocytic membrane tabulation and constriction, and exocytosis; N-BAR domain protein that interacts with Rvs161p to regulate actin cytoskeleton, endocytosis, and viability following starvation or osmotic stress; recruited to bud tips by Gyl1p and Gyp5p during polarized growth; homolog of mammalian amphiphysin	chrIV
yol017w	esc8	esc8	-1.02148	0.056276	1.90889	-0.344828	0.40846	0.826607	0	0.82926	-0.215651	-0.0426443	0.98314	-0.0211324	Protein involved in telomeric and mating-type locus silencing	Verified			Protein involved in telomeric and mating-type locus silencing; interacts with Sir2p and also interacts with Gal11p, which is a component of the RNA pol II mediator complex; ESC8 has a paralog, IOC3, that arose from the whole genome duplication	chrXV
yll002w	rtt109	rtt109	-1.01436	0.057298	1.90103	-0.722466	0.06694	1.83208	0.37707	0.21244	-1.24688	0.120294	0.58584	-0.544874	Histone acetyltransferase	Verified	Histone H3-specific acetyltransferase, involved in regulation of transcription in response to stress and to DNA damage; localizes in the nucleus	Non-essential gene; null mutant is sensitive to DNA damage and shows instability of repetitive DNA, abnormal telomeres, high frequency of chromosome loss and increased transposition of Ty transposable elements; null mutation increases sensitivity to DNA-damaging agents, such as 4-NQO, camptothecin, hydroxyurea, MMS, and UV; homozygous null mutant diploid has higher mitotic recombination and incre…	Histone acetyltransferase; critical for cell survival in presence of DNA damage during S phase, required for recovery after DSB repair; acetylates H3K56, H3K9; H3K56 acetylation activity required for expression homeostasis, buffering of mRNA synthesis rate against changes in gene dosage during S phase; involved in non-homologous end joining and regulation of Ty1 transposition; prevents hyper-ampl…	chrXII
ynl107w	yaf9	yaf9	-1.01436	0.05752	1.89934	-0.536053	0.183474	1.33013	-0.214125	0.73424	0.339491	-0.111031	0.85074	0.188174	Subunit of NuA4 histone H4 acetyltransferase and SWR1 complexes	Verified			Subunit of NuA4 histone H4 acetyltransferase and SWR1 complexes; may function to antagonize silencing near telomeres; interacts directly with Swc4p; has homology to human leukemogenic protein AF9; contains a YEATS domain	chrXIV
ycr077c	pat1	pat1	-1.01436	0.057554	1.89908	-0.910733	0.019761	2.33086	-0.389567	0.41252	0.819467	-0.526069	0.148508	1.44482	Deadenylation-dependent mRNA-decapping factor	Verified	Protein that binds RNA, mRNA, and chromatin; subunit of the Lsm1-7-Pat1 complex; involved in deadenylation-dependent decapping of nuclear-transcribed mRNA, cytoplasmic mRNA processing body assembly, translation preinitiation complex formation, and regulation of translational initiation; localizes to the cytoplasm, cytoplasmic stress granule, cytoplasmic mRNA processing body, nucleus, and kinetoch…		Deadenylation-dependent mRNA-decapping factor; also required for faithful chromosome transmission, maintenance of rDNA locus stability, and protection of mRNA 3'-UTRs from trimming; associated with topoisomerase II; binds to mRNAs under glucose starvation, most often in the 3' UTR; functionally linked to Pab1p; forms cytoplasmic foci upon DNA replication stress; phosphorylation by PKA inhibits P …	chrIII
ydl094c	-	ydl094c	-1.01436	0.05858	1.89133	-0.422233	0.29864	1.03935	-0.137504	0.88936	0.139114	0.0291463	0.81708	-0.231302	Dubious open reading frame	Dubious			Dubious open reading frame; unlikely to encode a functional protein, based on available experimental and comparative sequence data; partially overlaps verfied gene PMT5/YDL093W; YDL094C is not essential	chrIV
ylr296w	-	ylr296w	-1	0.061214	1.87195	-0.650765	0.10141	1.63806	0	0.80676	-0.244608	-0.0840643	0.92316	0.096454	Putative protein of unknown function	Uncharacterized			Putative protein of unknown function; conserved across S. cerevisiae strains	chrXII
ycl016c	dcc1	dcc1	-1	0.061482	1.87001	-0.650765	0.103318	1.62898	-0.250962	0.64134	0.465826	-0.15056	0.7531	0.314554	Subunit of a complex with Ctf8p and Ctf18p	Verified	Subunit of the Ctf18 cohesion establishment complex (CTF18-RFC complex), which is required for efficient establishment of chromosome cohesion during mitotic S-phase; localized in the chromosomes	Non-essential gene; null mutant exhibits colony sectoring indicative of chromosome instability; null mutation also confers increased sensitivity to hydoxyurea, benomyl, camptothecin, and increased resistance to X ray radiation; in systematic studies mutants show enlarged cell size, elevated sensitivity to MMS and rapamycin, and increased resistance to fluconazole and tunicamycin	Subunit of a complex with Ctf8p and Ctf18p; shares some components with Replication Factor C; required for sister chromatid cohesion and telomere length maintenance	chrIII
yer161c	spt2	spt2	-1	0.062044	1.86598	0.0740006	0.77302	-0.288427	-0.163499	0.83296	0.210907	-0.226509	0.603	0.520091	Protein involved in negative regulation of transcription	Verified			Protein involved in negative regulation of transcription; required for RNA polyadenylation; exhibits regulated interactions with both histones and SWI-SNF components; relocalizes to the cytosol in response to hypoxia; similar to mammalian HMG1 proteins	chrV
yjl053w	pep8	pep8	-0.992768	0.06387	1.85309	0.0291463	0.86738	-0.166987	0.152003	0.51296	-0.654236	0.0439433	0.7683	-0.294599	Vacuolar protein component of the retromer	Verified	Endosomal retromer complex subunit involved in retrograde transport of membrane-bounded vesicles from endosomes back to the trans-Golgi network where they are recycled for further rounds of transport		Vacuolar protein component of the retromer; forms part of the multimeric membrane-associated retromer complex involved in vacuolar protein sorting along with Vps35p, Vps29p, Vps17p, and Vps5p; essential for endosome-to-Golgi retrograde protein transport; interacts with Ypt7p; protein abundance increases in response to DNA replication stress	chrX
yil047c	syg1	syg1	-0.992768	0.064332	1.84987	-0.948601	0.0145752	2.44277	0.152003	0.50956	-0.659523	0.0439433	0.76106	-0.304089	Plasma membrane protein of unknown function	Verified			Plasma membrane protein of unknown function; truncation and overexpression suppresses lethality of G-alpha protein deficiency	chrIX
ycr067c	sed4	sed4	-0.992768	0.064398	1.84941	-0.978196	0.0119584	2.51337	0.0588937	0.7062	-0.376964	0.168123	0.50854	-0.661113	Integral ER membrane protein that stimulates Sar1p GTPase activity	Verified			Integral ER membrane protein that stimulates Sar1p GTPase activity; involved in COPII vesicle budding through disassociation of coat proteins from membranes onto liposomes; binds Sec16p; SED4 has a paralog, SEC12, that arose from the whole genome duplication	chrIII
ygr050c	-	ygr050c	-0.992768	0.064476	1.84887				0.0291463	0.75802	-0.308082	0.0439433	0.7837	-0.274501	Protein of unknown function	Uncharacterized	Protein whose biological role and cellular location are unknown		Protein of unknown function; mRNA identified as translated by ribosome profiling data	chrVII
yml012w	erv25	erv25	-0.9855	0.066534	1.83481	-0.485427	0.23088	1.1981	0.152003	0.51054	-0.657997	0.136062	0.57068	-0.56705	Member of the p24 family involved in ER to Golgi transport	Verified	COPII-coated vesicle protein involved in endoplasmic reticulum to Golgi vesicle-mediated transport		Member of the p24 family involved in ER to Golgi transport; role in misfolded protein quality control; forms a heterotrimeric complex with Erp1, Erp2p, and Emp24,	chrXIII
ygl242c	-	ygl242c	-0.978196	0.068492	1.82176	-0.31034	0.45958	0.739539	-0.137504	0.8853	0.144254	-0.176323	0.71772	0.361508	Protein of unknown function	Verified	Protein whose biological role and cellular location are unknown		Protein of unknown function; N-terminally propionylated in vivo; deletion mutant is viable	chrVII
ydr486c	vps60	vps60	-0.978196	0.068626	1.82087	-0.0565835	0.96616	0.0424249	-0.15056	0.8466	0.193458	0.0588937	0.7487	-0.320354	Protein involved in late endosome to vacuole transport	Verified			Protein involved in late endosome to vacuole transport; cytoplasmic and vacuolar membrane protein; required for normal filament maturation during pseudohyphal growth; may function in targeting cargo proteins for degradation; interacts with Vta1p	chrIV
ybr146w	mrps9	mrps9	-0.978196	0.069092	1.81782	-0.659925	0.0982	1.65364	-2.36177	5.32e-10	6.20936	-1.774	1.27e-07	5.28312	Mitochondrial ribosomal protein of the small subunit	Verified	Component of the small subunit of the mitochondrial ribosome, which mediates translation in the mitochondrion		Mitochondrial ribosomal protein of the small subunit	chrII
ymr173w	ddr48	ddr48	-0.978196	0.0696	1.81451	-0.687061	0.083542	1.73049	-0.0426443	0.9121	-0.11039	-0.0565835	0.9945	0.00689328	DNA damage-responsive protein	Verified	Protein with ATPase and GTPase activities involved in DNA repair	Non-essential gene; null mutant shows increased survival in the presence of gold nanoparticles; in systematic studies mutants show sensitivity to hyperosmotic stress and to myriocin	DNA damage-responsive protein; expression is increased in response to heat-shock stress or treatments that produce DNA lesions; contains multiple repeats of the amino acid sequence NNNDSYGS; protein abundance increases in response to DNA replication stress	chrXIII
ylr012c	-	ylr012c	-0.970854	0.070526	1.80852	-0.85599	0.029024	2.18316	0.0740006	0.67372	-0.421048	-0.0426443	0.95846	-0.0520862	Putative protein of unknown function	Uncharacterized	Protein whose biological role and cellular location are unknown		Putative protein of unknown function; YLR012C is not an essential gene	chrXII
ypl262w	fum1	fum1	-0.970854	0.070866	1.80634	-1.09085	0.0047348	2.82454	-0.0143553	0.8431	-0.19793	-0.378512	0.31404	1.00678	Fumarase	Verified	Fumarate hydratase (fumarase); converts fumarate to malate in the TCA cycle; localizes to the mitochondrial matrix and cytosol		Fumarase; converts fumaric acid to L-malic acid in the TCA cycle; cytosolic and mitochondrial distribution determined by the N-terminal targeting sequence, protein conformation, and status of glyoxylate shunt; phosphorylated in mitochondria	chrXVI
ybr137w	-	ybr137w	-0.970854	0.071254	1.80386	-0.565597	0.160362	1.40386	0.0144996	0.78716	-0.27	-0.0840643	0.93818	0.0775576	Protein with a role in ER delivery of tail-anchored membrane proteins	Verified			Protein with a role in ER delivery of tail-anchored membrane proteins; interacts with Sgt2p; binds to the TRC complex, which inserts proteins into the ER membrane; interacts with Msn5p karyopherin; YBR137W is not an essential gene	chrII
yor247w	srl1	srl1	-0.963474	0.072608	1.79529	-0.286881	0.49792	0.677766	-0.0703893	0.95668	-0.0543203	0.0892673	0.65194	-0.451069	Mannoprotein that exhibits a tight association with the cell wall	Verified			Mannoprotein that exhibits a tight association with the cell wall; required for cell wall stability in the absence of GPI-anchored mannoproteins; has a high serine-threonine content; expression is induced in cell wall mutants; SRL1 has a paralog, SVS1, that arose from the whole genome duplication	chrXV
ydr532c	kre28	kre28	-0.963474	0.073048	1.79253	-0.201634	0.67276	0.422363	-0.226509	0.70546	0.37796	-0.176323	0.71476	0.365471	Subunit of a kinetochore-microtubule binding complex	Verified	Subunit of the condensed chromosome kinetochore whose biological role is unknown; localizes to the centromeric region of the chromosome; colocalizes with the spindle pole body in a large-scale study		Subunit of a kinetochore-microtubule binding complex; complex bridges centromeric heterochromatin and kinetochore MAPs and motors; required for sister chromatid bi-orientation and kinetochore binding of SAC components; complex also includes Spc105p; modified by sumoylation	chrIV
ydl109c	-	ydl109c	-0.963474	0.07322	1.79146	-0.879706	0.02487	2.24342	-0.0565835	0.9444	-0.0697408	-0.176323	0.69196	0.396197	Putative lipase	Uncharacterized			Putative lipase; involved in lipid metabolism; not an essential gene; YDL109C has a paralog, ROG1, that arose from the whole genome duplication	chrIV
yel071w	dld3	dld3	-0.963474	0.073586	1.78918	-0.333424	0.43628	0.77849	-0.0976108	0.9593	0.051032	-0.214125	0.62316	0.491377	2-hydroxyglutarate transhydrogenase, and minor D-lactate dehydrogenase	Verified	2-hydroxyglutarate transhydrogenase that converts D-2-hydroxyglutarate to alpha-ketoglutarate with concomitant reduction of pyruvate to D-lactate; minor D-lactate dehydrogenase activity; overall contributes to lactate biosynthesis; localizes to the cytoplasm	Non-essential gene; null mutant shows decreased levels of lactate, fumarate and malate, but increased levels of 2-hydroxyglutarate, 2-oxoglutarate and succinate; in systematic studies mutants are sensitive to hydrogen peroxide and show reduced growth rate	2-hydroxyglutarate transhydrogenase, and minor D-lactate dehydrogenase; converts D-2-hydroxyglutarate (D-2HG), an oncometabolite, to alpha-ketoglutarate in the presence of FAD, with concomitant reduction of pyruvate to D-lactate; minor lactate dehydrogenase activity; component of the retrograde regulon that consists of genes whose expression are stimulated by damage to mitochondria and reduced in…	chrV
yjl062w	las21	las21	-0.963474	0.073618	1.78898	-0.704872	0.075376	1.77817	0.321928	0.26986	-1.10339	0.268817	0.319	-0.996515	Integral plasma membrane protein	Verified			Integral plasma membrane protein; involved in the synthesis of the glycosylphosphatidylinositol (GPI) core structure; mutations affect cell wall integrity	chrX
ybr107c	iml3	iml3	-0.963474	0.074494	1.78357	-0.910733	0.0199464	2.32735	0.104697	0.61284	-0.506024	-0.111031	0.86782	0.166428	Outer kinetochore protein and component of the Ctf19 complex	Verified			Outer kinetochore protein and component of the Ctf19 complex; involved in the establishment of pericentromeric cohesion during mitosis; prevents non-disjunction of sister chromatids during meiosis II; forms a stable complex with Chl4p; required for localization of Sgo1p to pericentric sites during meiosis I; orthologous to human centromere constitutive-associated network (CCAN) subunit CENP-L and…	chrII
ybr009c	hhf1	hhf1	-0.948601	0.078674	1.75843	-0.545968	0.177278	1.34918	0.152003	0.50614	-0.66486	0.0740006	0.70662	-0.376399	Histone H4	Verified	DNA-binding subunit of the nuclear nucleosome; involved in chromatin assembly/disassembly, histone H3-K79 methylation, and tRNA gene-mediated chromatin silencing; also involved in sexual sporulation resulting in formation of a cellular spore	Non-essential gene, due to the presence of two identical genes, HHF1 and HHF2; null mutation leads to chromosome instability and decreased telomere length; overexpression causes abnormal budding index and G2 phase progression	Histone H4; core histone protein required for chromatin assembly and chromosome function; one of two identical histone proteins (see also HHF2); contributes to telomeric silencing; N-terminal domain involved in maintaining genomic integrity	chrII
yjl083w	tax4	tax4	-0.948601	0.079614	1.75293	-0.807355	0.039224	2.06183	-0.0840643	0.99728	0.00340902	-0.0143553	0.90756	-0.116117	EH domain-containing protein	Verified	Protein involved in starvation response, cell wall organization, inositol lipid-mediated signaling, authophagy; localizes to phagophore assembly site		EH domain-containing protein; involved in regulating phosphatidylinositol 4,5-bisphosphate levels and autophagy; Irs4p and Tax4p bind and activate the PtdIns phosphatase Inp51p; Irs4p and Tax4p are involved in localizing Atg17p to the PAS; TAX4 has a paralog, IRS4, that arose from the whole genome duplication	chrX
ybr054w	yro2	yro2	-0.941106	0.079896	1.75129	-0.669027	0.090128	1.69472	0.0740006	0.65774	-0.443036	0.0740006	0.7085	-0.373871	Protein with a putative role in response to acid stress	Verified	Protein whose biological role is unknown; localized to the mitochondrion and detected in the plasma membrane in the presence of acetic acid		Protein with a putative role in response to acid stress; null mutant is sensitive to acetic acid; transcription is regulated by Haa1p and induced in the presence of acetic acid; protein observed in plasma membrane foci in the presence of acetic acid; the authentic, non-tagged protein is detected in a phosphorylated state in highly purified mitochondria in high-throughput studies	chrII
yjr087w	-	yjr087w	-0.933573	0.082778	1.73479	-0.83996	0.032736	2.13531	-0.475085	0.285	1.06915	-0.695994	0.047644	1.98053	Dubious open reading frame	Dubious			Dubious open reading frame; unlikely to encode a functional protein, based on available experimental and comparative sequence data; not conserved in closely related Saccharomyces species; partially overlaps the verified genes STE18 and ECM2	chrX
ypl205c	-	ypl205c	-0.933573	0.08302	1.73343	-0.831877	0.034412	2.11521	-0.333424	0.4962	0.680481	-0.722466	0.041238	2.04113	Hypothetical protein	Dubious			Hypothetical protein; deletion of locus affects telomere length	chrXVI
ycr102c	-	ycr102c	-0.925999	0.085676	1.71866	-0.250962	0.56516	0.575194	-0.0426443	0.90116	-0.124196	0.434403	0.137484	-1.48523	Putative quinone oxidoreductase	Uncharacterized			Putative quinone oxidoreductase; overexpression improves ethanol production and acid stress resistance; involved in copper metabolism; similar to Cochliobolus carbonum toxD gene	chrIII
yil134w	flx1	flx1	-0.925999	0.08671	1.71301				-0.286881	0.57802	0.556279	0.120294	0.60176	-0.521871	Mitochondrial flavin adenine dinucleotide transporter	Verified	FAD transmembrane transporter involved in FAD transport; localizes to mitochondrion and likely integral to membrane in high-throughput studies		Mitochondrial flavin adenine dinucleotide transporter; FAD is a synthesis product of riboflavin; human homolog SLC25A32 is implicated in multiple acyl-CoA dehydrogenase deficiency (MADD) or glutaric aciduria type II (GAII), and can complement yeast null mutant	chrIX
yjl148w	rpa34	rpa34	-0.925999	0.087662	1.70786	-0.422233	0.29808	1.04056	-0.475085	0.2918	1.05418	-0.201634	0.63648	0.472626	RNA polymerase I subunit A34.5	Verified			RNA polymerase I subunit A34.5; essential for nucleolar assembly and for high polymerase loading rate; nucleolar localization depends on Rpa49p	chrX
yjl047c	rtt101	rtt101	-0.910733	0.091454	1.68778	-0.400538	0.33252	0.96905	0.0439433	0.73398	-0.339836	0.0291463	0.78852	-0.268233	Cullin subunit of a Roc1p-dependent E3 ubiquitin ligase complex	Verified			Cullin subunit of a Roc1p-dependent E3 ubiquitin ligase complex; role in anaphase progression; required for recovery after DSB repair; implicated in Mms22-dependent DNA repair; involved with Mms1p in nonfunctional rRNA decay; modified by the ubiquitin-like protein, Rub1p	chrX
yfl003c	msh4	msh4	-0.910733	0.092912	1.68023	-0.163499	0.7329	0.34127	-0.0840643	0.9971	-0.00363462	-0.176323	0.69242	0.395573	Protein involved in meiotic recombination	Verified			Protein involved in meiotic recombination; required for normal levels of crossing over, colocalizes with Zip2p to discrete foci on meiotic chromosomes, has homology to bacterial MutS protein	chrVI
ydr418w	rpl12b	rpl12b	-0.903038	0.094404	1.67261	-0.695994	0.077288	1.76664	-2.09424	4.12e-08	5.48563	-2.18903	5.65e-11	6.55272	Ribosomal 60S subunit protein L12B	Verified	Subunit of the cytosolic large ribosomal subunit; involved in ribosomal large subunit assembly and translation		Ribosomal 60S subunit protein L12B; rpl12a rpl12b double mutant exhibits slow growth and slow translation; homologous to mammalian ribosomal protein L12 and bacterial L11; RPL12B has a paralog, RPL12A, that arose from the whole genome duplication	chrIV
ypl008w	chl1	chl1	-0.903038	0.094768	1.67077	-0.555816	0.16527	1.38756	-0.238787	0.66852	0.42818	-0.0976108	0.90542	0.118817	Probable DNA helicase	Verified	DNA helicase involved in mitotic sister chromatid cohesion and DNA interstrand cross-link repair; localizes to nuclear chromatin	Non-essential gene; null mutant shows chromosome instability, decreased innate thermotolerance, shortened replicative lifespan and increased sensitivity to staurosporin, Calcofluor White, tunicamycin, MMS, hydroxyurea; null mutation causes decreased silencing at telomeres and HMR locus	Probable DNA helicase; involved in sister-chromatid cohesion and genome integrity and interstrand cross-link repair; interacts with ECO1 and CTF18; mutants are defective in silencing, rDNA recombination, aging and the heat shock response; FANCJ-like helicase family member; mutations in the human homolog, DDX11/ChLR1, cause Warsaw breakage syndrome	chrXVI
ybr020w	gal1	gal1	-0.903038	0.095848	1.66532				-1.33342	0.000654	3.40817				Galactokinase	Verified	Galactokinase involved galactose catabolism and regulation of transcription in response to galactose; localized to the cytoplasm	Non-essential gene; null mutant defective in utilizing galactose as a carbon source	Galactokinase; phosphorylates alpha-D-galactose to alpha-D-galactose-1-phosphate in the first step of galactose catabolism; expression regulated by Gal4p; human homolog GALK2 complements yeast null mutant; GAL1 has a paralog, GAL3, that arose from the whole genome duplication	chrII
ymr255w	gfd1	gfd1	-0.903038	0.096964	1.65975	-0.516015	0.197238	1.28946	-0.124328	0.90804	0.115511	-0.124328	0.81848	0.2295	Coiled-coiled protein of unknown function	Verified	Protein that binds to nuclear pore complex through Gle1p; involved in mRNA export from the nucleus; localized to cytoplasm		Coiled-coiled protein of unknown function; identified as a high-copy suppressor of a dbp5 mutation; protein abundance increases in response to DNA replication stress	chrXIII
ybr278w	dpb3	dpb3	-0.895303	0.09909	1.64928	-0.432959	0.29744	1.04194	-0.124328	0.90534	0.118918	-0.0565835	0.98712	0.0161434	Third-largest subunit of DNA polymerase II (DNA polymerase epsilon)	Verified	Subunit of epsilon DNA polymerase complex that contributes to DNA polymerase activity; involved in leading strand elongation during DNA replication and heterochromatin organization that contributes to chromatin silencing	Non-essential gene; null mutant shows increased mutation frequency and decreased silencing; in systematic studies mutants exhibit shortened chronological lifespan, increased competitive fitness, elevated sensitivity to wortmannin, rapamycin, fluconazole, and increased resistance to cycloheximide and bleomycin; null mutant cells are among the largest 5% of haploid deletion strains	Third-largest subunit of DNA polymerase II (DNA polymerase epsilon); required to maintain fidelity of chromosomal replication and also for inheritance of telomeric silencing; stabilizes the interaction of Pol epsilon with primer-template DNA, positively affecting the processivity of the polymerase and exonuclease activities of Pol epsilon; mRNA abundance peaks at the G1/S boundary of the cell cyc…	chrII
yjr049c	utr1	utr1	-0.887525	0.102272	1.63394	-0.555816	0.163326	1.39397	0.286304	0.30248	-1.03113	0.217591	0.40004	-0.84155	ATP-NADH kinase	Verified	NAD+ and NADH kinase involved in NADP biosynthesis and iron homeostasis; localizes to nucleus and cytoplasm		ATP-NADH kinase; phosphorylates both NAD and NADH; active as a hexamer; enhances the activity of ferric reductase (Fre1p); UTR1 has a paralog, YEF1, that arose from the whole genome duplication	chrX
yol018c	tlg2	tlg2	-0.887525	0.103922	1.62613	-0.443607	0.28108	1.0779	-0.0976108	0.96862	0.0393391	-0.263034	0.52286	0.638943	Syntaxin-like t-SNARE	Verified			Syntaxin-like t-SNARE; forms a complex with Tlg1p and Vti1p and mediates fusion of endosome-derived vesicles with the late Golgi; required along with VPS45 for an early step of the constitutive CVT pathway; interactions with Vps45 prevents Tlg2p degradation, and facilitates t-SNARE complex formation; homologous to mammalian SNARE protein syntaxin 16 (Sx16)	chrXV
ynl199c	gcr2	gcr2	-0.879706	0.10442	1.62379	-0.400538	0.32892	0.976292	-0.0426443	0.90472	-0.119701	-0.0426443	0.96832	-0.0397154	Transcriptional activator of genes involved in glycolysis	Verified	RNA polymerase II transcription factor that activates transcription of genes involved in glycolysis and ribosomal protein genes; also involved in regulation of antisense transcription at diverse loci		Transcriptional activator of genes involved in glycolysis; interacts and functions with the DNA-binding protein Gcr1p	chrXIV
ybr216c	ybp1	ybp1	-0.879706	0.105446	1.61901	0.0291463	0.85554	-0.182054	0.136062	0.53556	-0.619541	0.120294	0.59712	-0.528547	Protein involved in cellular response to oxidative stress	Verified			Protein involved in cellular response to oxidative stress; required for oxidation of specific cysteine residues of transcription factor Yap1p, resulting in nuclear localization of Yap1p in response to stress; YBP1 has a paralog, YBP2, that arose from the whole genome duplication	chrII
ydl059c	rad59	rad59	-0.879706	0.107344	1.61025	-0.238787	0.59196	0.535998	-0.545968	0.20914	1.25593	-0.536053	0.141486	1.47028	Protein involved DNA double-strand break repair	Verified			Protein involved DNA double-strand break repair; repairs breaks in DNA during vegetative growth via recombination and single-strand annealing; anneals complementary single-stranded DNA; forms nuclear foci upon DNA replication stress; required for loading of Rad52p to DSBs; regulates replication fork progression in DNA ligase I-deficient cells; paralog of Rad52p	chrIV
yor317w	faa1	faa1	-0.879706	0.10755	1.6093	-0.321928	0.44482	0.764079	-0.111031	0.95694	0.0539939	-0.0565835	0.9925	0.00939999	Long chain fatty acyl-CoA synthetase	Verified	Fatty acid-CoA ligase involved in long-chain fatty acid metabolism and import; contributes to sphingoid transport; localizes to lipid bodies and plasma membrane and to mitochondrion and endoplasmic reticulum in high-throughput studies	Non-essential gene; null mutant shows reduced incorporation of myristate into phospholipids at elevated temperatures and reduced accumulation of long-chain fatty acids; null mutant is sensitive to cerulenin and displays decreased survival in stationary phase; in large-scale studies, homozygous null mutant displays increased competitive fitness; overproduction confers enhanced invasive growth	Long chain fatty acyl-CoA synthetase; activates fatty acids with a preference for C12:0-C16:0 chain lengths; role in the competitive import of long-chain fatty acids and sphingoid long-chain bases; accounts for most acyl-CoA synthetase activity; localizes to lipid particles and the plasma membrane; role in sphingolipid-to-glycerolipid metabolism; forms ER foci upon replication stress; faa1 faa4 d…	chrXV
yml037c	-	yml037c	-0.871844	0.108966	1.60286	-0.516015	0.20442	1.26906	-0.15056	0.86488	0.170165	0.0439433	0.76036	-0.305008	Putative protein of unknown function	Uncharacterized	Protein whose biological role is unknown; localizes to clathrin-coated vesicle		Putative protein of unknown function; has some characteristics of a transcriptional activator; may be a target of Dbf2p-Mob1p kinase; GFP-fusion protein co-localizes with clathrin-coated vesicles; YML037C is not an essential gene	chrXIII
ypl256c	cln2	cln2	-0.863938	0.112516	1.58699	-0.189034	0.69946	0.38605	-0.0143553	0.86096	-0.175152	-0.0285692	0.9397	-0.0756469	G1 cyclin involved in regulation of the cell cycle	Verified	Cyclin-dependent protein kinase (CDK) regulatory subunit involved in regulating passage through the cell cycle, as well as cell cycle re-entry after pheromone-induced arrest; localizes to both the cytoplasm and nucleus	Non-essential gene; dominant hyperactive alleles result in decreased critical cell size at START, decreased duration of the G1 phase and decreased pheromone-induced cell cycle arrest; null mutants display decreased invasive growth, starvation resistance, chronological lifespan, endocytosis and a decreased rate of nitrogen utilization; heterozygous diploid nulls are haploinsufficient	G1 cyclin involved in regulation of the cell cycle; activates Cdc28p kinase to promote the G1 to S phase transition; late G1 specific expression depends on transcription factor complexes, MBF (Swi6p-Mbp1p) and SBF (Swi6p-Swi4p); CLN2 has a paralog, CLN1, that arose from the whole genome duplication; cell cycle arrest phenotype of the cln1 cln2 cln3 triple null mutant is complemented by any of hum…	chrXVI
ydr043c	nrg1	nrg1	-0.863938	0.112688	1.58623	-0.333424	0.43052	0.788302	-0.0426443	0.91072	-0.11213	-0.0426443	0.97726	-0.0285042	Transcriptional repressor	Verified	Sequence-specific DNA binding transcription factor that regulates transcription by RNA polymerase II; involved in regulation of pseudohyphal growth, biofilm formation, hyperosmotic response, and glucose sensing	Non-essential gene; null mutants have abnormal vacuolar morphology, are auxotrophic for myo-inositol, sensitive to acids and cations, and are resistant to antifungal miconazole; overexpression slows growth, decreases resistance to TOR inhibitor rapamycin	Transcriptional repressor; recruits the Cyc8p-Tup1p complex to promoters; mediates glucose repression and negatively regulates a variety of processes including filamentous growth and alkaline pH response; activated in stochastic pulses of nuclear localization in response to low glucose	chrIV
yar040c	-	yar040c	-0.85599	0.11562	1.57343	-0.189034	0.69874	0.387022	-0.0976108	0.96316	0.0461885	-0.0703893	0.94672	0.0668263
ybr277c	-	ybr277c	-0.85599	0.11742	1.5657	-0.422233	0.30958	1.0161	-0.0426443	0.89728	-0.129098	-0.0426443	0.95798	-0.0526886	Dubious open reading frame	Dubious			Dubious open reading frame; unlikely to encode a functional protein, based on available experimental and comparative sequence data; partially overlaps the verified gene YBR278W	chrII
yml028w	tsa1	tsa1	-0.85599	0.118106	1.56277	-0.516015	0.197198	1.28958	-0.0976108	0.9751	0.0312126	-0.226509	0.59508	0.531489	Thioredoxin peroxidase	Verified	Thioredoxin peroxidase; involved in control of cellular redox homeostasis and response to oxidative stress; localized on polysomes and in cytoplasm	Non-essential gene; null mutant is hypersensitive to oxidative stress and shows decreased anaerobic growth rate, increased mutation frequency, sensitivity to DNA-damaging factors, such as UV, 4-NQO and hydroxyurea	Thioredoxin peroxidase; acts as both ribosome-associated and free cytoplasmic antioxidant; self-associates to form high-molecular weight chaperone complex under oxidative stress; chaperone activity essential for growth in zinc deficiency; required for telomere length maintenance; binds and modulates Cdc19p activity; protein abundance increases, forms cytoplasmic foci during DNA replication stress…	chrXIII
yml035c	amd1	amd1	-0.847997	0.118982	1.55906	-0.910733	0.0196626	2.33272	-0.978196	0.014598	2.4422	-0.807355	0.020832	2.31102	AMP deaminase	Verified		Non-essential gene; null mutant is heat sensitive and has a decreased growth rate on rich media and decreased competitive fitness on both rich and synthetic complete media; null mutant displays a delay in acceleration of budding after a glucose pulse; null mutant displays increased survival following a ramped heat stimulus and increased resistance to zinc deficiency; null mutant has increased abi…	AMP deaminase; tetrameric enzyme that catalyzes the deamination of AMP to form IMP and ammonia; thought to be involved in regulation of intracellular purine (adenine, guanine, and inosine) nucleotide pools	chrXIII
yfl010c	wwm1	wwm1	-0.847997	0.120652	1.55204	-0.333424	0.4262	0.795711	-0.226509	0.7079	0.374678	-0.0565835	0.98524	0.0185	WW domain containing protein of unknown function	Verified	Protein whose biological role is unknown; localizes to the nucleus in a classical study and to the cytoplasm, nucleus and mitochrondrion in large-scale studies		WW domain containing protein of unknown function; binds to Mca1p, a caspase-related protease that regulates H2O2-induced apoptosis; overexpression causes G1 phase growth arrest and clonal death that is suppressed by overexpression of MCA1	chrVI
yhr103w	sbe22	sbe22	-0.847997	0.12124	1.54959	-0.687061	0.08315	1.73269	-0.83996	0.039442	2.05955	-0.422233	0.25794	1.13127	Protein involved in bud growth	Verified	Cytoplasmic protein involved in cell wall organization		Protein involved in bud growth; involved in the transport of cell wall components from the Golgi to the cell surface; similar in structure and functionally redundant with Sbe2p; SBE22 has a paralog, SBE2, that arose from the whole genome duplication	chrVIII
yel061c	cin8	cin8	-0.847997	0.122148	1.54582	-0.321928	0.44402	0.765422	-0.367371	0.43568	0.779509	-0.545968	0.130586	1.5118	Kinesin motor protein	Verified	ATP-dependent microtubule motor involved in microtubule depolymerization, mitotic spindle assembly and elongation, spindle pole body separation, and sister chromatid segregation; localizes to astral microtubules and condensed nuclear chromosome kinetochores	Non-essential gene; null mutant displays phenotypes associated with chromosome instability, such as abnormal chromosome segregation and cell cycle progression, and colony sectoring in a chromosome transmission fidelity (CTF) assay; in large-scale studies, null mutant cells are abnormally large, grow poorly, have increased mitophagy, and are sensitive to heat and various chemicals; heterozygous nu…	Kinesin motor protein; involved in mitotic spindle assembly and chromosome segregation	chrV
ygr038w	orm1	orm1	-0.83996	0.123456	1.54043	-0.201634	0.6518	0.451263	-0.0426443	0.92132	-0.0987711	0.120294	0.6024	-0.520952	Protein that mediates sphingolipid homeostasis	Verified	ATP-dependent 3'-5' RNA helicase involved in exonucleolytic trimming of tricistronic pre-ribosomal RNA (rRNA) (SSU-rRNA, 5.8S rRNA, LSU-rRNA) to generate mature 3'-ends of 5.8S transcripts; role in non-coding RNA (ncRNA) polyadenylation, nuclear poly(A)-dependent RNA degradation; contributes to poly(A)-dependent small nucleolar RNA (snoRNA), U4 small nuclear RNA (snRNA), U5 snRNA 3'-end processin…	Non-essential gene; null mutant shows increased shingolipid levels and resistance to rapamycin; overexpression leads to reduced production of sphingoid long-chain bases, ceramides and mature sphingolipids	Protein that mediates sphingolipid homeostasis; evolutionarily conserved, required for resistance to agents that induce unfolded protein response; Orm1p and Orm2p together control membrane biogenesis by coordinating lipid homeostasis with protein quality control; ORM1 has a paralog, ORM2, that arose from the whole genome duplication	chrVII
yor001w	rrp6	rrp6	-0.83996	0.12389	1.53865	-0.879706	0.024988	2.24159	-0.214125	0.72286	0.354639	-0.0426443	0.97976	-0.0253698	Nuclear exosome exonuclease component	Verified	3'-5'-exoribonuclease that is a subunit of the nuclear exosome; involved in nuclear mRNA surveillance, nuclear polyadenylation-dependent RNA catabolism, and 3-end processing of U1, U4, and U5 snRNA; plays a role in exonucleolytic trimming to generate mature 3'-end of 5.8S rRNA from tricistronic rRNA transcript (SSU-rRNA, 5.8S rRNA, LSU-rRNA); localizes to the nucleus and the nucleolus	Non-essential gene; null mutant accumulates incompletely processed mRNA, rRNA, snRNA, snoRNA species, and shows decreased exponential growth rate, increased sensitivity to elevated temperature and 5-fluorouracil; in systematic studies null mutants shows reduced competitive fitness and altered sensitivity to chemicals	Nuclear exosome exonuclease component; has 3'-5' exonuclease activity that is regulated by Lrp1p; involved in RNA processing, maturation, surveillance, degradation, tethering, and export; role in sn/snoRNAs precursor degradation; forms a stable heterodimer with Lrp1p; has similarity to E. coli RNase D and to human PM-Sc1 100 (EXOSC10); mutant displays reduced transcription elongation in the G-les…	chrXV
ylr337c	vrp1	vrp1	-0.83996	0.12654	1.52789	-0.344828	0.4122	0.820028	0.473931	0.125852	-1.53067	0.234465	0.37854	-0.88059	Verprolin, proline-rich actin-associated protein	Verified	Actin-binding protein that activates actin nucleation mediated by the Arp2/Arp3 complex; required for bipolar bud site selection, endocytosis and cytokinesis; localizes to the incipient bud site, the bud neck and to actin cortical patches		Verprolin, proline-rich actin-associated protein; involved in cytoskeletal organization and cytokinesis; promotes actin nucleation and endocytosis; related to mammalian Wiskott-Aldrich syndrome protein (WASP)-interacting protein (WIP)	chrXII
ybr041w	fat1	fat1	-0.831877	0.127548	1.52384	-0.214125	0.6507	0.45279	0.0892673	0.6433	-0.46309	0.200913	0.42934	-0.790322	Very long chain fatty acyl-CoA synthetase and fatty acid transporter	Verified			Very long chain fatty acyl-CoA synthetase and fatty acid transporter; activates imported fatty acids with a preference for very long lengths (C20-C26); has a separate function in the transport of long chain fatty acids	chrII
yil074c	ser33	ser33	-0.831877	0.130444	1.51235	-0.650765	0.099146	1.64901	-0.0703893	0.96338	-0.0459125	-0.111031	0.86262	0.17304	3-phosphoglycerate dehydrogenase and alpha-ketoglutarate reductase	Verified	3-phosphoglycerate dehydrogenase that catalyzes the first step in serine and glycine biosynthesis; 3-phosphoglycerate dehydrogenase that converts alpha-ketoglutarate to D-2-hydroxyglutarate; localizes to the cytoplasm		3-phosphoglycerate dehydrogenase and alpha-ketoglutarate reductase; 3PG dehydrogenase that catalyzes the first step in serine and glycine biosynthesis; also functions as an alpha-ketoglutarate reductase, converting alpha-ketoglutarate to D-2-hydroxyglutarate (D-2HG); localizes to the cytoplasm; SER33 has a paralog, SER3, that arose from the whole genome duplication	chrIX
yer071c	tda2	tda2	-0.823749	0.13206	1.50603	0.0740006	0.75616	-0.310527	0.0892673	0.64822	-0.456236	0.0291463	0.8106	-0.239652	Subunit of a complex that associates with actin filaments	Verified	Contibutes to actin filament binding with Aim21p, and inhibits barbed-end elongation of actin filaments; localizes to actin cortical patches and to the cytoplasm and mating projection tip in large-scale studies		Subunit of a complex that associates with actin filaments; forms a complex with Aim21p that inhibits barbed end F-actin assembly; elevates actin monomer pools to increase endocytotic efficiency and to regulate the distribution of actin between cables and patches; Aim21p/Tda2p forms a larger complex with actin capping proteins Cap1p and Cap2p; TcTex1-type dynein light chain family member; null mut…	chrV
yil071c	pci8	pci8	-0.823749	0.1335	1.50044	-0.978196	0.011625	2.52333	-0.0976108	0.98514	0.0186253	-0.226509	0.59374	0.533424	Possible shared subunit of Cop9 signalosome (CSN) and eIF3	Verified			Possible shared subunit of Cop9 signalosome (CSN) and eIF3; binds eIF3b subunit Prt1p, has possible dual functions in transcriptional and translational control, contains a PCI (Proteasome-COP9 signalosome (CSN)-eIF3) domain	chrIX
yml106w	ura5	ura5	-0.823749	0.134114	1.49807	-0.0143553	0.95878	-0.0516846	0.0740006	0.65668	-0.444502	0.0892673	0.66288	-0.43594	Major orotate phosphoribosyltransferase (OPRTase) isozyme	Verified			Major orotate phosphoribosyltransferase (OPRTase) isozyme; catalyzes the fifth enzymatic step in de novo biosynthesis of pyrimidines, converting orotate into orotidine-5'-phosphate; URA5 has a paralog, URA10, that arose from the whole genome duplication	chrXIII
yjl089w	sip4	sip4	-0.815575	0.13637	1.48945	-0.659925	0.097286	1.65816	-0.111031	0.949	0.0639626	-0.250962	0.5519	0.594915	C6 zinc cluster transcriptional activator	Verified	Sequence-specific DNA-binding transcription factor that positively regulates gluconeogenesis, and negatively regulates invasive growth in response to glucose limitation; localizes to nucleus		C6 zinc cluster transcriptional activator; binds to the carbon source-responsive element (CSRE) of gluconeogenic genes; involved in the positive regulation of gluconeogenesis; regulated by Snf1p protein kinase; localized to the nucleus	chrX
ydr074w	tps2	tps2	-0.815575	0.139114	1.4791	-0.475085	0.24202	1.16995	-0.0976108	0.97986	0.0252444	0.0588937	0.73468	-0.338907	Phosphatase subunit of the trehalose-6-P synthase/phosphatase complex	Verified	Trehalose-phosphatase involved in trehalose biosynthesis, trehalose metabolism in response to stress, and response to heat; subunit of alpha,alpha-trehalose phosphate synthase complex		Phosphatase subunit of the trehalose-6-P synthase/phosphatase complex; involved in synthesis of the storage carbohydrate trehalose; expression is induced by stress conditions and repressed by the Ras-cAMP pathway; protein abundance increases in response to DNA replication stress	chrIV
ymr123w	pkr1	pkr1	-0.815575	0.139294	1.47843	-0.15056	0.76942	0.293134	-0.298658	0.5575	0.586559	-0.111031	0.85112	0.18769	V-ATPase assembly factor	Verified			V-ATPase assembly factor; functions with other V-ATPase assembly factors in the ER to efficiently assemble the V-ATPase membrane sector (V0); protein abundance increases in response to DNA replication stress	chrXIII
ydr435c	ppm1	ppm1	-0.807355	0.142068	1.46813	0.0144996	0.88116	-0.149499	0.434403	0.16247	-1.39681	0.358454	0.20062	-1.27979	Carboxyl methyltransferase	Verified			Carboxyl methyltransferase; methylates the C terminus of the protein phosphatase 2A catalytic subunit (Pph21p or Pph22p), which is important for complex formation with regulatory subunits; required for methionine to inhibit autophagy and promote growth	chrIV
yer016w	bim1	bim1	-0.807355	0.143216	1.46392	-0.356144	0.38824	0.862814	0.0588937	0.68694	-0.403011	0.184425	0.4634	-0.73326	Microtubule plus end-tracking protein	Verified	Microtubule plus-end binding protein involved in microtubule depolymerization, microtubule nucleation, mitotic sister chromatid cohesion and mitotic spindle orientation checkpoint; also localizes to the spindle pole body	Non-essential gene; null mutant displays chromosome instability (CIN) and increased chronological lifespan; overexpression leads to slow growth and abnormal G2 phase progression and budding index	Microtubule plus end-tracking protein; together with Kar9p makes up the cortical microtubule capture site and delays the exit from mitosis when the spindle is oriented abnormally; homolog of human end binding protein 1 (EB1)	chrV
yfr008w	far7	far7	-0.799087	0.145852	1.45434	-0.286881	0.50122	0.672571	-0.0426443	0.90506	-0.119272	-0.111031	0.86034	0.175941	Protein involved in recovery from pheromone-induced cell cycle arrest	Verified			Protein involved in recovery from pheromone-induced cell cycle arrest; acts in a Far1p-independent pathway; interacts with Far3p, Far8p, Far9p, Far10p, and Far11p; protein abundance increases in response to DNA replication stress	chrVI
ylr299w	ecm38	ecm38	-0.799087	0.146888	1.45061	-0.613532	0.121988	1.54648	-0.124328	0.90992	0.113139	-0.0143553	0.89582	-0.130944	Gamma-glutamyltranspeptidase	Verified			Gamma-glutamyltranspeptidase; major glutathione-degrading enzyme; involved in detoxification of electrophilic xenobiotics; expression induced mainly by nitrogen starvation	chrXII
yor189w	ies4	ies4	-0.799087	0.147266	1.44926	-0.356144	0.38932	0.860851	-0.176323	0.79606	0.25845	0.0588937	0.73278	-0.34143	Component of the INO80 chromatiin remodeling complex	Verified	Protein subunit of nuclear Ino80 complex; involved in DNA damage response and recombination-mediated telomerase-independent telomere maintenance		Component of the INO80 chromatiin remodeling complex; target of the Mec1p/Tel1p DNA damage signaling pathway; proposed to link chromatin remodeling to replication checkpoint responses	chrXV
ynl307c	mck1	mck1	-0.790772	0.149684	1.44065				-0.214125	0.72408	0.353011				Dual-specificity ser/thr and tyrosine protein kinase	Verified	Protein serine/threonine/tyrosine kinase involved in protein phosphorylation and breakdown; cyclin-binding protein; implicated in double-strand break repair via nonhomologous end joining, meiotic nuclear division, and mitotic chromosome segregation; involved in in ascospore formation and the cellular response to heat and salt stress	Non-essential gene; null mutant has a decreased growth rate, is thermosensitive and has reduced innate thermotolerance; null displays elevated rates of mitotic chromosome loss at semi-permissive temperatures and in the presence of benomyl; homozygous null mutant has delayed and reduced sporulation, with defects in ascus maturation; null mutant has a reduced critical cell size at START, delayed mi…	Dual-specificity ser/thr and tyrosine protein kinase; roles in chromosome segregation, meiotic entry, genome stability, phosphorylation-dependent protein degradation (Rcn1p and Cdc6p), inhibition of protein kinase A, transcriptional regulation, inhibition of RNA pol III, calcium stress and inhibition of Clb2p-Cdc28p after nuclear division; MCK1 has a paralog, YGK3, that arose from the whole genom…	chrXIV
ylr013w	gat3	gat3	-0.790772	0.149698	1.4406	-0.575312	0.15103	1.4359	0.104697	0.6117	-0.507648	-0.15056	0.76474	0.299262	Protein containing GATA family zinc finger motifs	Verified	Sequence-specific DNA-binding protein presumed to regulate transcription		Protein containing GATA family zinc finger motifs; involved in spore wall assembly; sequence similarity to GAT4, and the double mutant gat3 gat4 exhibits reduced dityrosine fluorescence relative to the single mutants	chrXII
ymr038c	ccs1	ccs1	-0.790772	0.149754	1.4404	-0.275007	0.5372	0.617053	0.0291463	0.74446	-0.325953	0.0291463	0.81672	-0.231766	Copper chaperone for superoxide dismutase Sod1p	Verified	Copper chaperone that delivers copper to superoxide dismutase; involved in intracellular copper transport; localized to nucleus, cytosol, mitochondrial intermembrane space	Non-essential gene; null mutant requires methionine, displays a respiratory growth defect and increased mutation frequency, is sensitive to alkaline pH, and is sensitive to paraquat and tunicamycin under aerobic but not anaerobic conditions; in large-scale studies the null mutant shows decreased competitive fitness, sensitivity to oxidative stress, and altered resistance to a variety of chemicals	Copper chaperone for superoxide dismutase Sod1p; involved in oxidative stress protection; Met-X-Cys-X2-Cys motif within N-terminus is involved in insertion of copper into Sod1p under conditions of copper deprivation; required for regulation of yeast copper genes in response to DNA-damaging agents; protein abundance increases in response to DNA replication stress; human homolog CCS can complement …	chrXIII
yjl166w	qcr8	qcr8	-0.790772	0.150842	1.43656	-0.594549	0.134868	1.49518	0.0740006	0.66024	-0.439582	0.136062	0.57602	-0.559208	Subunit 8 of ubiquinol cytochrome-c reductase (Complex III)	Verified			Subunit 8 of ubiquinol cytochrome-c reductase (Complex III); Complex III is a component of the mitochondrial inner membrane electron transport chain; oriented facing the intermembrane space; expression is regulated by Abf1p and Cpf1p	chrX
ymr284w	yku70	yku70	-0.790772	0.154026	1.42545	-0.111031	0.84138	0.200129	0.0740006	0.66756	-0.429499	0.251539	0.34322	-0.947822	Subunit of the telomeric Ku complex (Yku70p-Yku80p)	Verified	Subunit of the Ku70:Ku80 complex; binds RNA and damaged DNA; involved in telomere maintenance, chromatin silencing, and chromatin assembly/disassembly; involved in double-strand break repair via homologous recombination, break-induced replication, and nonhomologous end joining; localizes to nuclear chromatin and telomeric heterochromatin, as well as to the nuclear envelope		Subunit of the telomeric Ku complex (Yku70p-Yku80p); involved in telomere length maintenance, structure and telomere position effect; required for localization of telomerase ribonucleoprotein to nucleus via interaction with the TLC1 guide RNA; relocates to sites of double-strand cleavage to promote nonhomologous end joining during DSB repair	chrXIII
ynl072w	rnh201	rnh201	-0.790772	0.154356	1.42431	-0.15056	0.76018	0.305244	-0.0143553	0.85514	-0.182564	0.321928	0.25716	-1.13313	Ribonuclease H2 catalytic subunit	Verified	RNA-DNA hybrid ribonuclease subunit of nuclear ribonuclease H2 complex; involved in removal of Okazaki RNA primer from lagging strand of replicating DNA		Ribonuclease H2 catalytic subunit; removes RNA primers during Okazaki fragment synthesis and errant ribonucleotides misincorporated during DNA replication; role in ribonucleotide excision repair; homolog of RNAse HI; related to human AGS4 which causes Aicardi-Goutieres syndrome	chrXIV
ylr407w	-	ylr407w	-0.782409	0.157904	1.41216	-1.31034	0.00067664	3.39887	-0.124328	0.90854	0.11488	-0.799087	0.022824	2.27637	Putative protein of unknown function	Uncharacterized	Protein whose biological role and cellular location are unknown		Putative protein of unknown function; null mutant displays elongated buds and a large fraction of budded cells have only one nucleus	chrXII
yll028w	tpo1	tpo1	-0.773996	0.162228	1.39762	-0.432959	0.2921	1.05353	-0.15056	0.85044	0.188557	0.0439433	0.78102	-0.27799	Polyamine transporter of the major facilitator superfamily	Verified			Polyamine transporter of the major facilitator superfamily; member of the 12-spanner drug:H(+) antiporter DHA1 family; recognizes spermine, putrescine, and spermidine; catalyzes uptake of polyamines at alkaline pH and excretion at acidic pH; during oxidative stress exports spermine, spermidine from the cell, which controls timing of expression of stress-responsive genes; phosphorylation enhances …	chrXII
ynr028w	cpr8	cpr8	-0.773996	0.164194	1.3911	-0.367371	0.37612	0.885068	0.0740006	0.66476	-0.433351	0.120294	0.59266	-0.534985	Peptidyl-prolyl cis-trans isomerase (cyclophilin)	Verified	Putative peptidyl-prolyl cis-trans isomerase based on sequence similarity; may convert peptide bonds located next to proline residues between cis and trans configuration; exact biological process is unknown; localized to the vacuole in a high-throughput study	Non-essential gene; null mutation reduces competitive fitness and extends hibernating lifespan	Peptidyl-prolyl cis-trans isomerase (cyclophilin); catalyzes the cis-trans isomerization of peptide bonds N-terminal to proline residues; potential role in the secretory pathway; CPR8 has a paralog, CPR4, that arose from the whole genome duplication	chrXIV
yml022w	apt1	apt1	-0.765535	0.165756	1.38597	-0.411426	0.3121	1.01083	-0.111031	0.95334	0.058513	0.104697	0.64488	-0.460887	Adenine phosphoribosyltransferase	Verified	Adenine phosphoribosyltransferase involved in adenine salvage; localizes to both nucleus and cytoplasm	Non-essential gene; null mutant is resistant to adenine analog 8-azaadenine; in systematic studies null mutants show reduced competitive fitness and sensitivity to hydroxyurea, MMS, DTT, flucytosine	Adenine phosphoribosyltransferase; catalyzes the formation of AMP from adenine and 5-phosphoribosylpyrophosphate; involved in the salvage pathway of purine nucleotide biosynthesis; APT1 has a paralog, APT2, that arose from the whole genome duplication	chrXIII
ydr431w	-	ydr431w	-0.765535	0.16708	1.38165	-0.632268	0.113526	1.58254	-1.58015	4.45e-05	4.08278	-0.871844	0.0117622	2.5192	Dubious open reading frame	Dubious			Dubious open reading frame; unlikely to encode a functional protein, based on available experimental and comparative sequence data	chrIV
ymr191w	spg5	spg5	-0.765535	0.168256	1.37783	-0.226509	0.61084	0.508875	-0.0285692	0.88124	-0.149397	0.234465	0.36672	-0.902634	Protein required for proteasome assembly during quiescence	Verified			Protein required for proteasome assembly during quiescence; binds to base of the proteasome regulartory particle; required for survival at high temperature during stationary phase; not required for growth on nonfermentable carbon sources	chrXIII
yor276w	caf20	caf20	-0.765535	0.16835	1.37752	-0.226509	0.60828	0.51253	-0.214125	0.71576	0.364131	-0.0703893	0.95518	0.0562031	Phosphoprotein of the mRNA cap-binding complex	Verified	Cytoplasmic eukaryotic initiation factor 4E (eIF4E)-binding protein that negatively regulates translation and positively regulates assembly of the cytoplasmic mRNA processing body	Non-essential gene; null mutant displays an increased rate of growth in exponential phase, while overexpression results in a decreased growth rate; null mutant has decreased starvation resistance, decreased ability to utilize ammonium sulfate as nitrogen source, and decreased resistance to stress due to zinc deficiency; null mutant displays increased replicative and decreased chronological lifesp…	Phosphoprotein of the mRNA cap-binding complex; involved in translational control; repressor of cap-dependent translation initiation; competes with eIF4G for binding to eIF4E	chrXV
ynl224c	sqs1	sqs1	-0.765535	0.168578	1.37679	-0.604071	0.127136	1.52549	-0.389567	0.41228	0.819888	-0.333424	0.38556	0.867697	Protein that stimulates the ATPase and helicase activities of Prp43p	Verified			Protein that stimulates the ATPase and helicase activities of Prp43p; acts with Prp43p to stimulate 18s rRNA maturation by Nob1p; overexpression antagonizes the suppression of splicing defects by spp382 mutants; component of pre-ribosomal particles; relocalizes from nucleus to nucleolus upon DNA replication stress	chrXIV
ypr196w	-	ypr196w	-0.757023	0.172622	1.36383	-0.137504	0.80378	0.248458	-0.15056	0.86366	0.171717	-0.124328	0.82252	0.224305	Putative maltose-responsive transcription factor	Uncharacterized	A protein involved in DNA-templated regulation of transcription		Putative maltose-responsive transcription factor	chrXVI
yml034w	src1	src1	-0.757023	0.172688	1.36362	-0.0426443	0.99018	0.0123079	-0.214125	0.73496	0.338535	-0.111031	0.87162	0.161601	Inner nuclear membrane protein	Verified	Protein involved in mitotic sister chromatid segregation and rDNA maintenance; localizes to the nuclear envelope and colocalizes with telomeres		Inner nuclear membrane protein; highly enriched at telomeres and subtelomeric regions; functions in regulation of subtelomeric genes and is linked to TREX (transcription export) factors; SRC1 produces 2 splice variant proteins with different functions; alternative splicing of SRC1 pre-mRNA is promoted by Hub1p; mutant has aneuploidy tolerance; SEC1 has a paralog, HEH2, that arose from the whole g…	chrXIII
yel056w	hat2	hat2	-0.757023	0.172736	1.36347	-0.536053	0.186848	1.31996	-0.389567	0.40708	0.829043	-0.516015	0.155634	1.41991	Subunit of the Hat1p-Hat2p histone acetyltransferase complex	Verified	A H4 histone acetyltransferase; involved in chromatin assembly or disassembly as well as chromatin silencing at telomeres; subunit of histone acetyltransferase complex		Subunit of the Hat1p-Hat2p histone acetyltransferase complex; required for high affinity binding of the complex to free histone H4, thereby enhancing Hat1p activity; similar to human RbAp46 and 48; has a role in telomeric silencing	chrV
ydr380w	aro10	aro10	-0.757023	0.17284	1.36313	0.234465	0.46882	-0.7244	0.0740006	0.67318	-0.421788	0.152003	0.51838	-0.645845	Phenylpyruvate decarboxylase	Verified	Phenylpyruvate decarboxylase involved in the catabolism of aromatic amino acids, branched-chain amino acids, and methionine via the Ehrlich pathway; localizes to the cytosol in high-throughput studies	Non-essential gene; in systematic studies null mutant shows decreased accumulation of copper, calcium and sulfur, and increased sensitivity to amitrole and neomycin	Phenylpyruvate decarboxylase; catalyzes decarboxylation of phenylpyruvate to phenylacetaldehyde, which is the first specific step in the Ehrlich pathway; involved in protein N-terminal Met and Ala catabolism	chrIV
ylr119w	srn2	srn2	-0.757023	0.173026	1.36254	0.340075	0.31242	-1.01016	-0.0565835	0.9452	-0.0687357	0.234465	0.37918	-0.879408	Component of the ESCRT-I complex	Verified			Component of the ESCRT-I complex; ESCRT-I is involved in ubiquitin-dependent sorting of proteins into the endosome; suppressor of rna1-1 mutation; may be involved in RNA export from nucleus	chrXII
yar002w	nup60	nup60	-0.757023	0.174924	1.35655	-0.454176	0.26078	1.12455	-0.111031	0.95482	0.056655	0.136062	0.55926	-0.583941	FG-nucleoporin component of central core of the nuclear pore complex	Verified		Non-essential gene; null mutant displays defects in nuclear export and localization of mRNAs	FG-nucleoporin component of central core of the nuclear pore complex; contributes directly to nucleocytoplasmic transport and maintenance of the nuclear pore complex (NPC) permeability barrier and is involved in gene tethering at the nuclear periphery; relocalizes to the cytosol in response to hypoxia; both NUP1 and NUP60 are homologous to human NUP153	chrI
ydr225w	hta1	hta1	-0.748461	0.175906	1.35347	-0.367371	0.37452	0.888039	0.454032	0.139258	-1.47856	-0.0426443	0.98808	-0.0149401	Histone H2A	Verified	DNA-binding subunit of the nuclear nucleosome; involved in chromatin assembly/disassembly, DNA repair, tRNA gene-mediated chromatin silencing, and negative regulation of transcription from RNA polymerase II promoter	Non-essential gene due to the presence of nearly identical HTA2, deletion of both HTA1 and HTA2 is lethal; null mutation of HTA1 causes decreased competitive fitness and sensitivity to various stresses; overexpression leads to slow growth, abnormal budding index and slower G2 progression	Histone H2A; core histone protein required for chromatin assembly and chromosome function; one of two nearly identical subtypes (see also HTA2); DNA damage-dependent phosphorylation by Mec1p facilitates DNA repair; acetylated by Nat4p; N-terminally propionylated in vivo	chrIV
yhl013c	otu2	otu2	-0.748461	0.178248	1.34617	-0.485427	0.23484	1.18798	0.0291463	0.74354	-0.327169	0.0439433	0.76042	-0.304929	Protein of unknown function	Verified	Cytoplasmic protein whose biological role is unknown		Protein of unknown function; may interact with ribosomes, based on co-purification experiments; member of the ovarian tumor-like (OTU) superfamily of predicted cysteine proteases; shows cytoplasmic localization; protein abundance increases in response to DNA replication stress	chrVIII
yml075c	hmg1	hmg1	-0.748461	0.17872	1.34471	-1.15056	0.0030022	2.96751	-0.0703893	0.96064	-0.0493505	-0.0703893	0.94092	0.0741136	HMG-CoA reductase	Verified	HMG-CoA reductase that catalyzes the conversion of (R)-mevalonate and coenzyme A into (S)-3-hydroxy-3-methylglutaryl-coenzyme A; involved in the biosynthesis of ergosterol and the biosynthesis of isopentenyl disphosphate; localizes to membranes of both the nucleus and the endoplasmic reticulum	Non-essential gene; null mutant displays decreased resistance to statins including mevastatin, atorvastatin and fluvastatin, has an increased chronological lifespan and decreased starvation resistance; overexpression results in increased synthesis of squalene and decreased synthesis of ergosterol, a decreased rate of vegetative growth and results in the formation of karmellae, nuclear-associated,…	HMG-CoA reductase; catalyzes conversion of HMG-CoA to mevalonate, which is a rate-limiting step in sterol biosynthesis; one of two isozymes; localizes to nuclear envelope; overproduction induces formation of karmellae; forms foci at nuclear periphery upon DNA replication stress; HMG1 has a paralog, HMG2, that arose from the whole genome duplication; human homolog HMGCR can complement yeast hmg1 m…	chrXIII
ybr174c	-	ybr174c	-0.739848	0.18184	1.33511	-0.286881	0.50946	0.659679	-0.464668	0.29654	1.04388	-0.214125	0.61964	0.496361	Dubious open reading frame	Dubious			Dubious open reading frame; unlikely to encode a functional protein, based on available experimental and comparative sequence data; partially overlaps the verified ORF YBR175W; null mutant is viable and sporulation defective	chrII
yhr012w	vps29	vps29	-0.739848	0.182336	1.3336	-0.163499	0.74478	0.32553	-0.137504	0.88184	0.148637	-0.0976108	0.90264	0.122327	Subunit of the membrane-associated retromer complex	Verified	Endosomal retromer complex subunit involved in retrograde transport of membrane-bounded vesicles from endosomes back to the trans-Golgi network where they are recycled for further rounds of transport		Subunit of the membrane-associated retromer complex; endosomal protein; essential for endosome-to-Golgi retrograde transport; forms a subcomplex with Vps35p and Vps26p that selects cargo proteins for endosome-to-Golgi retrieval	chrVIII
ypl099c	ina17	ina17	-0.739848	0.18468	1.32648	-0.799087	0.04255	2.0281	-0.0976108	0.98738	0.0158175	-0.201634	0.63976	0.468034	F1F0 ATPase synthase peripheral stalk assembly factor	Verified	Mitochondrial inner membrane protein and subunit of the INA complex (INAC) with a role in assembly of mitochondrial F1F0 ATP synthase		F1F0 ATPase synthase peripheral stalk assembly factor; subunit of the matrix-exposed inner mitochondrial membrane localized INA complex (Ina22p-Ina17p) involved in assembly of the F1F0 peripheral stalk; co-purifies with Ina22p and ATP synthase subunits; null mutant displays elevated frequency of mitochondrial genome loss and has a respiratory growth defect	chrXVI
yel062w	npr2	npr2	-0.739848	0.185496	1.32402	-0.321928	0.44056	0.771248	-0.15056	0.86368	0.171692	0	0.86114	-0.174923	Subunit of the Iml1p/SEACIT complex	Verified	Subunit of SEACIT, a subcomplex of the SEA complex that acts as a GTPase-activating protein (GAP) to negatively regulates signaling through the heterodimeric Gtr1p-Gtr2p GTPase; negative regulator of TORC1 signaling in response to amino acid deprivation; positive regulator of autophagy and autophagosome formation; loosely associated with the vacuolar membrane	Non-essential gene; null mutant shows abnormal localization of Tor1p and increased phosphorylation of Sch9p; null mutation results in defective autophagy and lower utilization of proline, ammonium or urea as nitrogen source; null mutant is resistant to cisplatin and doxorubicin; homozygous null mutant diploid has defects in meiosis and sporulation; in systematic studies null mutant is sensitive t…	Subunit of the Iml1p/SEACIT complex; SEACIT (Iml1p-Npr2p-Npr3p) is a subcomplex of the SEA complex, a coatomer-related complex that associates dynamically with the vacuole; Npr2p may have a structural or regulatory role, supporting Iml1p function as a GAP for the Rag family GTPase Gtr1p, and resulting in inhibition of TORC1 signaling in response to amino acid deprivation; SEACIT is required for n…	chrV
ylr294c	-	ylr294c	-0.731183	0.188084	1.31627	0	0.93056	-0.0871403	-0.536053	0.21958	1.22765	-0.0426443	0.97426	-0.0322659	Dubious open reading frame	Dubious			Dubious open reading frame; unlikely to encode a functional protein, based on available experimental and comparative sequence data; partially overlaps the verified gene ATP14	chrXII
yil058w	-	yil058w	-0.731183	0.189538	1.31195	-0.0976108	0.86964	0.164116	-0.0426443	0.89942	-0.126394	0.286304	0.29922	-1.03811	Dubious open reading frame	Dubious			Dubious open reading frame; unlikely to encode a functional protein, based on available experimental and comparative sequence data	chrIX
ygr206w	mvb12	mvb12	-0.731183	0.190188	1.31002	-0.545968	0.174196	1.35884	0.200913	0.43954	-0.77297				ESCRT-I subunit required to stabilize ESCRT-I core complex oligomers	Verified			ESCRT-I subunit required to stabilize ESCRT-I core complex oligomers; the ESCRT-I core complex (Stp22p, Vps28p, Srn2p) is involved in ubiquitin-dependent sorting of proteins into the endosome; deletion mutant is sensitive to rapamycin and nystatin	chrVII
ynl322c	kre1	kre1	-0.731183	0.190564	1.30891	-0.454176	0.26038	1.12549	-2.24793	3.63e-09	5.90023	-2.08066	5.07e-10	6.21692	Cell wall glycoprotein involved in beta-glucan assembly	Verified			Cell wall glycoprotein involved in beta-glucan assembly; serves as a K1 killer toxin membrane receptor	chrXIV
ypl239w	yar1	yar1	-0.731183	0.192292	1.30383	-0.464668	0.2512	1.14744	-0.238787	0.6824	0.40919	-0.124328	0.83044	0.214137	Ankyrin-repeat containing, nucleocytoplasmic shuttling assembly chaper	Verified			Ankyrin-repeat containing, nucleocytoplasmic shuttling assembly chaperone; co-translationally associates with nascent Rps3p in the cytoplasm and delivers it to pre-ribosomal subunits in the nucleus; required for 40S ribosomal subunit nuclear export, biogenesis and adaptation to osmotic and oxidative stress; expression repressed by heat shock	chrXVI
yor139c	-	yor139c	-0.722466	0.194044	1.29871	-0.695994	0.079578	1.75314	0.321928	0.2761	-1.08912	0.556393	0.057376	-1.90044	Dubious open reading frame	Dubious			Dubious open reading frame; unlikely to encode a functional protein, based on available experimental and comparative sequence data; partially overlaps the verified ORF SFL1/YOR140W	chrXV
ynl034w	-	ynl034w	-0.722466	0.194394	1.29769	-0.137504	0.79264	0.262884	-0.176323	0.81014	0.240245	-0.286881	0.47046	0.721731	Putative protein of unknown function	Uncharacterized	Protein whose biological role and cellular location are unknown		Putative protein of unknown function; not an essential gene; YNL034W has a paralog, YNL018C, that arose from a segmental duplication	chrXIV
ykl149c	dbr1	dbr1	-0.722466	0.195582	1.29424	-0.526069	0.1959	1.29332	0.0588937	0.69502	-0.392052	-0.333424	0.39886	0.843659	RNA lariat debranching enzyme	Verified	RNA lariat debranching enzyme with a role in RNA degradation; involved in messenger RNA (mRNA) splicing via spliceosome, RNA-mediated transposition, and small nucleolar RNA (snoRNA) metabolism; also contributes to pseudohyphal growth; localizes to nucleus	Non-essential gene; null mutant accumulates branched RNA splicing intermediates (lariat-introns); in systematic studies null mutants display slow growth, lowered competitive fitness, increased sensitivity to antifungal drugs and decreased transposition of Ty3 elements	RNA lariat debranching enzyme; catalyzes debranching of lariat introns formed during pre-mRNA splicing; required for efficient Ty1 transposition; knockdown of human homolog Dbr1 rescues toxicity of RNA-binding proteins TDP-43 and FUS which are implicated in amyotrophic lateral sclerosis (ALS), suggests potential therapeutic target for ALS and related TDP-43 proteinopathies; human homolog DBR1 can…	chrXI
yor085w	ost3	ost3	-0.722466	0.197944	1.28743	-0.333424	0.43354	0.783148	-0.298658	0.55112	0.596083	-0.0143553	0.9195	-0.101064	Gamma subunit of the oligosaccharyltransferase complex of the ER lumen	Verified			Gamma subunit of the oligosaccharyltransferase complex of the ER lumen; complex catalyzes asparagine-linked glycosylation of newly synthesized proteins; Ost3p is important for N-glycosylation of a subset of proteins	chrXV
yll020c	-	yll020c	-0.722466	0.198976	1.28447	-0.333424	0.42658	0.795058	0.120294	0.56814	-0.570793	-0.0703893	0.96022	0.0498775	Dubious open reading frame	Dubious			Dubious open reading frame; unlikely to encode a functional protein, based on available experimental and comparative sequence data; partially overlaps the verified gene KNS1	chrXII
ylr447c	vma6	vma6	-0.713696	0.20214	1.27548	-0.748461	0.05732	1.90086	-1.88753	8.89e-07	4.91474	-2.22342	2.76e-11	6.65884	Subunit d of the V0 integral membrane domain of V-ATPase	Verified			Subunit d of the V0 integral membrane domain of V-ATPase; part of the electrogenic proton pump found in the endomembrane system; required for V1 domain assembly on the vacuolar membrane; the V0 integral membrane domain of vacuolar H+-ATPase (V-ATPase) has five subunits	chrXII
yol153c	-	yol153c	-0.713696	0.20394	1.27041	-0.0285692	0.98544	-0.0182493	-0.189034	0.76968	0.292793	-0.0703893	0.96604	0.0425754	Blocked reading frame, contains two in-frame stops in translation				Blocked reading frame, contains two in-frame stops in translation; this ORF is conserved, without the stops, in Saccharomyces paradoxus, S. mikatae, and S. bayanus; RNA sequencing data indicate the presence of a transcription unit at this reading frame	chrXV
ybr072w	hsp26	hsp26	-0.713696	0.20426	1.26951	-0.773996	0.049054	1.96812	0.152003	0.51136	-0.656722	0.0588937	0.73114	-0.343609	Small heat shock protein (sHSP) with chaperone activity	Verified	Chaperone involved in protein folding and the cellular response to heat; localized to the nucleus, cytoplasm, and cytoplasmic stress granule	Non-essential gene; null mutation causes slow fermentative growth while overexpression confers increased growth rate; overexpression confers resistance to ethanol and high glucose concentrations; in large-scale studies, null mutant shows reduced competitive fitness and starvation resistance, and is sensitive to ethanol and other chemicals	Small heat shock protein (sHSP) with chaperone activity; forms hollow, sphere-shaped oligomers that suppress unfolded proteins aggregation; long-lived protein that is preferentially retained in mother cells and forms cytoplasmic foci; oligomer activation requires heat-induced conformational change; also has mRNA binding activity	chrII
ygr292w	mal12	mal12	-0.713696	0.2062	1.26408	-0.137504	0.80266	0.249906	0.0291463	0.75076	-0.317637	0.0892673	0.6591	-0.441156	Maltase (alpha-D-glucosidase)	Verified			Maltase (alpha-D-glucosidase); inducible protein involved in maltose catabolism; encoded in the MAL1 complex locus; hydrolyzes the disaccharides maltose, turanose, maltotriose, and sucrose	chrVII
yjl176c	swi3	swi3	-0.704872	0.208	1.25908	-0.536053	0.181928	1.33484	-1.18903	0.0025774	3.0141	-0.594549	0.097848	1.65538	Subunit of the SWI/SNF chromatin remodeling complex	Verified			Subunit of the SWI/SNF chromatin remodeling complex; SWI/SNF regulates transcription by remodeling chromosomes; contains SANT domain that is required for SWI/SNF assembly; is essential for displacement of histone H2A-H2B dimers during ATP-dependent remodeling; required for transcription of many genes, including ADH1, ADH2, GAL1, HO, INO1 and SUC2; relocates to the cytosol under hypoxic conditions	chrX
yml029w	usa1	usa1	-0.695994	0.21466	1.24085	-0.422233	0.30044	1.03549	-0.124328	0.91754	0.103533	-0.0285692	0.93404	-0.082763	Scaffold subunit of the Hrd1p ubiquitin ligase	Verified			Scaffold subunit of the Hrd1p ubiquitin ligase; also promotes ligase oligomerization; involved in ER-associated protein degradation (ERAD); interacts with the U1 snRNP-specific protein, Snp1p	chrXIII
ymr091c	npl6	npl6	-0.695994	0.21898	1.22924	-0.389567	0.3415	0.951206	-1.69153	1.15e-05	4.38686	-1.23266	0.00029854	3.61656	Component of the RSC chromatin remodeling complex	Verified	Subunit of RSC chromatin remodeling complex, slides along DNA affecting nucleosome positioning and transcription regulation		Component of the RSC chromatin remodeling complex; interacts with Rsc3p, Rsc30p, Ldb7p, and Htl1p to form a module important for a broad range of RSC functions	chrXIII
ynl180c	rho5	rho5	-0.687061	0.22412	1.21565	-0.432959	0.28726	1.06415	-0.0565835	0.952	-0.0601954	-0.0840643	0.9249	0.0942633	Non-essential small GTPase of the Rho/Rac family of Ras-like proteins	Verified			Non-essential small GTPase of the Rho/Rac family of Ras-like proteins; regulated by phosphorylation and ubiquitination; likely involved in protein kinase C (Pkc1p)-dependent signal transduction pathway that controls cell integrity; necessary for oxidant and ramped heat stress-induced cell death; ortholog of mammalian RAC1	chrXIV
ybr098w	mms4	mms4	-0.687061	0.22428	1.21523	-0.15056	0.76232	0.302436	0.0291463	0.74668	-0.32302	-0.0285692	0.94402	-0.0702182	Subunit of structure-specific Mms4p-Mus81p endonuclease	Verified	Subunit of Holliday junction resolvase complex that contributes to crossover junction endodeoxyribonuclease activity; involved in cellular response to DNA damage stimulus, reciprocal meiotic recombination, DNA toplogical changes and repair		Subunit of structure-specific Mms4p-Mus81p endonuclease; cleaves branched DNA; involved in recombination, DNA repair, and joint molecule formation/resolution during meiotic recombination; phosphorylation of the non-catalytic subunit Mms4p by Cdc28p and Cdc5p during mitotic cell cycle activates the function of Mms4p-Mus81p	chrII
ydr055w	pst1	pst1	-0.678072	0.2275	1.20682	-0.400538	0.32772	0.978717	-0.15056	0.85976	0.17668	-0.111031	0.85302	0.185267	Cell wall protein that contains a putative GPI-attachment site	Verified			Cell wall protein that contains a putative GPI-attachment site; secreted by regenerating protoplasts; up-regulated by activation of the cell integrity pathway, as mediated by Rlm1p; upregulated by cell wall damage via disruption of FKS1; PST1 has a paralog, ECM33, that arose from the whole genome duplication	chrIV
yll058w	-	yll058w	-0.678072	0.22884	1.20335	-0.378512	0.36852	0.899249	0.184425	0.45692	-0.743928	0.321928	0.24764	-1.1561	Putative protein of unknown function with similarity to Str2p	Uncharacterized			Putative protein of unknown function with similarity to Str2p; Str2p is a cystathionine gamma-synthase important in sulfur metabolism; YLL058W is not an essential gene	chrXII
ydr025w	rps11a	rps11a	-0.678072	0.2298	1.20087	-0.321928	0.44966	0.755982	-0.555816	0.20144	1.27746	-0.286881	0.46646	0.728251	Protein component of the small (40S) ribosomal subunit	Verified	Subunit of the cytosolic small ribosomal subunit; involved in maturation of the small subunit rRNA and assembly of the small ribosomal subunit		Protein component of the small (40S) ribosomal subunit; homologous to mammalian ribosomal protein S11 and bacterial S17; N-terminally propionylated in vivo; RPS11A has a paralog, RPS11B, that arose from the whole genome duplication	chrIV
yjr009c	tdh2	tdh2	-0.678072	0.2319	1.19548	-0.275007	0.52596	0.634185	0.0291463	0.74014	-0.331668	0.200913	0.43768	-0.776117	Glyceraldehyde-3-phosphate dehydrogenase (GAPDH), isozyme 2	Verified	Glyceraldehyde-3-phosphate dehydrogenase involved in glycolysis, gluconeogenesis, apoptosis, and the metabolism of reactive oxygen species; binds to promoter-associated sections of chromatin; localizes to the cytoplasm, mitochondria, lipid particles, and the cell wall		Glyceraldehyde-3-phosphate dehydrogenase (GAPDH), isozyme 2; involved in glycolysis and gluconeogenesis; tetramer that catalyzes reaction of glyceraldehyde-3-phosphate to 1,3 bis-phosphoglycerate; detected in cytoplasm and cell wall; protein abundance increases in response to DNA replication stress; GAPDH-derived antimicrobial peptides are active against a wide variety of wine-related yeasts and …	chrX
yor115c	trs33	trs33	-0.678072	0.23222	1.19466	-0.333424	0.43778	0.775947	0.0740006	0.65812	-0.44251	0.0291463	0.78898	-0.267635	Core component of TRAPP complexes I, II and IV	Verified	Subunit of multiple TRAPP complexes that function as Rab family guanine nucleotide-exchange factors; subunit of TRAPPI, involved in ER-Golgi vesicle-mediated transport, TRAPPII, involved in intra-Golgi and endosome-Golgi traffic and TRAPPIII, involved in endosome-Golgi traffic and autophagy; positive regulator of macroautophagy; involved in the assembly and localization of TRAPP complexes; locali…		Core component of TRAPP complexes I, II and IV; transport protein particle (TRAPP) complexes are related multimeric guanine nucleotide-exchange factor for the GTPase Ypt1p, regulating ER-Golgi traffic (TRAPPI), intra-Golgi traffic (TRAPPII), endosome-Golgi traffic (TRAPPII and III) and autophagy (TRAPPIII, and IV); proposed subunit of a novel complex, TRAPPIV, that may function redundantly with T…	chrXV
yor132w	vps17	vps17	-0.678072	0.23338	1.1917	-0.226509	0.62602	0.487336	-0.124328	0.9249	0.0942633	-0.214125	0.63382	0.476357	Subunit of the membrane-associated retromer complex	Verified	Endosomal phosphatidylinositol-3-phosphate binding retromer complex subunit involved in retrograde transport of membrane-bounded vesicles from endosomes back to the trans-Golgi network where they are recycled for further rounds of transport		Subunit of the membrane-associated retromer complex; essential for endosome-to-Golgi retrograde protein transport; peripheral membrane protein that assembles onto the membrane with Vps5p to promote vesicle formation; required for recruiting the retromer complex to the endosome membranes	chrXV
ydr176w	ngg1	ngg1	-0.669027	0.23916	1.17709	-0.613532	0.122542	1.54419	-0.604071	0.154754	1.42294	-0.443607	0.2263	1.20994	Subunit of chromatin modifying histone acetyltransferase complexes	Verified	Subunit of the SAGA, SLIK, and Ada2/Gcn5/Ada3 histone acetyltransferase complexes involved in chromatin modification and transcription activation	Non-essential gene; null mutants grow slowly, have shortened lifespan, decreased fitness and ethanol tolerance, abnormal morphology of vacuoles and buds, are sensitive to preservatives, antibiotics, heat, osmotic stress, dessication; homozygous diploid nulls cannot sporulate; overexpression affects chromatin silencing	Subunit of chromatin modifying histone acetyltransferase complexes; member of the ADA complex, the SAGA complex, and the SLIK complex; transcriptional regulator involved in glucose repression of Gal4p-regulated genes	chrIV
yjl175w	-	yjl175w	-0.669027	0.23936	1.17659	-0.0285692	0.9876	-0.0155417	-0.925999	0.021966	2.29096	-0.422233	0.25392	1.14088	Dubious open reading frame unlikely to encode a functional protein	Dubious			Dubious open reading frame unlikely to encode a functional protein; deletion confers resistance to cisplatin, hypersensitivity to 5-fluorouracil, and growth defect at high pH with high calcium; overlaps gene for SWI3 transcription factor	chrX
yor024w	-	yor024w	-0.669027	0.24092	1.17269	-0.163499	0.72688	0.349279	-0.238787	0.68208	0.409626	-0.176323	0.703	0.381274	Dubious open reading frame	Dubious			Dubious open reading frame; unlikely to encode a functional protein, based on available experimental and comparative sequence data	chrXV
ylr024c	ubr2	ubr2	-0.669027	0.24136	1.17159				-0.0426443	0.92266	-0.0970836	0.251539	0.35644	-0.92217	Cytoplasmic ubiquitin-protein ligase (E3)	Verified			Cytoplasmic ubiquitin-protein ligase (E3); component of the Mub1p-Ubr2p-Rad6p ubiquitin ligase complex required for the ubiquitination and degradation of Rpn4p; mediates formation of the ternary complex	chrXII
yor246c	env9	env9	-0.659925	0.24264	1.16841	-0.250962	0.56392	0.577029	0.0892673	0.64472	-0.46111	0.136062	0.57704	-0.557714	Protein proposed to be involved in vacuolar functions	Verified			Protein proposed to be involved in vacuolar functions; mutant shows defect in CPY processing and defects in vacuolar morphology; has similarity to oxidoreductases, found in lipid particles; required for replication of Brome mosaic virus in S. cerevisiae, a model system for studying replication of positive-strand RNA viruses in their natural hosts	chrXV
ydr363w	esc2	esc2	-0.659925	0.24472	1.16327	-0.475085	0.24798	1.15527	0.0439433	0.7104	-0.371319	-0.0285692	0.95616	-0.054973	Sumo-like domain protein	Verified			Sumo-like domain protein; prevents accumulation of toxic intermediates during replication-associated recombinational repair; roles in silencing, lifespan, chromatid cohesion and the intra-S-phase DNA damage checkpoint; RENi family member	chrIV
yjr073c	opi3	opi3	-0.659925	0.24516	1.16219	0.340075	0.318	-0.998576	0.556393	0.084992	-1.72243	0.415038	0.147714	-1.44765	Methylene-fatty-acyl-phospholipid synthase	Verified	Phosphatidyl-N-methylethanolamine N-methyltransferase involved in phosphatidylcholine biosynthesis; putative integral membrane protein	Non-essential gene; null mutant displays Opi- phenotype (overproduction and excretion of inositol in the absence of inositol and choline), abnormal ER morphology, and reduced resistance to desiccation; in large-scale studies null mutant shows reduced competitive fitness, decreased innate thermotolerance, increased glycogen accumulation, reduced filamentous growth, and sensitivity to various chemi…	Methylene-fatty-acyl-phospholipid synthase; catalyzes the last two steps in phosphatidylcholine biosynthesis; also known as phospholipid methyltransferase	chrX
ylr028c	ade16	ade16	-0.659925	0.24612	1.15983	-0.389567	0.3475	0.93945	0.0892673	0.63972	-0.46809	0.217591	0.39902	-0.843373	Enzyme of 'de novo' purine biosynthesis	Verified	Inosine monophosphate (IMP) cyclohydrolase and phosphoribosylaminoimidazolecarboxamide (AICAR) formyltransferase involved in purine nucleotide and 'de novo' IMP biosynthetic processes; localizes to cytosol	Non-essential gene; null mutant is resistant to cisplatin and shows increased competitive fitness	Enzyme of 'de novo' purine biosynthesis; contains both 5-aminoimidazole-4-carboxamide ribonucleotide transformylase and inosine monophosphate cyclohydrolase activities; ADE16 has a paralog, ADE17, that arose from the whole genome duplication; ade16 ade17 mutants require adenine and histidine	chrXII
ycl062w	-	ycl062w	-0.659925	0.24644	1.15904	-0.411426	0.32472	0.984805	-0.422233	0.36212	0.911333	-0.321928	0.40144	0.839052	Merged open reading frame				Merged open reading frame; does not encode a discrete protein; YCL062W as originally annotated as an independent ORF, but as a result of sequence changes, it was merged with an adjacent ORF into a single reading frame, designated YCL063W	chrIII
yal024c	lte1	lte1	-0.659925	0.24654	1.15879	-0.604071	0.132066	1.506	-1.74846	5.79e-06	4.53392	-2.12763	2.04e-10	6.3583	Protein similar to GDP/GTP exchange factors	Verified	Putative guanyl-nucleotide exchange factor based on sequence similarity but without detectable activity; involved in vesicle-mediated transport, spindle orientation and mitotic exit; localizes to the bud	Non-essential gene; null mutant shows cold sensitivity and defects in protein secretion; overexpression leads to slow growth and decreased fermentative metabolism	Protein similar to GDP/GTP exchange factors; without detectable GEF activity; required for asymmetric localization of Bfa1p at daughter-directed spindle pole bodies and for mitotic exit at low temperatures	chrI
yil123w	sim1	sim1	-0.659925	0.24756	1.1563	-0.226509	0.6048	0.51751	-0.516015	0.2387	1.17824	-0.0976108	0.88978	0.138583	Protein of the SUN family (Sim1p, Uth1p, Nca3p, Sun4p)	Verified			Protein of the SUN family (Sim1p, Uth1p, Nca3p, Sun4p); may participate in DNA replication; promoter contains SCB regulation box at -300 bp indicating that expression may be cell cycle-regulated; SIM1 has a paralog, SUN4, that arose from the whole genome duplication	chrIX
ylr360w	vps38	vps38	-0.659925	0.24812	1.15493	-0.286881	0.50834	0.661425	-0.695994	0.096734	1.6609	-0.584963	0.101456	1.63784	Part of a Vps34p phosphatidylinositol 3-kinase complex	Verified			Part of a Vps34p phosphatidylinositol 3-kinase complex; functions in carboxypeptidase Y (CPY) sorting; binds Vps30p and Vps34p to promote production of phosphatidylinositol 3-phosphate (PtdIns3P) which stimulates kinase activity; required for overflow degradation of misfolded proteins when ERAD is saturated	chrXII
yor298c-a	mbf1	mbf1	-0.659925	0.24884	1.15317	-0.214125	0.63776	0.470833	-0.15056	0.85932	0.17724	-0.0840643	0.92976	0.0881468	Transcriptional coactivator	Verified	RNA polymerase II transcription coactivator		Transcriptional coactivator; bridges the DNA-binding region of Gcn4p and TATA-binding protein Spt15p; suppressor of frameshift mutations; protein abundance increases in response to DNA replication stress	chrXV
ykl037w	aim26	aim26	-0.659925	0.24896	1.15288	-0.31034	0.47406	0.715889	-0.31034	0.53174	0.625352	-0.111031	0.87348	0.15924	Protein of unknown function	Verified	Mitochondrial protein involved in mitophagy and macroautophagy	Non-essential gene in S288C, but essential in the SK1 background; S288C null mutant has a small cell size in a saturated culture, a decreased growth rate on fermentable and nonfermentable carbon sources, decreased competitive fitness on various media, and a reduction in the ability to utilize galactose as carbon source and arginine or glutamate as nitrogen sources; null mutant displays an increas…	Protein of unknown function; null mutant is viable and displays elevated frequency of mitochondrial genome loss; null mutation confers sensitivity to tunicamycin and DTT	chrXI
ydr455c	-	ydr455c	-0.650765	0.25076	1.14851	-0.111031	0.85532	0.182335	-0.321928	0.50968	0.659336	-0.250962	0.54922	0.598929	Dubious open reading frame	Dubious			Dubious open reading frame; unlikely to encode a functional protein, based on available experimental and comparative sequence data; partially overlaps the verified gene YDR456W	chrIV
ybl052c	sas3	sas3	-0.650765	0.25114	1.14758	-0.189034	0.69924	0.386347	-0.263034	0.63438	0.475571	-0.163499	0.73336	0.340659	Histone acetyltransferase catalytic subunit of NuA3 complex	Verified			Histone acetyltransferase catalytic subunit of NuA3 complex; acetylates histone H3, involved in transcriptional silencing; homolog of the mammalian MOZ proto-oncogene; mutant has aneuploidy tolerance; sas3gcn5 double mutation is lethal	chrII
yor312c	rpl20b	rpl20b	-0.650765	0.25226	1.14488	-0.137504	0.7828	0.275672	-0.15056	0.86422	0.171005	0.0740006	0.69474	-0.392431	Ribosomal 60S subunit protein L20B	Verified	Subunit of the cytosolic large ribosomal subunit; involved in translation		Ribosomal 60S subunit protein L20B; homologous to mammalian ribosomal protein L18A, no bacterial homolog; RPL20B has a paralog, RPL20A, that arose from the whole genome duplication	chrXV
ydr200c	vps64	vps64	-0.650765	0.25242	1.14449	-0.367371	0.37826	0.881107	-0.632268	0.137502	1.48516	-0.176323	0.70128	0.383593	Protein required for cytoplasm to vacuole targeting of proteins	Verified			Protein required for cytoplasm to vacuole targeting of proteins; forms a complex with Far3p and Far7p to Far11p involved in recovery from pheromone-induced cell cycle arrest; mutant has increased aneuploidy tolerance; VPS64 has a paralog, FAR10, that arose from the whole genome duplication	chrIV
yll016w	sdc25	sdc25	-0.650765	0.25392	1.14088	-0.176323	0.72364	0.353598	-0.189034	0.78374	0.274448	-0.124328	0.83106	0.213342	Non-essential Ras guanine nucleotide exchange factor (GEF)				Non-essential Ras guanine nucleotide exchange factor (GEF); localized to the membrane; expressed in poor nutrient conditions and on nonfermentable carbon sources; contains a stop codon in S288C, full-length gene includes YLL017W; SDC25 has a paralog, CDC25, that arose from the whole genome duplication	chrXII
ydl186w	-	ydl186w	-0.650765	0.25596	1.13599	-0.389567	0.34378	0.946723	0.0588937	0.70096	-0.384025	0.234465	0.39	-0.859617	Putative protein of unknown function	Uncharacterized	Protein whose biological role and cellular location are unknown		Putative protein of unknown function; YDL186W is not an essential gene	chrIV
ynl091w	nst1	nst1	-0.650765	0.25698	1.13356	-0.321928	0.44756	0.759489	-0.0426443	0.89802	-0.128163	0.0588937	0.72496	-0.351838	Protein of unknown function	Verified			Protein of unknown function; mediates sensitivity to salt stress; interacts physically with the splicing factor Msl1p and also displays genetic interaction with MSL1	chrXIV
ycl064c	cha1	cha1	-0.641546	0.25998	1.12644	-0.378512	0.3614	0.912701	-0.731183	0.079398	1.75419	-0.62293	0.081444	1.74237	Catabolic L-serine (L-threonine) deaminase	Verified	Serine and threonine deaminase; catalyzes the catabolism of hydroxy amino acids; localizes to the mitochondrial nucleoid	Non-essential gene; null mutant is defective in utilization of serine or threonine as nitrogen sources; in competitive growth experiments null mutant shows reduced fitness	Catabolic L-serine (L-threonine) deaminase; catalyzes the degradation of both L-serine and L-threonine; required to use serine or threonine as the sole nitrogen source, transcriptionally induced by serine and threonine	chrIII
ydr143c	san1	san1	-0.641546	0.26	1.12639	-0.189034	0.6824	0.40919	-0.0703893	0.97082	-0.0365799	-0.163499	0.73558	0.337712	Ubiquitin-protein ligase	Verified			Ubiquitin-protein ligase; involved in proteasome-dependent degradation of aberrant nuclear proteins; targets substrates with regions of exposed hydrophobicity containing 5 or more contiguous hydrophobic residues; contains intrinsically disordered regions that contribute to substrate recognition; prefers a window of exposed hydrophobicity that causes a particular level of protein insolubility, sug…	chrIV
ydr537c	-	ydr537c	-0.641546	0.26404	1.11689	-0.632268	0.112402	1.58749	-0.0426443	0.92166	-0.0983429	0.104697	0.62618	-0.487111	Dubious open reading frame	Dubious			Dubious open reading frame; unlikely to encode a functional protein, based on available experimental and comparative sequence data; almost completely overlaps verified ORF PAD1/YDR538W	chrIV
ypl158c	aim44	aim44	-0.641546	0.26488	1.11493	-0.565597	0.162138	1.39792	0.136062	0.54536	-0.604728	0.0291463	0.80168	-0.251173	Regulator of Cdc42p and Rho1p	Verified	Protein with a role in assembly of the septum between dividing cells during cytokinesis; localized to the bud neck and bud tip	Non-essential gene; null mutant displays decreased rates of fermentative and respiratory growth, and decreased competitive fitness in various media; null mutant accumulates mother cells that retain a connection to two or more buds, displays a thin secondary septum, a reduction in the accumulation of Rho1p at the bud neck after actomyosin ring (AMR) contraction, and an abnormal reaccumulation of C…	Regulator of Cdc42p and Rho1p; regulates AMR closure through Hof1p; inhibits Cdc42-dependent Cla4 activation at the division site, to prevent budding in the old bud neck; recruits Nis1p and Nba1p to the division site with Nap1 and the Rax1p-Rax2p dependent inheritance of Nis1p and Nba1p to bud scars to prevent division site repolarization; keeps Rho1p at the division site after AMR contraction to…	chrXVI
yer033c	zrg8	zrg8	-0.632268	0.26612	1.11204	-0.516015	0.20222	1.27525	-0.432959	0.33712	0.959871	-0.713696	0.042442	2.02916	Protein of unknown function	Verified		Non-essential gene; null mutants have abnormal vacuolar morphology, are impaired in the use of arginine as a nitrogen source, are resistant to lactic acid; null mutants show increased competitive fitness as haploids in minimal medium but decreased competive fitness in synthetic oak exudate; heterozygous diploid nulls are haploproficient	Protein of unknown function; authentic, non-tagged protein is detected in highly purified mitochondria in high-throughput studies; GFP-fusion protein is localized to the cytoplasm; transcription induced under conditions of zinc deficiency	chrV
ygl223c	cog1	cog1	-0.632268	0.26706	1.10986	-0.31034	0.47276	0.717996	-1.65076	1.99e-05	4.26601	-1.1635	0.00063528	3.41609	Essential component of the conserved oligomeric Golgi complex	Verified	Bridging protein involved in the Golgi organization, retrograde transport and CVT pathways; localizes to the Golgi transport complex	Non-essential gene; null mutant exhibits slow growth and heat sensitivity; in systematic studies mutants show decreased anaerobic growth, abnormally round buds and shorter chronological lifespan	Essential component of the conserved oligomeric Golgi complex; a cytosolic tethering complex (Cog1p through Cog8p) that functions in protein trafficking to mediate fusion of transport vesicles to Golgi compartments	chrVII
yfr019w	fab1	fab1	-0.632268	0.26798	1.10773	0.120294	0.66254	-0.436409	-1.02857	0.009882	2.57993	-0.83996	0.0157886	2.41377	1-phosphatidylinositol-3-phosphate 5-kinase	Verified		Non-essential gene; null mutant has defective vacuolar transport and morphology, and displays sensitivity to calcium and metal ions; defective chromosome segregation in the null mutant causes formation of aploid and binucleate cells; in large-scale studies, null mutant shows sensitivity to various chemicals	1-phosphatidylinositol-3-phosphate 5-kinase; vacuolar membrane kinase that generates phosphatidylinositol (3,5)P2, which is involved in vacuolar sorting and homeostasis	chrVI
ypl055c	lge1	lge1	-0.632268	0.26976	1.10362	-0.0285692	0.9868	-0.0165445	0.0144996	0.7776	-0.282448	0.304006	0.26394	-1.11713	Protein involved in histone H2B ubiquitination	Verified			Protein involved in histone H2B ubiquitination; acts as cofactor for Bre1p; null mutant forms abnormally large cells, and homozygous diploid null mutant displays delayed premeiotic DNA synthesis and reduced efficiency of meiotic nuclear division	chrXVI
ybr296c	pho89	pho89	-0.632268	0.26984	1.10343	-0.62293	0.11892	1.55932	-0.0565835	0.92908	-0.0890024	-0.124328	0.83012	0.214548	Plasma membrane Na+/Pi cotransporter	Verified	Sodium:inorganic phosphate symporter involved in phosphate ion transmembrane transport; localizes to plasma membrane and endoplasmic reticulum		Plasma membrane Na+/Pi cotransporter; active in early growth phase; similar to phosphate transporters of Neurospora crassa; transcription regulated by inorganic phosphate concentrations and Pho4p; mutations in related human transporter genes hPit1 and hPit2 are associated with hyperphosphatemia-induced calcification of vascular tissue and familial idiopathic basal ganglia calcification	chrII
yal028w	frt2	frt2	-0.632268	0.2699	1.10329	-0.275007	0.51786	0.646648	-0.389567	0.40558	0.831697	-0.378512	0.32226	0.989824	Tail-anchored ER membrane protein of unknown function	Verified		Non-essential gene; null mutant shows decreased competitive fitness and UV resistance, abnormal proton transport and vacuolar morphology	Tail-anchored ER membrane protein of unknown function; interacts with homolog Frt1p; promotes growth in conditions of high Na+, alkaline pH, or cell wall stress, possibly via a role in posttranslational translocation; potential Cdc28p substrate; FRT2 has a paralog, FRT1, that arose from the whole genome duplication	chrI
yol020w	tat2	tat2	-0.632268	0.27002	1.10302	-0.367371	0.37588	0.885513	-0.226509	0.69076	0.397824	-0.263034	0.5155	0.650298	High affinity tryptophan and tyrosine permease	Verified			High affinity tryptophan and tyrosine permease; overexpression confers FK506 and FTY720 resistance	chrXV
ymr003w	aim34	aim34	-0.632268	0.2702	1.1026	-0.250962	0.56536	0.574898	-0.0565835	0.93012	-0.0876939	-0.0976108	0.90278	0.12215	Protein of unknown function	Verified	Protein whose biological role and cellular location are unknown	Non-essential gene; null mutant has a reduced growth rate on non-fermentable carbon sources, and reduced fitness on minimal medium; null mutant has a reduced frequency of spontaneous mitochondrial genome loss; null mutant has decreased UV resistance, MMS sensitivity, but increased resistance to hydroxyurea, camptothecin, and bleomycin; null has increased heat sensitivity, reduced apoptosis after …	Protein of unknown function; GFP-fusion protein localizes to the mitochondria; null mutant is viable and displays reduced frequency of mitochondrial genome loss	chrXIII
ydl187c	-	ydl187c	-0.632268	0.2715	1.09961	-0.464668	0.25068	1.1487	0.0740006	0.66006	-0.43983	0.120294	0.5787	-0.555285	Dubious open reading frame	Dubious			Dubious open reading frame; unlikely to encode a functional protein, based on available experimental and comparative sequence data	chrIV
ycr073c	ssk22	ssk22	-0.632268	0.27168	1.0992	-0.454176	0.27014	1.10274	-0.111031	0.95388	0.0578351	0.200913	0.42906	-0.790801	MAP kinase kinase kinase of HOG1 mitogen-activated signaling pathway	Verified	Putative MAP kinase kinase kinase involved in MAPK cascade; contributes to protein phosphorylation in high-throughput studies	Non-essential gene; in large-scale studies, null mutant shows increased competitive fitness; diploid homozygous null mutant is resistant to HM-1 killer toxin and is sensitive to DTT and mercaptoethanol; both null mutation and overexpression cause slow growth	MAP kinase kinase kinase of HOG1 mitogen-activated signaling pathway; functionally redundant with Ssk2p; interacts with and is activated by Ssk1p; phosphorylates Pbs2p; SSK22 has a paralog, SSK2, that arose from the whole genome duplication	chrIII
ygr200c	elp2	elp2	-0.632268	0.27182	1.09888	-0.454176	0.27222	1.09796	-0.678072	0.103524	1.628	-0.584963	0.101348	1.63835	Subunit of Elongator complex	Verified			Subunit of Elongator complex; binds to microtubules via conserved alkaline residues; has two seven-bladed WD40 &#946; propellers; Elongator complex is required for modification of wobble nucleosides in tRNA; target of Kluyveromyces lactis zymocin	chrVII
ypr172w	-	ypr172w	-0.632268	0.27218	1.09806	-0.31034	0.4661	0.728839	-0.189034	0.76596	0.297664	-0.137504	0.8011	0.251924	Protein of unknown function	Uncharacterized	Protein whose biological role is unknown; localizes to the nucleus and cytoplasm in different large-scale studies		Protein of unknown function; predicted to encode a pyridoxal 5'-phosphate synthase based on sequence similarity but purified protein does not possess this activity, nor does it bind flavin mononucleotide (FMN); transcriptionally activated by Yrm1p along with genes involved in multidrug resistance; YPR172W has a paralog, YLR456W, that arose from the whole genome duplication	chrXVI
ylr206w	ent2	ent2	-0.62293	0.27604	1.08926	-0.545968	0.177646	1.34804	0.152003	0.52518	-0.635381	0.0740006	0.69416	-0.393216	Epsin-like protein required for endocytosis and actin patch assembly	Verified	Clathrin binding protein, that localizes to the mating projection tip; involved in actin filament organization and actin patch assembly, and endocytosis		Epsin-like protein required for endocytosis and actin patch assembly; functionally redundant with Ent1p; contains clathrin-binding motif at C-terminus; ENT2 has a paralog, ENT1, that arose from the whole genome duplication	chrXII
ygr166w	trs65	trs65	-0.62293	0.2771	1.08686	-0.176323	0.71454	0.365766							Component of transport protein particle (TRAPP) complex II	Verified	Subunit of TRAPPII that contributes to Rab family guanyl-nucleotide exchange factor activity; involved in assembly of the TRAPPII complex and intra-Golgi vesicle-mediated transport; localizes to the trans-Golgi network		Component of transport protein particle (TRAPP) complex II; TRAPPII is a multimeric guanine nucleotide-exchange factor for the GTPase Ypt1p, regulating intra-Golgi and endosome-Golgi traffic; role in cell wall beta-glucan biosynthesis and the stress response	chrVII
ygl251c	hfm1	hfm1	-0.62293	0.27778	1.08532	-0.505891	0.2084	1.25798	-0.545968	0.21032	1.25269	-0.454176	0.22114	1.2235	Meiosis specific DNA helicase	Verified	Nuclear DNA helicase that binds heteroduplex DNA loops and the MutLbeta complex; involved in meiosis, DNA unwinding for DNA replication, synapsis, reciprocal meiotic recombination, and protein localization to double-strand break sites		Meiosis specific DNA helicase; involved in the conversion of double-stranded breaks to later recombination intermediates and in crossover control; catalyzes the unwinding of Holliday junctions; has ssDNA and dsDNA stimulated ATPase activity	chrVII
ypl193w	rsa1	rsa1	-0.62293	0.27812	1.08455	-0.594549	0.137894	1.48368	0.120294	0.58502	-0.546067	0.0892673	0.65948	-0.440631	Protein involved in the assembly of 60S ribosomal subunits	Verified			Protein involved in the assembly of 60S ribosomal subunits; functionally interacts with Dbp6p; functions in a late nucleoplasmic step of the assembly	chrXVI
ypr109w	gld1	gld1	-0.62293	0.27864	1.08338	-0.298658	0.4906	0.689355	-0.137504	0.88236	0.147978	-0.226509	0.60016	0.52417	Component of Dsc E3 ligase complex in Golgi and endosomes	Verified	Subunit of Dsc E3 ubiquitin ligase complex with role in transporting the complex to Golgi/endosome; predicted to be integral to membrane		Component of Dsc E3 ligase complex in Golgi and endosomes; SWAT-GFP and mCherry fusion proteins localize to the endoplasmic reticulum; diploid deletion strain has high budding index	chrXVI
ygr121c	mep1	mep1	-0.613532	0.28238	1.07499	-0.263034	0.55032	0.597281	-0.0143553	0.84568	-0.194633	0.184425	0.45928	-0.740033	Ammonium permease	Verified	Ammonium transmembrane transporter involved in ammonium transport and nitrogen utilization; putatively localized to plasma membrane and to endoplasmic reticulum in high-throughput studies	Non-essential gene; null mutation causes increased biofilm formation and polyphosphate accumulation; overexpression causes slow growth	Ammonium permease; belongs to Mep-Amt-Rh family of well-conserved ammonium (NH4+) transporters that includes the human Rh factors; expression is under the nitrogen catabolite repression regulation; activity regulated by TORC1 effectors, Npr1p and Par32p; human homolog RHCG complements yeast null mutant; mutations in human homolog RHCG implicated in metabolic acidosis; MEP1 has a paralog, MEP3, th…	chrVII
yjl139c	yur1	yur1	-0.613532	0.28326	1.07302	-0.565597	0.157338	1.41408	-0.111031	0.9305	0.0872158	-0.0426443	0.9741	-0.0324665	Mannosyltransferase involved in protein N-glycosylation	Verified		Non-essential gene; null mutants grow slowly, have increased lifespan, decreased competitive fitness, are defective in vacuolar fragmentation, resistant to phosphatidylinositol 3-kinase inhibitor wortmannin and K28 killer toxin, sensitive to immunosuppressive agent tacrolimus, TOR inhibitor rapamycin, and antimicrobial paromomycin; homozygous diploid null mutants show decreased comptitive fitness…	Mannosyltransferase involved in protein N-glycosylation; member of the KTR1 family; located in the Golgi apparatus; YUR1 has a paralog, KTR2, that arose from the whole genome duplication	chrX
ygr181w	tim13	tim13	-0.613532	0.28336	1.0728	-0.367371	0.3725	0.8918	-0.632268	0.136876	1.48753	-0.378512	0.31168	1.0117	Mitochondrial intermembrane space protein	Verified	Protein carrier of the Tim9-Tim10 complex which resides in the mitochondrial intermembrane space and guides proteins to the Tim22 complex for insertion into the mitochondrial inner membrane	Non-essential gene; null mutant displays sensitivity to MMS and accumulates reduced levels of Tim8p; in large-scale studies, the null mutant shows reduced competitive fitness and has altered resistance to a variety of chemicals	Mitochondrial intermembrane space protein; forms a complex with Tim8p that delivers a subset of hydrophobic proteins to the TIM22 complex for insertion into the inner membrane	chrVII
yjl204c	rcy1	rcy1	-0.613532	0.2847	1.06982	0.0291463	0.85442	-0.183482	-1.22033	0.00192828	3.10106	-0.678072	0.05542	1.91557	F-box protein involved in recycling endocytosed proteins	Verified	SNARE-binding protein involved in endocytosis, endocytic recycling, and early endosome-to-Golgi transport; localizes to endosomoes, Golgi apparatus, and cellular buds		F-box protein involved in recycling endocytosed proteins; involved in recycling plasma membrane proteins internalized by endocytosis; localized to sites of polarized growth; direct interaction with C-terminal cytoplasmic region of Drs2p plays an important role for Drs2p function in endocytic recycling pathway	chrX
yal055w	pex22	pex22	-0.613532	0.28838	1.06168	-0.443607	0.28144	1.07709	-0.176323	0.79416	0.260912	0.0291463	0.78752	-0.269532	Putative peroxisomal membrane protein	Verified	Protein that binds to Pex4p and activates its E2 ubiquitin-conjugating activity, promoting recycling of the peroxisomal import receptor Pex5p; also stimulates Pex4p and autoubiquitination activity; localized to the peroxisomal membrane		Putative peroxisomal membrane protein; required for import of peroxisomal proteins; functionally complements a Pichia pastoris pex22 mutation	chrI
ymr291w	tda1	tda1	-0.613532	0.29002	1.05808	0.104697	0.68666	-0.403392	0.0588937	0.68026	-0.412108	0.0892673	0.67644	-0.417326	Protein kinase of unknown cellular role	Verified			Protein kinase of unknown cellular role; green fluorescent protein (GFP)-fusion protein localizes to the cytoplasm and nucleus; null mutant is sensitive to expression of the top1-T722A allele; not an essential gene; relocalizes from nucleus to cytoplasm upon DNA replication stress	chrXIII
ynr060w	fre4	fre4	-0.613532	0.2907	1.05659	-0.15056	0.75772	0.308476	0.217591	0.41972	-0.806907	0.168123	0.49994	-0.674584	Ferric reductase	Verified	Ferric-chelate reductase protein involved in transport of siderophores and other metal ions; localizes to plasma membrane		Ferric reductase; reduces a specific subset of siderophore-bound iron prior to uptake by transporters; expression induced by low iron levels	chrXIV
ykl015w	put3	put3	-0.604071	0.29162	1.05457	-0.475085	0.2397	1.17574	-0.238787	0.66928	0.427136	-0.189034	0.6633	0.435362	Transcriptional activator	Verified			Transcriptional activator; binds specific gene recruitment sequences and is required for DNA zip code-mediated targeting of genes to nuclear periphery; regulates proline utilization genes, constitutively binds PUT1 and PUT2 promoters as a dimer, undergoes conformational change to form active state; binds other promoters only under activating conditions; differentially phosphorylated in presence o…	chrXI
ymr110c	hfd1	hfd1	-0.604071	0.2922	1.05331	-0.31034	0.46648	0.728218	-0.594549	0.16469	1.38947	-0.632268	0.07579	1.77565	Dehydrogenase involved in ubiquinone and sphingolipid metabolism	Verified	4-hydroxybenzaldehyde dehydrogenase; contributes to ubiquinone biosynthesis from tyrosine and to sphingolipid metabolism; localized to lipid droplets and integral to mitochondrial outer membrane	Non-essential gene; null mutant is sensitive to extracellular sphingosine and dihydrosphingosine	Dehydrogenase involved in ubiquinone and sphingolipid metabolism; converts 4-hydroxybenzaldehyde into 4-hydroxybenzoate for ubiquinone anabolism, hexadecenal to hexadecenoic acid in sphingosine 1-phosphate catabolism; human homolog ALDH3A2, mutated in Sjogren-Larsson syndrome, can rescue yeast hfd1 mutant; human ALDH3A1, but not ALDH3A2, rescues pABA- respiratory growth phenotype of hfd1 null; da…	chrXIII
ypr061c	jid1	jid1	-0.604071	0.29432	1.04869	-0.298658	0.49618	0.680513	0.321928	0.2657	-1.11302	0.234465	0.38304	-0.872309	Probable Hsp40p co-chaperone	Verified	Protein whose biological role is unknown; localizes to the mitochondrion in different large-scale studies		Probable Hsp40p co-chaperone; has a DnaJ-like domain and appears to be involved in ER-associated degradation of misfolded proteins containing a tightly folded cytoplasmic domain; inhibits replication of Brome mosaic virus in S. cerevisiae	chrXVI
ybl049w	moh1	moh1	-0.604071	0.29448	1.04834	-0.0703893	0.93246	0.0847502	0.104697	0.60458	-0.517826	0.168123	0.49982	-0.674773	Protein of unknown function, essential for stationary phase survival	Verified	Protein whose biological role and cellular location are unknown		Protein of unknown function, essential for stationary phase survival; not required for growth on nonfermentable carbon sources; possibly linked with vacuolar transport	chrII
yjr034w	pet191	pet191	-0.604071	0.29694	1.04302	-0.0840643	0.9006	0.124903	-0.286881	0.58244	0.549824	-0.0840643	0.91782	0.10318	Protein required for assembly of cytochrome c oxidase	Verified			Protein required for assembly of cytochrome c oxidase; exists as an oligomer; described as both an integral mitochondrial inner membrane protein facing the intermembrane space (IMS) and as a soluble IMS protein; contains a twin Cx9C motif; imported into the IMS via the MIA import machinery	chrX
ykr087c	oma1	oma1	-0.604071	0.29752	1.04177	-0.250962	0.56702	0.572446	0.0740006	0.67082	-0.425023	0.251539	0.36222	-0.911143	Metalloendopeptidase of the mitochondrial inner membrane	Verified			Metalloendopeptidase of the mitochondrial inner membrane; important for adaptive responses to various homeostatic insults, preservation of normal mitochondrial function under damage-eliciting conditions, and stability of respiratory supercomplexes; involved in turnover of membrane-embedded proteins; mediates degradation of Cox1p in coa2 mutant cells; zebrafish ortholog has a role in organ develop…	chrXI
yal011w	swc3	swc3	-0.604071	0.29938	1.03776	-0.0976108	0.87154	0.161703	0.0892673	0.62798	-0.484572	0.184425	0.46524	-0.730246	Protein of unknown function	Verified	Subunit of Swr1 chromatin remodeling complex involved in histone exchange and endoplasmic reticulum organization; localizes to nucleus and mitochondria		Protein of unknown function; component of the SWR1 complex, which exchanges histone variant H2AZ (Htz1p) for chromatin-bound histone H2A; required for formation of nuclear-associated array of smooth endoplasmic reticulum known as karmellae	chrI
ypr120c	clb5	clb5	-0.594549	0.30298	1.03006	-0.505891	0.21582	1.23772	-0.214125	0.71438	0.36598	-0.124328	0.82536	0.220656	B-type cyclin involved in DNA replication during S phase	Verified	Cyclin-dependent kinase regulatory subunit involved in the regulation of both G1/S and G2/M phase transitions of the mitotic cell cycle; regulates mitotic and premeiotic DNA replication, as well as mitotic spindle assembly; localizes to the nucleus	Non-essential gene; null mutation causes slow growth, delayed progression through the S and G1 phases of the cell cycle, and increased cell size; overexpression results in delayed S phase, increased cell size and abnormal nuclear morphology	B-type cyclin involved in DNA replication during S phase; activates Cdc28p to promote initiation of DNA synthesis; functions in formation of mitotic spindles along with Clb3p and Clb4p; most abundant during late G1 phase; CLB5 has a paralog, CLB6, that arose from the whole genome duplication	chrXVI
ymr052c-a	-	ymr052c-a	-0.594549	0.30498	1.02581	-0.831877	0.034188	2.11785	0.200913	0.44016	-0.771923	0.0740006	0.69192	-0.396251	Dubious open reading frame	Dubious			Dubious open reading frame; unlikely to encode a functional protein, based on available experimental and comparative sequence data	chrXIII
ygr193c	pdx1	pdx1	-0.594549	0.30604	1.02357	-0.970854	0.012658	2.49325	-1.35614	0.00051782	3.47136	-0.918386	0.0076898	2.66539	E3-binding protein of the mitochondrial pyruvate dehydrogenase complex	Verified			E3-binding protein of the mitochondrial pyruvate dehydrogenase complex; plays a structural role in the complex by binding and positioning dihydrolipoamide dehydrogenase (E3) to the dihydrolipoamide acetyltransferase (E2) core	chrVII
yor009w	tir4	tir4	-0.594549	0.30654	1.02251	-0.454176	0.26312	1.11905	-0.669027	0.112038	1.5891	-0.111031	0.84822	0.19139	Cell wall mannoprotein	Verified	Protein whose biological role is unknown; localizes to the cell wall		Cell wall mannoprotein; expressed under anaerobic conditions and required for anaerobic growth; transcription is also induced by cold shock; member of the Srp1p/Tip1p family of serine-alanine-rich proteins	chrXV
yor209c	npt1	npt1	-0.594549	0.30676	1.02204	-0.31034	0.4642	0.731949	-0.15056	0.8471	0.19282	-0.137504	0.80066	0.252493	Nicotinate phosphoribosyltransferase	Verified			Nicotinate phosphoribosyltransferase; acts in the salvage pathway of NAD+ biosynthesis; required for silencing at rDNA and telomeres and has a role in silencing at mating-type loci; localized to the nucleus	chrXV
ybr288c	apm3	apm3	-0.594549	0.30848	1.01842	-0.344828	0.41316	0.818345	-0.495695	0.26632	1.11158	-0.713696	0.042732	2.02632	Mu3-like subunit of the clathrin associated protein complex (AP-3)	Verified	Subunit of the AP-3 adaptor complex that functions in golgi to vacuole transport	Non-essential gene; null mutant shows defects in vacuolar protein sorting; null mutant also show abnormal accumulation of polyphosphates and magnesium ions, excretion of inositol, and sensitivity to multiple chemicals, including DTT, chlorophenol, caspofungin, tunicamycin	Mu3-like subunit of the clathrin associated protein complex (AP-3); functions in transport of alkaline phosphatase to the vacuole via the alternate pathway	chrII
ynr008w	lro1	lro1	-0.584963	0.30936	1.01657	-0.62293	0.117042	1.56731	-0.0426443	0.90964	-0.113493	0.152003	0.53588	-0.619055	Acyltransferase that converts diacylglycerol to triacylglycerol (TGA)	Verified			Acyltransferase that converts diacylglycerol to triacylglycerol (TGA); one of several acyltransferases that contribute to TGA synthesis; relocates from ER to nuclear membrane in response cell cycle and starvation signals; Lro1p and Dga1p can O-acylate ceramides; putative homolog of human lecithin cholesterol acyltransferase	chrXIV
yol084w	phm7	phm7	-0.584963	0.31084	1.01346	-0.238787	0.59456	0.53224	0.0439433	0.71472	-0.365524	0.104697	0.64176	-0.465239	Protein of unknown function	Verified	Predicted integral membrane protein whose biological role is unknown; localizes to the vacuole in a large-scale study		Protein of unknown function; expression is regulated by phosphate levels; green fluorescent protein (GFP)-fusion protein localizes to the cell periphery and vacuole; protein abundance increases in response to DNA replication stress	chrXV
yjr079w	-	yjr079w	-0.584963	0.31122	1.01267	-0.333424	0.43696	0.777337	-0.0840643	0.98988	0.0126839	-0.238787	0.56844	0.57035	Putative protein of unknown function	Uncharacterized	Protein whose biological role and cellular location are unknown		Putative protein of unknown function; mutation results in impaired mitochondrial respiration	chrX
ymr258c	roy1	roy1	-0.584963	0.31138	1.01233	-0.687061	0.083468	1.73091	-0.0426443	0.89498	-0.132005	-0.15056	0.77844	0.281353	GTPase inhibitor with similarity to F-box proteins	Verified			GTPase inhibitor with similarity to F-box proteins; inhibits Ypt52p GTPase activity by preventing Ypt52p from binding GTP; involved in regulating intracellular trafficking; physically interacts with Skp1p	chrXIII
yil085c	ktr7	ktr7	-0.584963	0.31234	1.01032	-0.238787	0.59762	0.527826	-0.137504	0.87598	0.156067	0.0892673	0.67822	-0.414893	Putative mannosyltransferase involved in protein glycosylation	Verified			Putative mannosyltransferase involved in protein glycosylation; member of the KRE2/MNT1 mannosyltransferase family; KTR7 has a paralog, KTR5, that arose from the whole genome duplication	chrIX
ybl101c	ecm21	ecm21	-0.575312	0.3214	0.991585	-0.389567	0.35432	0.926242	-0.367371	0.44102	0.770472	-0.321928	0.41382	0.81719	Protein involved in regulating endocytosis of plasma membrane proteins	Verified			Protein involved in regulating endocytosis of plasma membrane proteins; identified as a substrate for ubiquitination by Rsp5p and deubiquitination by Ubp2p; promoter contains several Gcn4p binding elements; ECM21 has a paralog, CSR2, that arose from the whole genome duplication	chrII
ycl063w	vac17	vac17	-0.575312	0.32182	0.990725	-0.432959	0.29546	1.04622	-0.15056	0.87014	0.163481	-0.111031	0.85536	0.182284	Phosphoprotein involved in vacuole inheritance	Verified			Phosphoprotein involved in vacuole inheritance; degraded in late M phase of the cell cycle; acts as a vacuole-specific receptor for myosin Myo2p; involved in regulation of asymmetric inheritance of aggregated/misfolded proteins and age reset	chrIII
ygr182c	-	ygr182c	-0.575312	0.32286	0.988598	-0.367371	0.37152	0.89363	-0.575312	0.185128	1.32513	-0.333424	0.38642	0.866128	Dubious open reading frame	Dubious			Dubious open reading frame; unlikely to encode a functional protein, based on available experimental and comparative sequence data; partially overlaps the verified ORF TIM13/YGR181W	chrVII
ynr023w	snf12	snf12	-0.575312	0.32346	0.987373	-0.516015	0.20198	1.27593	-0.0285692	0.8657	-0.169123	0.217591	0.40274	-0.836738	73 kDa subunit of the SWI/SNF chromatin remodeling complex	Verified			73 kDa subunit of the SWI/SNF chromatin remodeling complex; involved in transcriptional regulation; relocates to the cytosol under hypoxic conditions; deletion mutants are temperature-sensitive; SNF12 has a paralog, RSC6, that arose from the whole genome duplication	chrXIV
yml103c	nup188	nup188	-0.575312	0.32396	0.986353	-0.526069	0.19023	1.3099	-0.669027	0.110444	1.5962	-0.464668	0.20248	1.27452	Subunit of the inner ring of the nuclear pore complex (NPC)	Verified			Subunit of the inner ring of the nuclear pore complex (NPC); contributes to NPC organization and nucleocytoplasmic transport; homologous to human NUP188	chrXIII
ygr022c	-	ygr022c	-0.565597	0.3288	0.976534	-0.526069	0.188632	1.31464	0	0.81744	-0.230839	0.168123	0.5108	-0.657593	Dubious open reading frame	Dubious			Dubious open reading frame; unlikely to encode a functional protein, based on available experimental and comparative sequence data; overlaps almost completely with the verified ORF MTL1/YGR023W	chrVII
yml047c	prm6	prm6	-0.565597	0.32912	0.975888	0.0588937	0.78684	-0.270416	-0.111031	0.95298	0.058965	0.0439433	0.78198	-0.27674	Potassium transporter that mediates K+ influx	Verified			Potassium transporter that mediates K+ influx; activates high-affinity Ca2+ influx system (HACS) during mating pheromone response; expression up-regulated in response to alpha factor; regulated by Ste12p during mating; localized to sites of polarized growth; member of a fungal-specific gene family; PRM6 has a paralog, KCH1, that arose from the whole genome duplication	chrXIII
ybr249c	aro4	aro4	-0.565597	0.3296	0.97492	-0.201634	0.66604	0.431589	-0.124328	0.91458	0.107263	0.0439433	0.76386	-0.300416	3-deoxy-D-arabino-heptulosonate-7-phosphate (DAHP) synthase	Verified		Non-essential gene; in systematic studies null mutant shows decreased competitive fitness and decreased ability to utilize galactose as carbon source	3-deoxy-D-arabino-heptulosonate-7-phosphate (DAHP) synthase; catalyzes the first step in aromatic amino acid biosynthesis and is feedback-inhibited by tyrosine or high concentrations of phenylalanine or tryptophan; relative distribution to the nucleus increases upon DNA replication stress	chrII
ycr066w	rad18	rad18	-0.565597	0.3308	0.972504	-0.400538	0.33208	0.969933	-0.0426443	0.89618	-0.130488	-0.31034	0.44008	0.772058	E3 ubiquitin ligase	Verified	DNA-binding subunit of the Rad6-Rad18 ubiquitin ligase complex involved in postreplication DNA repair and translesion synthesis	Non-essential gene; null mutant displays temperature sensitivity, decreased growth rate and competitive fitness on rich and synthetic media; null mutant is sensitive to a variety of DNA damaging agents, DNA synthesis inhibitors, X-rays and UV radiation; null displays increased chromosome instability including gross chromosomal rearrangements, an increased mutation rate, and elevated Ty element tr…	E3 ubiquitin ligase; forms heterodimer with Rad6p to monoubiquitinate PCNA-K164; heterodimer binds single-stranded DNA and has single-stranded DNA dependent ATPase activity; required for postreplication repair; SUMO-targeted ubiquitin ligase (STUbl) that contains a SUMO-interacting motif (SIM) which stimulates its ubiquitin ligase activity towards the sumoylated form of PCNA	chrIII
ynr075w	cos10	cos10	-0.565597	0.33092	0.972262	-0.0285692	0.98482	-0.0190265	0	0.80492	-0.246985	0.120294	0.60836	-0.512416	Endosomal protein involved in turnover of plasma membrane proteins	Verified	Protein with a role in endocytosis; predicted to be involved in the multivesicular body sorting pathway and to localize to the endosome	Non-essential gene; in systematic studies null mutant grows poorly under anaerobic conditions and exhibits elevated sensitivity to sphingolipid-depleting drug myriocin	Endosomal protein involved in turnover of plasma membrane proteins; member of the DUP380 subfamily of conserved, often subtelomeric COS genes; required for the multivesicular vesicle body sorting pathway that internalizes plasma membrane proteins for degradation; Cos proteins provide ubiquitin in trans for nonubiquitinated cargo proteins	chrXIV
ydl110c	tma17	tma17	-0.565597	0.33318	0.967728	-0.555816	0.164256	1.3909	0.0892673	0.64744	-0.457321	-0.0840643	0.91064	0.112231	Regulatory gamma subunit of fatty acid synthase (FAS)	Verified			Regulatory gamma subunit of fatty acid synthase (FAS); ATPase dedicated chaperone that adapts proteasome assembly to stress; induced upon stress; interacts with Rpt6p to assist its pairing to Rpt3p and early steps in proteasome biogenesis; associates with ribosomes; heterozygous deletion demonstrated increases in chromosome instability in a rad9 deletion background; protein abundance is decreased…	chrIV
yal029c	myo4	myo4	-0.565597	0.33332	0.967448	-0.201634	0.66748	0.429609	0.286304	0.32182	-0.990725	0.234465	0.38672	-0.865581	Type V myosin motor involved in actin-based transport of cargos	Verified		Non-essential gene; null mutant shows decreased mating efficiency and decreased competitive fitness; mutation in globular tails causes defects in localization of ASH1 mRNA	Type V myosin motor involved in actin-based transport of cargos; required for mRNA transport, including ASH1 mRNA, and facilitating the growth and movement of ER tubules into the growing bud along with She3p; MYO4 has a paralog, MYO2, that arose from the whole genome duplication	chrI
yor251c	tum1	tum1	-0.565597	0.33358	0.966928	-0.739848	0.059924	1.88135	0.0144996	0.78744	-0.269636	-0.422233	0.26096	1.12413	Rhodanese domain sulfur transferase	Verified	Thiosulfate sulfurtransferase involved in tRNA wobble uridine modification; localizes to cytoplasm and mitochondria		Rhodanese domain sulfur transferase; accepts persulfite from Nfs1p and transfers it to Uba4p in the pathway for 2-thiolation of the wobble uridine base of tRNAs; also stimulates sulfur transfer by Nfs1p; may be mitochondrially localized	chrXV
ylr342w	fks1	fks1	-0.565597	0.3336	0.966888	0.120294	0.65862	-0.441819	-0.176323	0.79906	0.254564	-0.124328	0.83978	0.202175	Catalytic subunit of 1,3-beta-D-glucan synthase	Verified	Catalytic subunit of the 1,3-beta-D-glucan synthase complex; involved in beta-glucan biosynthesis, regulation of cell size, and positive regulation of endocytosis; localizes to the plasma membrane, cellular bud tip and neck, and actin cortical patch	Non-essential gene; null mutation causes abnormal cell wall morphology and confers sensitivity to cell-wall affecting drugs and FK506	Catalytic subunit of 1,3-beta-D-glucan synthase; functionally redundant with alternate catalytic subunit Gsc2p; binds to regulatory subunit Rho1p; involved in cell wall synthesis and maintenance; localizes to sites of cell wall remodeling; FKS1 has a paralog, GSC2, that arose from the whole genome duplication	chrXII
ynl293w	msb3	msb3	-0.565597	0.33418	0.965729	0.0892673	0.7419	-0.329338	0.0291463	0.74168	-0.329629	0.0588937	0.73634	-0.336704	Rab GTPase-activating protein	Verified	GTPase activator involved in both exocytic and endocytic pathways; has role in formin-nucleated actin cable assembly and the regulation of protein localization; localizes to plasma membrane and cytosol	Non-essential gene; null mutant mislocalizes endosomal proteins to the vacuole; overexpression leads to abnormal vacuole morphology	Rab GTPase-activating protein; regulates endocytosis via inactivation of Vps21p at endosomes and vacuole fusion via inactivation of Ypt7p at vacuoles; also acts on Ypt52p and Sec4p; localizes to plasma membrane, sites of polarized growth; relocalizes from bud neck to cytoplasm upon DNA replication stress; similar to TBC-domain Tre2 oncogene; MSB3 has a paralog, MSB4, that arose from the whole gen…	chrXIV
ydl101c	dun1	dun1	-0.565597	0.33632	0.961462	-0.432959	0.28774	1.06309	-0.176323	0.79836	0.25547	-0.124328	0.82652	0.219167	Cell-cycle checkpoint S/T protein kinase	Verified	Protein serine/threonine kinase involved in replication fork protection and the DNA damage checkpoint; localized to the nucleus in high-throughput studies	Non-essential gene; null mutant displays elevated chromosomal instability, gross chromosomal rearrangements, increased loss of heterozygosity and decreased telomere length; null mutant is also sensitive to agents that damage DNA and/or invoke replication stress such as: hydroxyurea, MMS, UV, idarubicin and aminopterin; null mutant has decreased competitive fitness during growth in various media; …	Cell-cycle checkpoint S/T protein kinase; required for transient G2/M arrest after DNA damage, damage-induced transcription, and nuclear-to-cytoplasmic redistribution of Rnr2p-Rnr4p after genotoxic stress and iron deprivation; phosphorylates repair protein Rad55p, transcriptional repressor Sml1p, superoxide dismutase, and ribonucleotide reductase inhibitors Crt1p and Dif1p; functions in the Mec1p…	chrIV
ydr036c	ehd3	ehd3	-0.555816	0.33898	0.956183	-0.124328	0.8205	0.226902	0	0.81132	-0.238723	0.0892673	0.65468	-0.44727	3-hydroxyisobutyryl-CoA hydrolase	Verified	Component of the small subunit of the mitochondrial ribosome, which mediates translation in the mitochondrion; catalyzes the hydrolysis of 3-hydroxyisobutyryl-CoA		3-hydroxyisobutyryl-CoA hydrolase; member of a family of enoyl-CoA hydratase/isomerases; non-tagged protein is detected in highly purified mitochondria in high-throughput studies; phosphorylated; mutation affects fluid-phase endocytosis	chrIV
ypr005c	hal1	hal1	-0.555816	0.33946	0.955233	-0.31034	0.46118	0.736905	0.0740006	0.65586	-0.445636	0.104697	0.6421	-0.464765	Cytoplasmic protein involved in halotolerance	Verified	Cytoplasmic protein involved in salinity response and upregulation of transcription		Cytoplasmic protein involved in halotolerance; decreases intracellular Na+ (via Ena1p) and increases intracellular K+ by decreasing efflux; expression repressed by Ssn6p-Tup1p and Sko1p and induced by NaCl, KCl, and sorbitol through Gcn4p	chrXVI
yor111w	-	yor111w	-0.555816	0.34206	0.950103	-0.0426443	0.98066	0.0242415	0.0740006	0.67388	-0.420829	0.200913	0.44814	-0.75852	Putative protein of unknown function	Uncharacterized	Protein whose biological role and cellular location are unknown		Putative protein of unknown function	chrXV
ygl089c	mf(alpha)2	mf(alpha)2	-0.555816	0.34386	0.946566	-0.275007	0.53582	0.619146	-0.250962	0.64654	0.458574	-0.137504	0.80532	0.246468	Mating pheromone alpha-factor, made by alpha cells	Verified			Mating pheromone alpha-factor, made by alpha cells; interacts with mating type a cells to induce cell cycle arrest and other responses leading to mating; also encoded by MF(ALPHA)1, which is more highly expressed; binds copper(II) ions	chrVII
ynr072w	hxt17	hxt17	-0.555816	0.34444	0.945429	-0.286881	0.49742	0.678555	0.0892673	0.63986	-0.467895	0.104697	0.61952	-0.496531	Putative transmembrane polyol transporter	Verified			Putative transmembrane polyol transporter; supports growth on and uptake of mannitol and sorbitol with moderate affinity when overexpressed in a strain deleted for hexose family members; minor hexose transport activity when overexpressed in a similar strain; induced by raffinose and galactose at pH 7.7 versus pH 4.7, repressed by high levels of glucose; HXT17 has a paralog, HXT13, that arose from…	chrXIV
ylr289w	guf1	guf1	-0.555816	0.34454	0.945233	-0.286881	0.50272	0.670216	0.0144996	0.77966	-0.279762	-0.0143553	0.9112	-0.111525	Mitochondrial matrix GTPase	Verified			Mitochondrial matrix GTPase; associates with mitochondrial ribosomes; important for translation under temperature and nutrient stress; may have a role in translational fidelity; similar to bacterial LepA elongation factor	chrXII
yml036w	cgi121	cgi121	-0.555816	0.34592	0.942533	-0.903038	0.021042	2.30723	-1.33342	0.0006508	3.40951	-0.9855	0.0043236	2.85353	Component of the EKC/KEOPS complex	Verified		Non-essential gene; null mutation increases replicative lifespan; in systematic studies null mutants show slow growth, elevated accumulation of histidine and arginine, increased sensitivity to several drugs, and abnormalities in utilization of carbon and nitorgen sources	Component of the EKC/KEOPS complex; EKC/KEOPS complex is required for t6A tRNA modification and telomeric TG1-3 recombination; may have role in transcription; Cgi121p is dispensable for tRNA modification; other complex members are Bud32p, Kae1p, Pcc1p, and Gon7p	chrXIII
ykr074w	aim29	aim29	-0.555816	0.34632	0.941751	-0.275007	0.5288	0.629839	0.0144996	0.78046	-0.27872	0.0588937	0.72612	-0.350291	Protein of unknown function	Verified	Protein whose biological role is unknown; localizes to the cytoplasm in a large-scale study	Non-essential gene; null mutant has a decreased growth rate, decreased competitive fitness in a variety of growth media and heat sensitivity; null mutant displays an increased frequency of spontaneous mitochondrial genome loss; null mutant displays increased replicative lifespan during caloric restriction, and increased resistance to both oxidative stress and zinc deficiency-induced stress; null …	Protein of unknown function; epitope-tagged protein localizes to the cytoplasm; YKR074W is not an essential gene; null mutant displays elevated frequency of mitochondrial genome loss	chrXI
yol009c	mdm12	mdm12	-0.555816	0.34868	0.937153	-0.432959	0.28666	1.06548	-0.526069	0.22976	1.20098	-0.516015	0.15628	1.41769	Mitochondrial outer membrane protein, ERMES complex subunit	Verified	Protein involved in mitochondrion inheritence, tethering to the endoplasmic reticulum(ER), and assembly of the mitochondrial outer membrane translocase complex; localized to both mitochondrial outer membrane and ERMES complex		Mitochondrial outer membrane protein, ERMES complex subunit; required for transmission of mitochondria to daughter cells; required for mitophagy; may influence import and assembly of outer membrane beta-barrel proteins; ERMES complex is often co-localized with peroxisomes and with concentrated areas of pyruvate dehydrogenase	chrXV
yer120w	scs2	scs2	-0.545968	0.35088	0.932884	-0.422233	0.29878	1.03905	0.0291463	0.76338	-0.301045	0.168123	0.51362	-0.653211	Integral ER membrane protein, regulates phospholipid metabolism	Verified	Phosphatidylinositol- and FFAT-motif binding protein involved in endoplasmic reticulum (ER) inheritance, ER polarization and ER membrane organization; regulates nuclear import of transcription factors and intracellular lipid transport; also involved in phospholipid biosynthesis and telomeric chromatin silencing; localizes to the nuclear envelope, nucleus-vacuolar junctions, the ER, and bud tips a…	Non-essential gene; null mutant has inositol auxotrophy and cold sensitivity; null mutation also leads to highly elongated cells and reduced telomeric silencing; overexpression causes slow growth	Integral ER membrane protein, regulates phospholipid metabolism; one of 6 proteins (Ist2p, Scs2p, Scs22p, Tcb1p, Tcb2p, Tcb3p) that connect ER to plasma membrane (PM) and regulate PI4P levels by controlling access of Sac1p phosphatase to substrate PI4P in the PM; interacts with FFAT motifs in Opi1p, Swh1p, Osh2p, and Osh3p; involved in telomeric silencing; VAP homolog; SCS2 has a paralog, SCS22, …	chrV
ykr035w-a	did2	did2	-0.545968	0.3529	0.928979	0.0740006	0.77592	-0.28464	-0.443607	0.33294	0.968209	-0.298658	0.4615	0.736379	Class E protein of the vacuolar protein-sorting (Vps) pathway	Verified	Protein involved in sorting of proteins into multivesicular bodies (MVB) for transfer into the vacuole; localized in late endosome and cytoplasm	Non-essential gene; null mutant is sensitive to elevated temperatures and has an increased replicative lifespan; reduction of function mutation causes mislocalization of vacuolar transport reporters; mutants in systematic studies show increased sensitivity to factors that cause ER stress, such as mercaptoethanol, DTT, tunicamycin, or cell wall stress, such as Calcofluor White, Congo Red	Class E protein of the vacuolar protein-sorting (Vps) pathway; binds Vps4p and directs it to dissociate ESCRT-III complexes; forms a functional and physical complex with Ist1p; human ortholog may be altered in breast tumors	chrXI
yml123c	pho84	pho84	-0.545968	0.35492	0.925088	-0.163499	0.74186	0.329391	-0.124328	0.92814	0.0901853	-0.176323	0.7019	0.382757	High-affinity inorganic phosphate (Pi) transporter	Verified	Inorganic phosphate transmembrane transporter involved in phosphate ion transport and polyphosphate metabolism; also has manganese ion transmembrane transporter activity and selenite:proton symporter activity involved in the transport of selenite across the plasma membrane; integral component of the plasma membrane	Non-essential gene; null mutant fails to grow in low-phosphate medium, does not take up inorganic phosphate, and fails to accumulate polyphosphate; null mutant displays metal resistance; ts mutant has elevated acid phosphatase activity at elevated temperature in the presence of inorganic phosphate; in large-scale studies, null mutant has reduced competitive fitness in a variety of media and has a…	High-affinity inorganic phosphate (Pi) transporter; also low-affinity manganese transporter; regulated by Pho4p and Spt7p; mutation confers resistance to arsenate; exit from the ER during maturation requires Pho86p; cells overexpressing Pho84p accumulate heavy metals but do not develop symptoms of metal toxicity	chrXIII
ykl048c	elm1	elm1	-0.545968	0.3556	0.923782	-0.214125	0.65006	0.453679	-0.505891	0.24554	1.16125	-0.31034	0.42166	0.803545	Serine/threonine protein kinase	Verified	Serine/threonine kinase; involved in cytokinesis, septin ring assembly, cell morphogenesis and bud growth; localizes to the bud neck		Serine/threonine protein kinase; regulates the orientation checkpoint, the morphogenesis checkpoint and the metabolic switch from fermentative to oxidative metabolism by phosphorylating the activation loop of Kin4p, Hsl1p and Snf1p respectively; cooperates with Hsl7p in recruiting Hsl1p to the septin ring, a prerequisite for subsequent recruitment, phosphorylation, and degradation of Swe1p; forms…	chrXI
ycr034w	elo2	elo2	-0.545968	0.35766	0.919833	-1.35614	0.00043124	3.52019	-0.695994	0.096426	1.66243	-0.650765	0.065902	1.83909	Fatty acid elongase, involved in sphingolipid biosynthesis	Verified	Fatty acid elongase involved in very long-chain fatty acid biosynthesis, sphingolipid biosynthesis and late endosome to vacuole transport via the multivesicular body sorting pathway; localizes to the endoplasmic reticulum		Fatty acid elongase, involved in sphingolipid biosynthesis; acts on fatty acids of up to 24 carbons in length; mutations have regulatory effects on 1,3-beta-glucan synthase, vacuolar ATPase, and the secretory pathway; ELO2 has a paralog, ELO1, that arose from the whole genome duplication; lethality of the elo2 elo3 double null mutation is functionally complemented by human ELOVL1 and weakly compl…	chrIII
ygl060w	ybp2	ybp2	-0.545968	0.3596	0.916128	-0.275007	0.52484	0.635902	-0.400538	0.39176	0.85643	-0.31034	0.43956	0.772936	Central kinetochore associated protein	Verified			Central kinetochore associated protein; mediates mitotic progression; interacts with several central kinetochore proteins and centromeric histone Cse4p; role in resistance to oxidative stress; similar to Slk19p; YBP2 has a paralog, YBP1, that arose from the whole genome duplication	chrVII
yor019w	-	yor019w	-0.536053	0.36092	0.913613	-0.0840643	0.9141	0.107869	-0.0976108	0.96468	0.0442815	0.0740006	0.70406	-0.379846	Protein of unknown function	Verified			Protein of unknown function; may interact with ribosomes, based on co-purification experiments; YOR019W has a paralog, JIP4, that arose from the whole genome duplication	chrXV
ylr421c	rpn13	rpn13	-0.536053	0.36142	0.912663	-0.31034	0.46492	0.730769	0.0588937	0.69568	-0.391159	0.0144996	0.8472	-0.192692	Subunit of the 19S regulatory particle of the 26S proteasome lid	Verified			Subunit of the 19S regulatory particle of the 26S proteasome lid; acts as a ubiquitin receptor for the proteasome; null mutants accumulate ubiquitinated Gcn4p and display decreased 26S proteasome stability; protein abundance increases in response to DNA replication stress	chrXII
yor067c	alg8	alg8	-0.536053	0.36426	0.907278	-0.356144	0.39346	0.853359	-0.189034	0.76666	0.296747	-0.238787	0.5689	0.569672	Glucosyl transferase	Verified	Alpha-1,3-glucosyltransferase that transfers glucose from dolichyl phosphate glucose (Dol-P-Glc) to lipid-linked oligosaccharide Man(9)GlcNAc(2)-PP-Dol; involved in synthesis of oligosaccharide precursor for N-linked protein glycosylation; localizes in endoplasmic reticulum	Non-essential gene; null mutant is sensitive to reducing agents such as mercaptoethanol and DTT and displays under-glycosylation of secreted proteins; in large-scale studies, the null mutant requires myo-inositol, displays rounded cell shape and decreased competitive fitness, and has altered sensitivity to a variety of chemicals	Glucosyl transferase; involved in N-linked glycosylation; adds glucose to the dolichol-linked oligosaccharide precursor prior to transfer to protein during lipid-linked oligosaccharide biosynthesis; similar to Alg6p; human homolog ALG8 can complement yeast null mutant	chrXV
yil158w	aim20	aim20	-0.536053	0.36484	0.906181	-0.238787	0.60266	0.520579	0.0291463	0.74318	-0.327645	0.0291463	0.79098	-0.265038	Protein of unknown function	Verified	Protein whose biological role is unknown; localized to nucleus, cytoplasm, and vacuole	Null mutant has increased competitive fitness in rich medium, synthetic medium, and medium containing a non-fermentable carbon source; null mutant displays an increased frequency of spontaneous mitochondrial genome loss; null mutant is sensitive to both hyperosmotic and oxidative stress; null mutant displays an increased chronological lifespan; heterozygous null mutant is haploproficient; overexp…	Protein of unknown function; overexpression causes cell cycle delay or arrest; green fluorescent protein (GFP)-fusion protein localizes to vacuole; null mutant displays elevated frequency of mitochondrial genome loss; relocalizes from nucleus to cytoplasm upon DNA replication stress; AIM20 has a paralog, SKG1, that arose from the whole genome duplication	chrIX
ykr073c	-	ykr073c	-0.536053	0.36614	0.903727	-0.0285692	0.9647	-0.0442564	0.120294	0.58672	-0.543595	0.0740006	0.70704	-0.375834	Putative protein of unknown function	Uncharacterized			Putative protein of unknown function; conserved across S. cerevisiae strains	chrXI
yer055c	his1	his1	-0.536053	0.36804	0.900151	-0.226509	0.61948	0.496587	0.0144996	0.7764	-0.284014	0.0439433	0.75394	-0.313448	ATP phosphoribosyltransferase	Verified			ATP phosphoribosyltransferase; a hexameric enzyme, catalyzes the first step in histidine biosynthesis; mutations cause histidine auxotrophy and sensitivity to Cu, Co, and Ni salts; transcription is regulated by general amino acid control	chrV
ylr418c	cdc73	cdc73	-0.536053	0.36806	0.900113	0.395929	0.25118	-1.14749	0.321928	0.26586	-1.11265	0.713119	0.0176634	-2.3726	Component of the Paf1p complex	Verified	Non-DNA binding transcription factor; subunit of the Cdc73/Paf1 transcription elongation complex; involved in transcription activation from Pol I and II promoters, regulation of transcription coupled nucleotide excision repair (NER), mRNA 3'-end processing and histone H3 methylation		Component of the Paf1p complex; binds to and modulates the activity of RNA polymerases I and II; required for expression of certain genes, modification of some histones, and telomere maintenance; involved in transcription elongation as demonstrated by the G-less-based run-on (GLRO) assay; protein abundance increases in response to DNA replication stress; human homolog, parafibromin, is a tumour s…	chrXII
yfl012w	-	yfl012w	-0.536053	0.3696	0.897223	-0.163499	0.72548	0.351144	-0.0703893	0.96772	-0.040468	0.0740006	0.68506	-0.405568	Putative protein of unknown function	Uncharacterized	Protein whose biological role and cellular location are unknown		Putative protein of unknown function; transcribed during sporulation; null mutant exhibits increased resistance to rapamycin	chrVI
yjl100w	lsb6	lsb6	-0.526069	0.37134	0.893966	-0.505891	0.21558	1.23837	0.168123	0.50278	-0.670122	0.120294	0.5915	-0.536664	Type II phosphatidylinositol 4-kinase	Verified			Type II phosphatidylinositol 4-kinase; binds Las17p, a homolog of human Wiskott-Aldrich Syndrome protein involved in actin patch assembly and actin polymerization	chrX
yor027w	sti1	sti1	-0.526069	0.3714	0.893854	-0.422233	0.29846	1.03974	-0.15056	0.86442	0.17075	-0.0285692	0.94648	-0.0671278	Hsp90 cochaperone	Verified	Hsp70 and Hsp90-binding protein and ATPase inhibitor; also binds to mRNA; involved in protein folding, localization, and targeting to the mitochondrion; localizes to the cytoplasm		Hsp90 cochaperone; regulates spatial organization of amyloid-like proteins in the cytosol, thereby buffering the proteotoxicity caused by amyloid-like proteins; interacts with the Ssa group of the cytosolic Hsp70 chaperones and activates Ssa1p ATPase activity; interacts with Hsp90 chaperones and inhibits their ATPase activity; homolog of mammalian Hop	chrXV
ybr066c	nrg2	nrg2	-0.526069	0.37276	0.891315	-0.495695	0.2193	1.22839	0.0892673	0.62132	-0.49398	0.0439433	0.76022	-0.305192	Transcriptional repressor	Verified			Transcriptional repressor; mediates glucose repression and negatively regulates filamentous growth; activated in stochastic pulses of nuclear localization in response to low glucose	chrII
yol057w	-	yol057w	-0.526069	0.37318	0.890533	-0.389567	0.34486	0.944606	-0.0143553	0.83576	-0.20732	0.0439433	0.76906	-0.293605	Dipeptidyl-peptidase III	Verified			Dipeptidyl-peptidase III; cleaves dipeptides from the amino terminus of target proteins; highly active on synthetic substrate Arg-Arg-2-naphthylamide; mammalian ortholog may be a biomarker for some cancers	chrXV
ylr050c	ema19	ema19	-0.526069	0.37416	0.888708	-0.389567	0.35348	0.92786	-0.0565835	0.93014	-0.0876687	0.0439433	0.77098	-0.291093	ER membrane protein involved in protein sorting	Uncharacterized	Predicted integral membrane protein whose biological role is unknown; localizes to the endoplasmic reticulum in a large-scale study		ER membrane protein involved in protein sorting; involved in targeting mitochondrial membrane protein precursors to mitochondrial translocation system; null mutant shows respiration defects; green fluorescent protein (GFP)-fusion protein localizes to the endoplasmic reticulum; YLR050C is not an essential gene	chrXII
ykl170w	mrpl38	mrpl38	-0.526069	0.37428	0.888485	-0.367371	0.3804	0.87716	-0.286881	0.58196	0.550524	-0.0426443	0.9687	-0.0392388	Mitochondrial ribosomal protein of the large subunit	Verified	Component of the large subunit of the mitochondrial ribosome, which mediates translation in the mitochondrion		Mitochondrial ribosomal protein of the large subunit; appears as two protein spots (YmL34 and YmL38) on two-dimensional SDS gels; protein abundance increases in response to DNA replication stress	chrXI
yll041c	sdh2	sdh2	-0.526069	0.3745	0.888076	-0.275007	0.53318	0.623159	-0.163499	0.84276	0.198364	-0.15056	0.7711	0.290936	Iron-sulfur protein subunit of succinate dehydrogenase	Verified	Succinate dehydrogenase subunit of the mitochondrial respiratory chain complex; involved in cellular respiration, the tricarboxylic acid cycle, and mitochondrial electron transport; localizes to vacuolar and mitochondrial membranes	Non-essential gene; null mutant fails to grow on nonfermentable carbon sources but respiratory defect is rescued by the addition of FAD; null mutant loses viability in stationary phase faster than wild type does, but is resistant to sugar-induced cell death; disease-analogous mutation from a mitochondrial disorder patient reduced Sdh2p activity; in large-scale studies, the null mutant displays in…	Iron-sulfur protein subunit of succinate dehydrogenase; the complex couples the oxidation of succinate to the transfer of electrons to ubiquinone as part of the TCA cycle and the mitochondrial respiratory chain; other members are Sdh1p, Sdh3p, and Sdh4p	chrXII
yor280c	fsh3	fsh3	-0.526069	0.37568	0.885884	-0.176323	0.70338	0.380762	0.0291463	0.75566	-0.311185	0.184425	0.457	-0.743796	Putative serine hydrolase	Verified	Protein whose biological role and cellular location are unknown		Putative serine hydrolase; likely target of Cyc8p-Tup1p-Rfx1p transcriptional regulation; sequence is similar to S. cerevisiae Fsh1p and Fsh2p and the human candidate tumor suppressor OVCA2	chrXV
ylr415c	-	ylr415c	-0.526069	0.3763	0.884734	-0.263034	0.55746	0.586618	0.0740006	0.67562	-0.418447	0.168123	0.4893	-0.691423	Putative protein of unknown function	Uncharacterized	Protein whose biological role and cellular location are unknown		Putative protein of unknown function; YLR415C is not an essential gene	chrXII
ybr078w	ecm33	ecm33	-0.526069	0.3771	0.883252	-0.378512	0.36188	0.911789	-0.189034	0.78518	0.272575	-0.124328	0.81842	0.229578	GPI-anchored protein of unknown function	Verified			GPI-anchored protein of unknown function; possible role in apical bud growth; GPI-anchoring on the plasma membrane crucial to function; phosphorylated in mitochondria; similar to Sps2p; ECM33 has a paralog, PST1, that arose from the whole genome duplication	chrII
yjl098w	sap185	sap185	-0.526069	0.37938	0.879039	-0.124328	0.81648	0.232075	0.168123	0.48688	-0.69528	0.136062	0.56946	-0.568847	Protein that forms a complex with the Sit4p protein phosphatase	Verified			Protein that forms a complex with the Sit4p protein phosphatase; required for Sit4p function; member of a family of similar proteins including Sap4p, Sap155p, and Sap190p; SAP185 has a paralog, SAP190, that arose from the whole genome duplication	chrX
ygl066w	sgf73	sgf73	-0.526069	0.37996	0.87797	-0.250962	0.55966	0.583347	-1.61824	2.88e-05	4.18275	-0.748461	0.03297	2.13245	Subunit of DUBm module of SAGA and SLIK	Verified	Subunit of the DUBm deubiquitinating module of the SAGA and SLIK histone acetyltransferase complexes; involved in regulation of RNA polymerase II transcription preinitiation complex assembly, and nuclear mRNA export	Non-essential gene; null mutant has a shortened chronological lifespan, but has a larger extension of replicative lifespan by caloric restriction than does wild type; null mutation or overexpression cause sensitivity to HU; null mutant displays slow growth on nonfermentable carbon sources; in large-scale studies, null mutant has reduced competitive fitness in several different media and displays …	Subunit of DUBm module of SAGA and SLIK; has roles in anchoring deubiquitination module (DUBm) into SAGA and SLIK complexes, maintaining organization and ubiquitin-binding conformation of Ubp8p, thereby contributing to overall DUBm activity; involved in preinitiation complex assembly at promoters; relocalizes to cytosol under hypoxia; human homolog ATXN7 implicated in spinocerebellar ataxia, and …	chrVII
yor114w	dpi34	dpi34	-0.526069	0.3813	0.875504	-0.62293	0.117316	1.56614	0.0291463	0.76246	-0.302252	-0.536053	0.13959	1.47732	Putative protein of unknown function	Uncharacterized	Protein whose biological role and cellular location are unknown		Putative protein of unknown function; null mutant is viable	chrXV
ydr203w	-	ydr203w	-0.526069	0.38134	0.87543	-0.356144	0.38926	0.86096	-0.545968	0.20938	1.25527	-0.286881	0.468	0.725737	Dubious open reading frame	Dubious			Dubious open reading frame; unlikely to encode a functional protein, based on available experimental and comparative sequence data; almost completely overlaps ORF RAV2/YDR202C	chrIV
yll045c	rpl8b	rpl8b	-0.516015	0.3819	0.874401	-0.263034	0.5473	0.601811	-0.176323	0.81624	0.232384	0.0144996	0.83322	-0.210574	Ribosomal 60S subunit protein L8B	Verified	Subunit of the cytosolic large ribosomal subunit; involved in maturation of the large subunit rRNA and translation		Ribosomal 60S subunit protein L8B; required for processing of 27SA3 pre-rRNA to 27SB pre-rRNA during assembly of large ribosomal subunit; depletion leads to a turnover of pre-rRNA; L8 binds to Domain I of 25S and 5.8 S rRNAs; mutation results in decreased amounts of free 60S subunits; homologous to mammalian ribosomal protein L7A, no bacterial homolog; RPL8B has a paralog, RPL8A, that arose from …	chrXII
yor233w	kin4	kin4	-0.516015	0.38244	0.873409	-0.378512	0.3618	0.911941	-0.0426443	0.89804	-0.128138	-0.275007	0.49594	0.680892	Serine/threonine protein kinase	Verified			Serine/threonine protein kinase; inhibits the mitotic exit network (MEN) when the spindle position checkpoint is activated; localized asymmetrically to mother cell cortex, spindle pole body and bud neck; KIN4 has a paralog, FRK1, that arose from the whole genome duplication	chrXV
ydl107w	mss2	mss2	-0.516015	0.38274	0.872859	-0.687061	0.081856	1.74002	-0.422233	0.35346	0.927899	-0.333424	0.3803	0.877344	Peripherally bound inner membrane protein of the mitochondrial matrix	Verified			Peripherally bound inner membrane protein of the mitochondrial matrix; involved in membrane insertion of C-terminus of Cox2p, interacts genetically and physically with Cox18p	chrIV
yir043c	-	yir043c	-0.516015	0.38356	0.871356	-0.432959	0.29638	1.04423	-0.0285692	0.88694	-0.142177	0.268817	0.33298	-0.968129	Blocked reading frame				Blocked reading frame; may encode a non-functional member of the conserved, often subtelomerically-encoded Cos protein family	chrIX
ygr205w	tda10	tda10	-0.516015	0.3842	0.870184	-0.0703893	0.92508	0.0940367	-0.641546	0.12991	1.51446	-0.263034	0.5256	0.634737	ATP-binding protein of unknown function	Verified			ATP-binding protein of unknown function; crystal structure resembles that of E.coli pantothenate kinase and other small kinases; null mutant is sensitive to expression of the top1-T722A allele	chrVII
ynr032c-a	hub1	hub1	-0.516015	0.38488	0.86894	-0.378512	0.36188	0.911789	0.152003	0.52866	-0.630053	0.104697	0.6326	-0.478071	Ubiquitin-like protein modifier	Verified	Protein tag that contributes to messenger RNA (mRNA) splicing, cell morphogenesis involved in conjugation with cellular fusion, and protein modification; localizes to mating projection	Non-essential gene; null mutant has slow growth, abnormal budding pattern, defective shmoo formation and decreased mating	Ubiquitin-like protein modifier; promotes alternative splicing of SRC1 pre-mRNA; binds non-covalently to the HIND domain of Snu66, may function in modification of Sph1p and Hbt1p, functionally complemented by the human or S. pombe ortholog; mechanism of Hub1p adduct formation not yet clear	chrXIV
yhr095w	-	yhr095w	-0.516015	0.38844	0.86245	-0.124328	0.8254	0.220605	-0.124328	0.92058	0.0997031	-0.124328	0.81826	0.229784	Dubious open reading frame	Dubious			Dubious open reading frame; unlikely to encode a functional protein, based on available experimental and comparative sequence data	chrVIII
ydl192w	arf1	arf1	-0.516015	0.38916	0.861142	-0.422233	0.3021	1.03194	-0.584963	0.168748	1.37624	-0.176323	0.70954	0.372474	ADP-ribosylation factor	Verified	GTPase that acts as ADP ribosylation factor (ARF); involved regulation of vesicle formation in ER to Golgi and Golgi to plasma membrane vesicular transport, and in macroautophagy; localizes in Golgi	Non-essential gene; null mutant is temperature sensitive for growth, is a myo-inositol auxotroph, and displays decreased competitive fitness and growth rate; null mutant has protein processing/trafficking defects, and displays decreased replicative and chronological lifespans, survival rate in stationary phase, mitophagy, desiccation resistance and shortened telomeres; overexpression results in a…	ADP-ribosylation factor; GTPase of the Ras superfamily involved in regulation of coated vesicle formation in intracellular trafficking within the Golgi; ARF1 has a paralog, ARF2, that arose from the whole genome duplication; arf1 arf2 double null mutation is complemented by human ARF1, ARF4, ARF5, or ARF6	chrIV
yol059w	gpd2	gpd2	-0.516015	0.39252	0.855056	-0.250962	0.56744	0.571826	-0.0426443	0.91574	-0.105801	0	0.86156	-0.174389	NAD-dependent glycerol 3-phosphate dehydrogenase	Verified	NAD-dependent glycerol-3-phosphate dehydrogenase involved in glycerol metabolism and NADH oxidation; localized in the cytosol and mitochondrion		NAD-dependent glycerol 3-phosphate dehydrogenase; expression is controlled by an oxygen-independent signaling pathway required to regulate metabolism under anoxic conditions; located in cytosol and mitochondria; constitutively active but is inactivated via phosphorylation by energy-stress responsive kinase SNF1; GPD2 has a paralog, GPD1, that arose from the whole genome duplication	chrXV
ygl126w	scs3	scs3	-0.505891	0.39414	0.852134	-0.31034	0.46924	0.723716	0.321928	0.27324	-1.09563	0.184425	0.45566	-0.746012	Protein required for inositol prototrophy	Verified			Protein required for inositol prototrophy; required for normal ER membrane biosynthesis; ortholog of the FIT family of proteins involved in triglyceride droplet biosynthesis and homologous to human FIT2; disputed role in the synthesis of inositol phospholipids from inositol	chrVII
ylr426w	tda5	tda5	-0.505891	0.39552	0.849649	-0.0840643	0.90808	0.115461	0.0144996	0.787	-0.270208	-0.0565835	0.99694	0.00383515	Putative protein of unknown function	Uncharacterized			Putative protein of unknown function; detected in highly purified mitochondria in high-throughput studies; proposed to be involved in resistance to mechlorethamine and streptozotocin; null mutant sensitive to expression of top1-T722A allele	chrXII
ylr312c	atg39	atg39	-0.505891	0.397	0.846991	-0.454176	0.2656	1.11325	-0.15056	0.8499	0.189246	-0.214125	0.61998	0.495879	Autophagy receptor with a role in degradation of the ER and nucleus	Verified	Protein involved in autophagic degradation of the nucleus and endoplasmic reticulum in response to nitrogen starvation; binds to Atg8p during autophagy; localized to the perinuclear ER		Autophagy receptor with a role in degradation of the ER and nucleus; involved specifically in autophagy of perinuclear endoplasmic reticulum in response to nitrogen starvation or rapamycin treatment; localizes to the perinuclear ER	chrXII
yml026c	rps18b	rps18b	-0.505891	0.39702	0.846955	-0.594549	0.135714	1.49194	-0.214125	0.71252	0.368474	-0.411426	0.26944	1.10435	Protein component of the small (40S) ribosomal subunit	Verified	Subunit of the cytosolic small ribosomal subunit; involved in rRNA processing and nuclear export		Protein component of the small (40S) ribosomal subunit; homologous to mammalian ribosomal protein S18 and bacterial S13; RPS18B has a paralog, RPS18A, that arose from the whole genome duplication; protein abundance increases in response to DNA replication stress	chrXIII
ylr053c	-	ylr053c	-0.505891	0.39736	0.846346	-0.0565835	0.95806	0.0525882	-0.189034	0.77342	0.287904	-0.0703893	0.94496	0.0690372	Putative protein of unknown function	Uncharacterized	Protein whose biological role and cellular location are unknown		Putative protein of unknown function	chrXII
ycr069w	cpr4	cpr4	-0.505891	0.39956	0.842407	-0.111031	0.8476	0.192182	0.120294	0.57578	-0.559559	0.168123	0.4878	-0.693812	Peptidyl-prolyl cis-trans isomerase (cyclophilin)	Verified	Putative peptidyl-prolyl cis-trans isomerase based on sequence similarity; may convert peptide bonds located next to proline residues between cis and trans configuration; exact biological role is unknown; predicted to be localized to membranes	Non-essential gene; in systematic studies mutants display sensitivity to citric acid and resistance to azole drugs; overexpression causes slow growth	Peptidyl-prolyl cis-trans isomerase (cyclophilin); catalyzes the cis-trans isomerization of peptide bonds N-terminal to proline residues; has a potential role in the secretory pathway; CPR4 has a paralog, CPR8, that arose from the whole genome duplication	chrIII
ybl102w	sft2	sft2	-0.505891	0.39966	0.842229	-0.422233	0.30292	1.03019	-0.422233	0.3572	0.920714	-0.275007	0.50604	0.665016	Tetra-spanning membrane protein found mostly in the late Golgi	Verified			Tetra-spanning membrane protein found mostly in the late Golgi; non-essential; can suppress some sed5 alleles; may be part of the transport machinery, but precise function is unknown; similar to mammalian syntaxin 5	chrII
ygl217c	-	ygl217c	-0.495695	0.40646	0.830139	-0.321928	0.45344	0.749692	-1.4489	0.000194322	3.72629	-0.214125	0.61828	0.49829	Dubious open reading frame	Dubious			Dubious open reading frame; unlikely to encode a functional protein, based on available experimental and comparative sequence data; partially overlaps the verified ORF KIP3/YGL216W	chrVII
ynl041c	cog6	cog6	-0.495695	0.40774	0.827877	-0.422233	0.30032	1.03575	-0.0565835	0.92976	-0.0881468	-0.163499	0.7464	0.32339	Component of the conserved oligomeric Golgi complex	Verified	Protein involved in vesicle-mediated transport within the Golgi and CVT pathway; part of the Golgi transport complex	Non-essential gene; null mutant is sensitive to nicotinamide; in systematic studies mutants have lower competitive fitness; homozygous null mutant diploid is unable to grow on nonfermentable carbon source unless supplied with excess copper, also shows inositol auxotrophy	Component of the conserved oligomeric Golgi complex; a cytosolic tethering complex (Cog1p through Cog8p) that functions in protein trafficking to mediate fusion of transport vesicles to Golgi compartments	chrXIV
ykl038w	rgt1	rgt1	-0.495695	0.40822	0.82703	-0.378512	0.35926	0.916776	-0.713696	0.085004	1.72236	-0.565597	0.115454	1.57414	Glucose-responsive transcription factor	Verified	DNA-binding transcription factor, acts as both an activator and a repressor; involved in the regulation of glucose metabolism; localizes to the nucleus		Glucose-responsive transcription factor; regulates expression of several glucose transporter (HXT) genes in response to glucose; binds to promoters and acts both as a transcriptional activator and repressor; recruits Tup1p/Cyc8p to target gene promoters; RGT1 has a paralog, EDS1, that arose from the whole genome duplication	chrXI
ydr042c	-	ydr042c	-0.495695	0.41038	0.823225	-0.411426	0.31632	1.00205	-0.0976108	0.96188	0.0477945	-0.0143553	0.88946	-0.138988	Putative protein of unknown function	Uncharacterized	Protein whose biological role and cellular location are unknown		Putative protein of unknown function; expression is increased in ssu72-ts69 mutant	chrIV
ydl123w	sna4	sna4	-0.495695	0.4113	0.821608	-0.356144	0.3946	0.851305	-0.432959	0.33866	0.956816	-0.31034	0.42702	0.794301	Protein of unknown function	Verified	Protein whose biological role is unknown; localizes to vacuole membrane and lumen		Protein of unknown function; localized to the vacuolar outer membrane; predicted to be palmitoylated	chrIV
ygl087c	mms2	mms2	-0.495695	0.41288	0.818836	-0.137504	0.783	0.275412	-0.367371	0.44706	0.760326	-0.286881	0.48392	0.700012	Ubiquitin-conjugating enzyme variant	Verified	A subunit of the ubiquitin conjugating enzyme complex with ubiquitin-protein transferase activity; involved in protein polyubquitination, postreplication repair, and free ubiquitin chain polymerization; localized to both nucleus and cytoplasm		Ubiquitin-conjugating enzyme variant; involved in error-free postreplication repair; forms a heteromeric complex with Ubc13p, an active ubiquitin-conjugating enzyme; cooperates with chromatin-associated RING finger proteins, Rad18p and Rad5p; protein abundance increases in response to DNA replication stress	chrVII
yor089c	vps21	vps21	-0.495695	0.41328	0.818135	-0.344828	0.40982	0.82421	-0.879706	0.030658	2.16148	-1.01436	0.0031466	2.95304	Endosomal Rab family GTPase	Verified			Endosomal Rab family GTPase; required for endocytic transport and sorting of vacuolar hydrolases; required for endosomal localization of the CORVET complex; required with YPT52 for MVB biogenesis and sorting; involved in autophagy and ionic stress tolerance; geranylgeranylation required for membrane association; protein abundance increases in response to DNA replication stress; mammalian Rab5 hom…	chrXV
ylr270w	dcs1	dcs1	-0.495695	0.41502	0.815091	-0.176323	0.70892	0.373307	-0.0976108	0.98044	0.0245173	-0.389567	0.30392	1.02806	Non-essential hydrolase involved in mRNA decapping	Verified	Hydrolase involved in cleavage of 7-methylguanosine nucleoside triphosphate (m7GpppG) from RNA as part of mRNA decapping; localized in cytoplasmic mRNA processing bodies	Non-essential gene; null mutant shows increased stability of mRNA, decreased growth rate and reduced survival in stationary phase; in systematic studies mutants have lower competitive fitness, decreased resistance to hyperosmotic stress and are unable to grow under respiratory growth conditions	Non-essential hydrolase involved in mRNA decapping; activates Xrn1p; may function in a feedback mechanism to regulate deadenylation, contains pyrophosphatase activity and a HIT (histidine triad) motif; acts as inhibitor of neutral trehalase Nth1p; required for growth on glycerol medium; protein abundance increases in response to DNA replication stress; DCS1 has a paralog, DCS2, that arose from th…	chrXII
ydl144c	-	ydl144c	-0.495695	0.41546	0.814323	-0.286881	0.51642	0.648874	-0.333424	0.48948	0.691136	-0.226509	0.59436	0.532529	Protein of unknown function	Verified	Protein whose biological role is unknown; localizes to the nucleus and cytoplasm in a large-scale study		Protein of unknown function; green fluorescent protein (GFP)-fusion protein localizes to the cytoplasm and nucleus; YDL144C is not an essential gene; protein abundance increases in response to DNA replication stress	chrIV
yer046w-a	-	yer046w-a	-0.495695	0.41598	0.813415	-0.226509	0.61866	0.49775	-0.214125	0.72436	0.352638	-0.31034	0.4315	0.786627	Dubious open reading frame	Dubious			Dubious open reading frame; unlikely to encode a functional protein, based on available experimental and comparative sequence data; overlaps ORF SAP1/YER047C	chrV
ynl104c	leu4	leu4	-0.495695	0.41702	0.811602	-0.516015	0.20012	1.28121	-0.400538	0.38828	0.862741	-0.485427	0.187796	1.31713	Alpha-isopropylmalate synthase (2-isopropylmalate synthase)	Verified	Alpha-isopropylmalate synthase involved in leucine biosynthesis; catalyzes the conversion of 2-keto-isovalerate to 2-isopropylmalate; localizes to both the cytoplasm and mitochondria		Alpha-isopropylmalate synthase (2-isopropylmalate synthase); the main isozyme responsible for the first step in the leucine biosynthesis pathway; LEU4 has a paralog, LEU9, that arose from the whole genome duplication	chrXIV
yml088w	ufo1	ufo1	-0.495695	0.41706	0.811532	-0.0565835	0.96266	0.0468158	0.152003	0.50448	-0.667457	0.104697	0.64416	-0.46189	F-box receptor protein	Verified			F-box receptor protein; subunit of the Skp1-Cdc53-F-box receptor (SCF) E3 ubiquitin ligase complex; binds to phosphorylated Ho endonuclease, allowing its ubiquitination by SCF and subsequent degradation	chrXIII
ygl224c	sdt1	sdt1	-0.485427	0.4197	0.806942	-0.0840643	0.91458	0.107263	0.0439433	0.73276	-0.341456	0.321928	0.25336	-1.14223	Pyrimidine nucleotidase	Verified			Pyrimidine nucleotidase; responsible for production of nicotinamide riboside and nicotinic acid riboside; overexpression suppresses the 6-AU sensitivity of transcription elongation factor S-II, as well as resistance to other pyrimidine derivatives; SDT1 has a paralog, PHM8, that arose from the whole genome duplication	chrVII
ygr122w	-	ygr122w	-0.485427	0.4213	0.804168	-0.124328	0.81496	0.234032	-0.0703893	0.9755	-0.030711	0.136062	0.5689	-0.569672	Protein that may be involved in pH regulation	Verified			Protein that may be involved in pH regulation; probable ortholog of A. nidulans PalC, which is involved in pH regulation and binds to the ESCRT-III complex; null mutant does not properly process Rim101p and has decreased resistance to rapamycin; GFP-fusion protein is cytoplasmic; relative distribution to cytoplasm increases upon DNA replication stress	chrVII
ybl106c	sro77	sro77	-0.485427	0.42186	0.803199	-0.545968	0.174372	1.35829	0.0439433	0.72846	-0.347175	-0.0840643	0.91034	0.11261	Protein with roles in exocytosis and cation homeostasis	Verified	Plasma membrane protein involved in Golgi to plasma membrane transport and exocytosis	Non-essential gene; null mutant is sensitive to lithium ions; in large-scale studies, null mutant shows decreased or increased competitive fitness in different media; null mutant accumulates higher levels of cadmium cations, has a shorter chronological lifespan, and displays slow glutamine utilization; null mutant displays altered resistance to a variety of chemicals	Protein with roles in exocytosis and cation homeostasis; functions in docking and fusion of post-Golgi vesicles with plasma membrane; regulates cell proliferation and colony development via the Rho1-Tor1 pathway; interacts with SNARE protein Sec9p; homolog of Drosophila lethal giant larvae tumor suppressor; SRO77 has a paralog, SRO7, that arose from the whole genome duplication	chrII
yhr120w	msh1	msh1	-0.485427	0.423	0.801227	-0.0143553	0.94882	-0.0641887	-0.389567	0.40776	0.827842	-0.31034	0.43328	0.783591	DNA-binding protein of the mitochondria	Verified			DNA-binding protein of the mitochondria; involved in repair of mitochondrial DNA; has ATPase activity and binds to DNA mismatches; has homology to E. coli MutS; transcription is induced during meiosis	chrVIII
ygr162w	tif4631	tif4631	-0.485427	0.423	0.801227	0.0588937	0.78734	-0.269766	-0.0703893	0.95942	-0.0508814	0.120294	0.58696	-0.543247	Translation initiation factor eIF4G and scaffold protein	Verified	Translation initiation factor and ATPase activator involved in translational initiation, stress granule assembly in response to starvation, and ribosomal large subunit biogenesis; stimulates the ATPase and helicase activities of eIF4A; stimulates formation of the 48S preinitiation complex (PIC); subunit of the eukaryotic translation initiation factor 4F complex; localizes to the cytoplasm, cytopl…		Translation initiation factor eIF4G and scaffold protein; subunit of the mRNA cap-binding protein complex (eIF4F) with eIF4E (Cdc33p) and eIF4A (Tif1p/Tif2p); stimulates the ATPase and helicase activities of eIF4A synergistically with eIF4G; required with eIF4E for Ded1p-mediated stimulation of mRNA recruitment during 48S preinitiation complex (PIC) assembly; association with Pab1p mediates poly(…	chrVII
ypl113c	-	ypl113c	-0.485427	0.42396	0.79957	-0.321928	0.45354	0.749526	0.200913	0.4366	-0.777947	-0.0143553	0.92192	-0.0980155	Glyoxylate reductase	Verified			Glyoxylate reductase; acts on glyoxylate and hydroxypyruvate substrates; YPL113C is not an essential gene	chrXVI
yor347c	pyk2	pyk2	-0.485427	0.4246	0.798466	-0.443607	0.27986	1.08063	0.0892673	0.64114	-0.466105	0.0439433	0.77798	-0.281952	Pyruvate kinase	Verified			Pyruvate kinase; appears to be modulated by phosphorylation; transcription repressed by glucose, and Pyk2p may be active under low glycolytic flux; PYK2 has a paralog, CDC19, that arose from the whole genome duplication	chrXV
ymr306w	fks3	fks3	-0.485427	0.42542	0.797053	-0.0426443	0.98678	0.0165696	-0.226509	0.69734	0.388914	-0.0285692	0.94902	-0.0639375	Protein involved in spore wall assembly	Verified			Protein involved in spore wall assembly; has similarity to 1,3-beta-D-glucan synthase catalytic subunits Fks1p and Gsc2p; the authentic, non-tagged protein is detected in highly purified mitochondria in high-throughput studies	chrXIII
ycl046w	-	ycl046w	-0.485427	0.42662	0.794989	0.0588937	0.78578	-0.271795	0.0144996	0.77556	-0.28511	0.136062	0.55568	-0.58927	Dubious open reading frame	Dubious			Dubious open reading frame; unlikely to encode a functional protein, based on available experimental and comparative sequence data; partially overlaps the uncharacterized ORF YCL045C	chrIII
yol058w	arg1	arg1	-0.485427	0.42708	0.794198	-0.367371	0.38616	0.866602	-0.0143553	0.85402	-0.183992	0	0.8696	-0.164167	Arginosuccinate synthetase	Verified	Argininosuccinate synthase involved in arginine biosynthesis; localized to the cytosol	Non-essential gene; null mutant is auxotrophic for arginine and displays decreased accumulation of arginine and increased ornithine accumulation; null mutant has decreased competitive fitness in synthetic medium and is unable to use allantoin as nitrogen source; null mutant displays increased survival following a ramped heat stimulus; null mutant has decreased resistance to copper sulfate; hetero…	Arginosuccinate synthetase; catalyzes the formation of L-argininosuccinate from citrulline and L-aspartate in the arginine biosynthesis pathway; potential Cdc28p substrate	chrXV
yer174c	grx4	grx4	-0.485427	0.42738	0.793683	-0.163499	0.74254	0.328492	-0.124328	0.91382	0.108221	0.0291463	0.81418	-0.235037	Glutathione-dependent oxidoreductase and glutathione S-transferase	Verified	RNA polymerase II activating transcription factor-binding disulfide oxidoreductase involved in actin cytoskeleton organization, positive regulation of histone deacetylation, oxidative stress response, and iron ion homeostasis; localizes to nucleus		Glutathione-dependent oxidoreductase and glutathione S-transferase; hydroperoxide and superoxide-radical responsive; monothiol glutaredoxin subfamily member along with Grx3p and Grx5p; protects cells from oxidative damage; with Grx3p, binds to Aft1p in iron-replete conditions, promoting its dissociation from promoters; mutant has increased aneuploidy tolerance; transcription regulated by Yap5p; G…	chrV
ymr245w	-	ymr245w	-0.485427	0.4287	0.791418	-0.286881	0.5146	0.651692	0.0740006	0.66068	-0.438975	-0.0426443	0.96554	-0.0432026	Dubious open reading frame	Dubious			Dubious open reading frame; unlikely to encode a functional protein, based on available experimental and comparative sequence data	chrXIII
ydr048c	-	ydr048c	-0.485427	0.42936	0.790287	-0.505891	0.21024	1.25291	-0.0840643	0.98854	0.0143635	0	0.8857	-0.143747	Dubious open reading frame	Dubious			Dubious open reading frame; unlikely to encode a functional protein, based on available experimental and comparative sequence data; partially overlaps ORF VMS1/YDR049W	chrIV
ydr469w	sdc1	sdc1	-0.475085	0.43302	0.784034	0.0892673	0.72462	-0.352291	-0.0565835	0.94808	-0.0651181	0.0439433	0.76752	-0.29562	Subunit of the COMPASS (Set1C) complex	Verified			Subunit of the COMPASS (Set1C) complex; COMPASS methylates lysine 4 of histone H3 and is required in chromatin silencing at telomeres; contains a Dpy-30 domain that mediates interaction with Bre2p; similar to C. elegans and human DPY-30	chrIV
ydr438w	thi74	thi74	-0.475085	0.43368	0.78291	-0.189034	0.67974	0.412818	-0.137504	0.89018	0.138076	-0.124328	0.84108	0.200512	Mitochondrial transporter repressible by thiamine	Verified	Predicted integral membrane protein whose biological role is unknown; localizes to the mitochondrion		Mitochondrial transporter repressible by thiamine; THI74 has a paralog, YML018C, that arose from the whole genome duplication; shows sequence homology to human gene SLC35F3, a thiamine transporter implicated in hypertension	chrIV
ydl204w	rtn2	rtn2	-0.475085	0.43532	0.78012	-0.378512	0.35872	0.917807	-0.15056	0.86998	0.163684	-0.176323	0.71128	0.370138	Reticulon protein	Verified			Reticulon protein; involved in nuclear pore assembly and maintenance of tubular ER morphology; promotes membrane curvature; regulates the ER asymmetry-induced inheritance block during ER stress; role in ER-derived peroxisomal biogenesis; interacts with Sec6p, Yip3p, and Sbh1p; less abundant than RTN1; member of RTNLA (reticulon-like A) subfamily; protein increases in abundance and relocalizes to …	chrIV
ylr416c	-	ylr416c	-0.475085	0.43718	0.776964	-0.0426443	0.9989	0.00137865	0	0.82038	-0.227056	0.168123	0.51146	-0.656566	Dubious open reading frame	Dubious			Dubious open reading frame; unlikely to encode a functional protein, based on available experimental and comparative sequence data	chrXII
ynl219c	alg9	alg9	-0.475085	0.4374	0.776591	-0.286881	0.5022	0.671032	0.152003	0.52382	-0.637468	-0.0426443	0.9726	-0.0343476	Mannosyltransferase, involved in N-linked glycosylation	Verified	Dol-P-Man-dependent alpha-1,2 mannosyltransferase that catalyzes addition of seventh and ninth mannose to lipid-linked oligosaccharides; involved in synthesis of oligosaccharide precursor for N-linked protein glycosylation; localizes in endoplasmic reticulum	Non-essential gene; null mutant is sensitive to reducing agents such as mercaptoethanol and DTT and displays under-glycosylation of secreted proteins; in large-scale studies, the null mutant requires myo-inositol, displays either increased or decreased competitive fitness depending on the growth medium, shows an Opi- phenotype (overproduction and excretion of inositol in the absence of inositol a…	Mannosyltransferase, involved in N-linked glycosylation; catalyzes the transfer of both the seventh mannose residue on B-arm and ninth mannose residue on the C-arm from Dol-P-Man to lipid-linked oligosaccharides; human homolog ALG9 can complement yeast null mutant; mutation of human homolog causes type 1 congenital disorders of glycosylation	chrXIV
yjr004c	sag1	sag1	-0.475085	0.43796	0.775643	-0.250962	0.58066	0.552421	-0.575312	0.185064	1.32532	-0.400538	0.2812	1.07763	Alpha-agglutinin of alpha-cells	Verified			Alpha-agglutinin of alpha-cells; binds to Aga1p during agglutination, N-terminal half is homologous to the immunoglobulin superfamily and contains binding site for a-agglutinin, C-terminal half is highly glycosylated and contains GPI anchor	chrX
yfl013c	ies1	ies1	-0.475085	0.43842	0.774864	-0.124328	0.826	0.219835	-0.0426443	0.91498	-0.106759	0.104697	0.6139	-0.504514	Subunit of the INO80 chromatin remodeling complex	Verified			Subunit of the INO80 chromatin remodeling complex; relocalizes to the cytosol in response to hypoxia	chrVI
ylr309c	imh1	imh1	-0.475085	0.43926	0.773443	0	0.90336	-0.121418	-0.111031	0.951	0.061451	-0.0565835	0.979	0.0263226	Protein involved in vesicular transport	Verified			Protein involved in vesicular transport; mediates transport between an endosomal compartment and the Golgi, contains a Golgi-localization (GRIP) domain that interacts with activated Arl1p-GTP to localize Imh1p to the Golgi	chrXII
yfr046c	cnn1	cnn1	-0.475085	0.43976	0.772599	-0.333424	0.4318	0.786115	0.0144996	0.78956	-0.266882	0.0144996	0.83188	-0.212291	Kinetochore protein	Verified		Non-essential gene; null mutation causes chromosome instability and significant defects in meiotic recombination; in systematic studies null mutants show reduced competitive fitness	Kinetochore protein; associated with the essential kinetochore proteins Nnf1p and Spc24p; phosphorylated by Clb5-Cdk1, Mps1p, Ipl1p and to a lesser extent by Clb2-Cdk1; localizes to the lower region of the Ndc80 complex during anaphase and regulates KMN activity by inhibiting the Mtw1 and Spc105 complexes from binding to the Ndc80 complex; similar to metazoan CENP-T	chrVI
ybr224w	-	ybr224w	-0.475085	0.44102	0.770472	-0.356144	0.39572	0.84929	-0.321928	0.51224	0.655354	-0.475085	0.195722	1.29384	Dubious open reading frame	Dubious			Dubious open reading frame; unlikely to encode a functional protein, based on available experimental and comparative sequence data; partially overlaps the verified gene TDP1	chrII
yil163c	-	yil163c	-0.464668	0.44226	0.768382	-0.367371	0.38158	0.874989	-0.111031	0.93626	0.0799714	0.0291463	0.79596	-0.258579	Protein of unknown function	Uncharacterized	Protein whose biological role and cellular location are unknown		Protein of unknown function; mRNA identified as translated by ribosome profiling data	chrIX
yor248w	-	yor248w	-0.464668	0.4443	0.764952	-0.400538	0.3397	0.954758	0	0.81228	-0.237486	-0.321928	0.40764	0.828054	Dubious open reading frame	Dubious			Dubious open reading frame; unlikely to encode a functional protein, based on available experimental and comparative sequence data	chrXV
yml055w	spc2	spc2	-0.464668	0.44538	0.76314	-0.367371	0.37212	0.892509	-0.238787	0.67552	0.418584	-0.163499	0.73556	0.337739	Subunit of signal peptidase complex	Verified	Peptidase involved in signal peptide processing and protein targeting to endoplasmic reticulum; subunit of signal peptidase complex		Subunit of signal peptidase complex; complex catalyzes cleavage of N-terminal signal sequences of proteins targeted to the secretory pathway; homologous to mammalian SPC25; other members of the complex are Spc1p, Spc1p, and Sec11p	chrXIII
yol008w	coq10	coq10	-0.464668	0.44596	0.762168	-0.333424	0.4356	0.779645							Coenzyme Q (ubiquinone) binding protein	Verified		Non-essential gene; null mutant is deficient in respiratory growth on nonfermentable carbon sources and has high frequency of nonfunctional mitochondrial genome (rho- mutations); in systematic studies mutants have lower competitive fitness and higher sensitivity to arsenite and high concentrations of ethanol, also show decreased rate of utilization of galactose and urea or proline as carbon and n…	Coenzyme Q (ubiquinone) binding protein; functions in the delivery of Q<sub>6</sub> to its proper location for electron transport during respiration; START domain protein with homologs in bacteria and eukaryotes; respiratory growth defect of the null mutant is functionally complemented by human COQ10A	chrXV
ygl241w	kap114	kap114	-0.464668	0.4469	0.760593	0.152003	0.60378	-0.518972	0.136062	0.54128	-0.610879	0.473931	0.10253	-1.63271	Karyopherin, responsible for nuclear import of specific proteins	Verified	Nuclear protein importer that directs the movement of various protein cargoes from the cytoplasm to the nucleus		Karyopherin, responsible for nuclear import of specific proteins; cargoes include Spt15p, Sua7p, histones H2A and H2B, and Nap1p; amino terminus shows similarity to those of other importins, particularly Cse1p; localization is primarily nuclear; function is regulated by sumoylation; protein abundance increases in response to DNA replication stress	chrVII
ylr090w	xdj1	xdj1	-0.464668	0.44942	0.756382	-0.286881	0.51196	0.655789	0.0144996	0.77614	-0.284353	-0.0426443	0.97652	-0.0294321	Chaperone with a role in facilitating mitochondrial protein import	Verified	ATPase activator involved in protein import into mitochondrial matrix; integral component of mitochondrial outer membrane, also localizes to nucleus		Chaperone with a role in facilitating mitochondrial protein import; ascomycete-specific member of the DnaJ-like family, closely related to Ydj1p; predicted to be C-terminally prenylated; the authentic, non-tagged protein is detected in highly purified mitochondria in high-throughput studies	chrXII
yjl161w	fmp33	fmp33	-0.464668	0.4495	0.756249	0.152003	0.61552	-0.50221	0.120294	0.56668	-0.572948	0.104697	0.62286	-0.491801	Putative protein of unknown function	Uncharacterized	Protein whose biological role is unknown; localizes to the mitochondrion in large-scale studies		Putative protein of unknown function; the authentic, non-tagged protein is detected in highly purified mitochondria in high-throughput studies	chrX
ynl090w	rho2	rho2	-0.464668	0.45076	0.754149				0.0439433	0.73096	-0.343849	0.168123	0.48476	-0.698667	Non-essential small GTPase of the Rho/Rac family of Ras-like proteins	Verified			Non-essential small GTPase of the Rho/Rac family of Ras-like proteins; involved in the establishment of cell polarity and in microtubule assembly	chrXIV
yjr040w	gef1	gef1	-0.464668	0.45118	0.753449	-0.0426443	0.98036	0.0246176	-0.137504	0.89782	0.128416	-0.111031	0.8556	0.181978	Voltage-gated chloride channel	Verified			Voltage-gated chloride channel; localized to the golgi, the endosomal system, and plasma membrane; involved in cation homeostasis; highly homologous to vertebrate voltage-gated chloride channels; modulates TBSV model (+) RNA virus replication by regulating copper metabolism	chrX
ygl141w	hul5	hul5	-0.464668	0.45236	0.751486	0.120294	0.65836	-0.442179	-0.333424	0.50366	0.668742	0.168123	0.4829	-0.701646	Multiubiquitin chain assembly factor (E4)	Verified			Multiubiquitin chain assembly factor (E4); proteasome processivity factor that elongates polyUb chains on substrates, opposing Ubp6p, a branched polyubiquitin protease; required for retrograde transport of misfolded proteins during ERAD; required for ubiquitination of a subset of cytosolic misfolded proteins upon heat shock	chrVII
ypl130w	spo19	spo19	-0.464668	0.45404	0.748697	-0.286881	0.5156	0.650143	0.234465	0.38018	-0.877565	0.120294	0.60244	-0.520895	Meiosis-specific prospore protein	Verified	Protein required for the assembly of prospore membrane during sporulation; localizes to the prospore membrane		Meiosis-specific prospore protein; required to produce bending force necessary for proper assembly of the prospore membrane during sporulation; identified as a weak high-copy suppressor of the spo1-1 ts mutation; SPO19 has a paralog, YOR214C, that arose from the whole genome duplication	chrXVI
yor112w	cex1	cex1	-0.464668	0.45446	0.748	-0.0703893	0.92854	0.0896819	0	0.81518	-0.233749	0.0892673	0.65758	-0.443257	Component of nuclear aminoacylation-dependent tRNA export pathway	Verified		Non-essential gene; in systematic studies null mutants show increased sensitivity to ethanol, DMSO, (S)-lactic acid; in competitive growth studies null mutants show reduced fitness	Component of nuclear aminoacylation-dependent tRNA export pathway; cytoplasmic; interacts with nuclear pore component Nup116p; copurifies with tRNA export receptors Los1p and Msn5p, as well as eIF-1a; required for activation of RAN GTPase Gsp1p and dissociation of receptor-tRNA-Gsp1p export complex; recruits Rna1p from cytoplasm to NPC, facilitates Rna1p activation of Gsp1p GTPase activity by ena…	chrXV
yjl136c	rps21b	rps21b	-0.454176	0.4572	0.743465	-0.189034	0.69926	0.38632	-0.748461	0.071608	1.8016	-0.250962	0.53918	0.614053	Protein component of the small (40S) ribosomal subunit	Verified	Subunit of the cytosolic small ribosomal subunit; involved in rRNA processing, and translation		Protein component of the small (40S) ribosomal subunit; homologous to mammalian ribosomal protein S21, no bacterial homolog; RPS21B has a paralog, RPS21A, that arose from the whole genome duplication	chrX
yer173w	rad24	rad24	-0.454176	0.4575	0.74297	-0.124328	0.82768	0.217678	-0.163499	0.81898	0.228857	0.0740006	0.71004	-0.371802	Checkpoint protein	Verified			Checkpoint protein; involved in the activation of the DNA damage and meiotic pachytene checkpoints; subunit of a clamp loader that loads Rad17p-Mec3p-Ddc1p onto DNA; homolog of human and S. pombe Rad17 protein	chrV
ygr028w	msp1	msp1	-0.454176	0.45752	0.742937	-0.31034	0.47276	0.717996	0.0291463	0.7478	-0.321542	0.136062	0.562	-0.579873	Highly-conserved N-terminally anchored AAA-ATPase	Verified			Highly-conserved N-terminally anchored AAA-ATPase; distributed in the mitochondrial outer membrane and peroxisomes; involved in mitochondrial protein sorting; functions as an extraction engine in local organelle surveillance to remove and initiate degradation of mistargeted proteins, ensuring fidelity of organelle-specific localization of tail-anchored proteins; contains an N-terminal transmembra…	chrVII
ygr203w	ych1	ych1	-0.454176	0.458	0.742144	-0.226509	0.62644	0.486744	-0.695994	0.097334	1.65792	-0.526069	0.148704	1.44412	Phosphatase with sequence similarity to Mih1p	Verified			Phosphatase with sequence similarity to Mih1p; member of the Cdc25p subfamily of tyrosine phosphatases and Arr2p, an arsenate reductase, based on the presence of a rhodanese-homology domain; green fluorescent protein (GFP)-fusion protein localizes to both the cytoplasm and the nucleus	chrVII
yal045c	-	yal045c	-0.454176	0.45968	0.739374	-0.250962	0.56104	0.581297	-0.0143553	0.85218	-0.186338	0.0588937	0.7264	-0.349918	Dubious open reading frame	Dubious			Dubious open reading frame; unlikely to encode a functional protein, based on available experimental and comparative sequence data; almost completely overlaps YAL044W-A	chrI
yil121w	qdr2	qdr2	-0.454176	0.46042	0.738155	-0.0565835	0.95014	0.062531	-0.238787	0.67808	0.415085	0.152003	0.51878	-0.645227	Plasma membrane transporter of the major facilitator superfamily	Verified	Transmembrane transporter involved in efflux of drugs including quinidine, cisplatin, and bleomycin out of the cell; also involved in copper and potassium ion transport; localizes to cell periphery		Plasma membrane transporter of the major facilitator superfamily; member of the 12-spanner drug:H(+) antiporter DHA1 family; exports copper; has broad substrate specificity and can transport many mono- and divalent cations; transports a variety of drugs and is required for resistance to quinidine, barban, cisplatin, and bleomycin; contributes to potassium homeostasis; expression is regulated by c…	chrIX
ybr036c	csg2	csg2	-0.454176	0.46046	0.73809	0.0439433	0.83244	-0.211573	-0.536053	0.22024	1.22589	0.0588937	0.7373	-0.335431	Endoplasmic reticulum membrane protein	Verified	Regulatory subunit for mannosylinositol phosphorylceramide (MIPC) synthase; required for biosynthesis of mature sphingolipids; integral to the ER membranes	Non-essential gene; null mutant accumulates unmannosylated sphingolipids (ceramide and inositol phosphoceramide, IPC) instead of mannosylated forms, MIPC and M(IP)2C; mutants accumulate calcium and show increased sensitivity to extracellular calcium; in systematic studies mutants show decreased competitive fitness and sensitivity to multiple chemicals, including ethanol, acetaldehyde, hydrogen pe…	Endoplasmic reticulum membrane protein; required for mannosylation of inositolphosphorylceramide and for growth at high calcium concentrations; protein abundance increases in response to DNA replication stress	chrII
ymr135c	gid8	gid8	-0.454176	0.46216	0.735295	-0.263034	0.53906	0.614235	0.0439433	0.73404	-0.339756	-0.0703893	0.94242	0.0722286	Subunit of GID Complex, binds strongly to central component Vid30p	Verified			Subunit of GID Complex, binds strongly to central component Vid30p; GID Complex is involved in proteasome-dependent catabolite inactivation of fructose-1,6-bisphosphatase; recruits Rmd5p, Fyv10 and Vid28p to GID Complex; contains LisH, CTLH, and CRA domains that mediate binding to Vid30p (LisH) and Rmd5p and Vid28p (CTLH and CRA); dosage-dependent regulator of START	chrXIII
ygr042w	mte1	mte1	-0.454176	0.46224	0.735163	-0.250962	0.57372	0.562581	0.184425	0.47004	-0.722414	0.0740006	0.69876	-0.386995	Protein of unknown function	Verified	Protein whose biological role is unknown; localizes to the nucleus and cytoplasm in different large-scale studies		Protein of unknown function; involved in maintenance of proper telomere length; green fluorescent protein (GFP)-fusion protein localizes to both the cytoplasm and the nucleus; forms nuclear foci upon DNA replication stress	chrVII
ybl009w	alk2	alk2	-0.454176	0.46276	0.73431	-0.176323	0.71636	0.363328	-0.124328	0.90356	0.121165	-0.0565835	0.99616	0.00481274	Protein kinase	Verified		Non-essential gene; null mutant homozygous diploid is sensitive to oxidative stress and unable to grow under respiratory growth conditions; overexpression causes cell cycle arrest at M phase and abnormal progression through G2 phase	Protein kinase; along with its paralog, ALK1, required for proper spindle positioning and nuclear segregation following mitotic arrest, proper organization of cell polarity factors in mitosis, proper localization of formins and polarity factors, and survival in cells that activate spindle assembly checkpoint; phosphorylated in response to DNA damage; ALK2 has a paralog, ALK1, that arose from the …	chrII
ykl053w	-	ykl053w	-0.454176	0.46324	0.733522	-0.176323	0.72312	0.354292	0.0439433	0.71682	-0.362712	0	0.8734	-0.159341	Dubious open reading frame	Dubious			Dubious open reading frame; unlikely to encode a functional protein, based on available experimental and comparative sequence data; partially overlaps verified ORF ASK1	chrXI
yhr112c	-	yhr112c	-0.454176	0.46478	0.730999	-0.286881	0.50946	0.659679	-0.298658	0.55064	0.596801	-0.333424	0.39252	0.855056	Protein of unknown function	Verified			Protein of unknown function; localizes to the cytoplasm and nucleus; overexpression affects protein trafficking through the endocytic pathway	chrVIII
yjl079c	pry1	pry1	-0.454176	0.46512	0.730442	-0.226509	0.62502	0.488748	-0.321928	0.52692	0.632715	-0.238787	0.5734	0.563051	Lipid binding protein	Verified			Lipid binding protein; binds to both free fatty acids with preference for saturated long-chain fatty acids and to sterols; contains two independent lipid-binding sites; involved in the export of free fatty acids and acetylated sterols; export functions are redundant with PRY2, and PRY3; important for survival of cells that accumulate free fatty acids; involved in detoxification of hydrophobic com…	chrX
yil042c	pkp1	pkp1	-0.454176	0.4656	0.729657	-0.31034	0.45944	0.739769	0.136062	0.54732	-0.601781	0.0144996	0.82904	-0.215933	Mitochondrial protein kinase	Verified	Mitochondrial acetyl-transferring pyruvate dehydrogenase kinase involved in carbon utilization and assembly of the mitochondrial pyruvate dehydrogenase complex		Mitochondrial protein kinase; involved in negative regulation of pyruvate dehydrogenase complex activity by phosphorylating the ser-133 residue of the Pda1p subunit; acts in concert with kinase Pkp2p and phosphatases Ptc5p and Ptc6p	chrIX
ylr169w	-	ylr169w	-0.454176	0.46768	0.726259	-0.0285692	0.97592	-0.0301844	0.0291463	0.7628	-0.301806	-0.0285692	0.92612	-0.0927276	Dubious open reading frame	Dubious			Dubious open reading frame; unlikely to encode a functional protein, based on available experimental and comparative sequence data	chrXII
ydl174c	dld1	dld1	-0.454176	0.468	0.725737	-0.0143553	0.93912	-0.076376	-0.0976108	0.96932	0.0384612	0	0.8608	-0.175356	Major mitochondrial D-lactate dehydrogenase	Verified	Major D-lactate dehydrogenase oxidizing D-lactate to pyruvate; role in lactate catabolism; localizes to the mitochondrial inner membrane	Non-essential gene; null mutation accumulates lactate; in competitive growth studies null mutation increases competitive fitness	Major mitochondrial D-lactate dehydrogenase; oxidizes D-lactate to pyruvate, transcription is heme-dependent, repressed by glucose, and derepressed in ethanol or lactate; located in the mitochondrial inner membrane	chrIV
ycl026c-a	frm2	frm2	-0.454176	0.46802	0.725704	-0.333424	0.42574	0.796503	-0.0143553	0.83514	-0.208114	-0.124328	0.8302	0.214445	Type II nitroreductase, using NADH as reductant	Verified			Type II nitroreductase, using NADH as reductant; mutants are defective in fatty acid mediated repression of genes involved in fatty acid biosynthesis indicative of a role in lipid signaling; involved in the oxidative stress response; transcription induction by cadmium and selenite indicates a possible role in the metal stress response; expression induced in cells treated with the mycotoxin patulin	chrIII
ydr269c	-	ydr269c	-0.454176	0.4682	0.725411	-0.389567	0.3471	0.940229	-0.111031	0.94126	0.0736863	0.0144996	0.84016	-0.201689	Dubious open reading frame	Dubious			Dubious open reading frame; unlikely to encode a functional protein, based on available experimental and comparative sequence data	chrIV
ylr221c	rsa3	rsa3	-0.443607	0.46876	0.724498	-0.275007	0.51962	0.643931	-0.321928	0.51048	0.65809	-0.15056	0.76932	0.293264	Protein with a likely role in ribosomal maturation	Verified			Protein with a likely role in ribosomal maturation; required for accumulation of wild-type levels of large (60S) ribosomal subunits; binds to the helicase Dbp6p in pre-60S ribosomal particles in the nucleolus	chrXII
ybr040w	fig1	fig1	-0.443607	0.46994	0.722577	-0.137504	0.78742	0.269662	0.0144996	0.7813	-0.277625	0.0740006	0.69702	-0.389346	Integral membrane protein required for efficient mating	Verified			Integral membrane protein required for efficient mating; may participate in or regulate the low affinity Ca2+ influx system, which affects intracellular signaling and cell-cell fusion during mating	chrII
yor135c	irc14	irc14	-0.443607	0.47012	0.722284	-0.422233	0.2982	1.0403	0.0740006	0.6772	-0.416287	0.0588937	0.7351	-0.338349	Dubious open reading frame	Dubious			Dubious open reading frame; unlikely to encode a functional protein, based on available experimental and comparative sequence data; partially overlaps the verified gene YOR136W; null mutant displays increased levels of spontaneous Rad52 foci	chrXV
yll057c	jlp1	jlp1	-0.443607	0.47212	0.719034	-0.367371	0.37362	0.889713	0	0.81378	-0.235552	0.0892673	0.6648	-0.433296	Fe(II)-dependent sulfonate/alpha-ketoglutarate dioxygenase	Verified			Fe(II)-dependent sulfonate/alpha-ketoglutarate dioxygenase; involved in sulfonate catabolism for use as a sulfur source; contains sequence that resembles a J domain (typified by the E. coli DnaJ protein); induced by sulphur starvation	chrXII
ypl125w	kap120	kap120	-0.443607	0.47252	0.718385	-0.485427	0.23732	1.18171	-2.01792	1.3e-07	5.27885	-1.27501	0.00017618	3.75093	Karyopherin responsible for the nuclear import of Rpf1p	Verified	Nuclear localization sequence-binding nuclear import signal receptor that directs the movement of proteins from the cytoplasm to the nucleus		Karyopherin responsible for the nuclear import of Rpf1p; Rpf1p is a ribosome maturation factor	chrXVI
yol075c	-	yol075c	-0.443607	0.4727	0.718093	0.0439433	0.83964	-0.202354	-0.238787	0.67472	0.419679	-0.367371	0.3342	0.965689	Putative ABC transporter	Verified			Putative ABC transporter	chrXV
yol037c	-	yol037c	-0.443607	0.47322	0.71725	-0.201634	0.67326	0.421678	-0.0426443	0.92046	-0.0998543	-0.0565835	0.98496	0.018851	Dubious open reading frame	Dubious			Dubious open reading frame; unlikely to encode a functional protein, based on available experimental and comparative sequence data; partially overlaps the uncharacterized ORF YOL036W	chrXV
yol160w	-	yol160w	-0.443607	0.4743	0.7155	-0.137504	0.78008	0.279215	-0.0976108	0.98268	0.0217091	0	0.88526	-0.144305	Putative protein of unknown function	Uncharacterized			Putative protein of unknown function; conserved across S. cerevisiae strains	chrXV
ynl063w	mtq1	mtq1	-0.443607	0.47488	0.714562	-0.263034	0.54342	0.607649	-0.137504	0.89278	0.134787	-0.137504	0.78022	0.279032	S-adenosylmethionine-dependent methyltransferase	Verified			S-adenosylmethionine-dependent methyltransferase; methylates translational release factor Mrf1p; similar to E.coli PrmC; is not an essential gene	chrXIV
ybr297w	mal33	mal33	-0.443607	0.47552	0.713527	-0.495695	0.22228	1.22049	-0.0703893	0.9555	-0.0558014	-0.189034	0.68946	0.399588	MAL-activator protein	Verified			MAL-activator protein; part of complex locus MAL3; nonfunctional in genomic reference strain S288C	chrII
yor175c	ale1	ale1	-0.443607	0.4766	0.711782	-0.226509	0.62584	0.48759	-0.411426	0.37502	0.887109	-0.176323	0.6987	0.387076	Broad-specificity lysophospholipid acyltransferase	Verified	An 1-acylglycerol-3-phosphate O-acyltransferase involved in glyerophospholipid biosythesis; localized to the endoplasmic reticulum	Non-essential gene; null mutant lacks membrane-bound O-acyltransferase activity and shows decreased competitive fitness	Broad-specificity lysophospholipid acyltransferase; part of MBOAT family of membrane-bound O-acyltransferases; key component of Lands cycle; may have role in fatty acid exchange at sn-2 position of mature glycerophospholipids	chrXV
yir023w	dal81	dal81	-0.443607	0.47778	0.709878	-0.0840643	0.90234	0.122706	0.0439433	0.72714	-0.348932	-0.0976108	0.8923	0.135394	Positive regulator of genes in multiple nitrogen degradation pathways	Verified	A RNA polymerase II transcription coactivator involved in activation of transcription from RNA polymerase II promoter, positive regulation of urea catabolic process, and RNA polymerase II transcriptional preinitiation complex assembly; localized to nucleus	Non-essential gene; null mutation causes decreased expression of multiple genes controlled by nitrogen catabolite repression system; reduction of function results in decreased ability to utilize urea and gamma-aminobutyrate as nitrogen sources; in systematic studies mutants are sensitive to both acidic and alkaline conditions, also sensitive to numerous chemicals and accumulate free amino acids	Positive regulator of genes in multiple nitrogen degradation pathways; contains DNA binding domain but does not appear to bind the dodecanucleotide sequence present in the promoter region of many genes involved in allantoin catabolism	chrIX
yfl033c	rim15	rim15	-0.443607	0.4798	0.706624	-0.189034	0.6789	0.413965	-0.0976108	0.97378	0.0328678	0.0144996	0.82384	-0.222609	Protein kinase involved in cell proliferation in response to nutrients	Verified	Serine/threonine protein kinase; positively regulates autophagy through phosphorylation of Ume6p, mitotic entry during heat stress through Igo1p/Igo2p phosphorylation, entry into stationary phase and meiotic transcription; involved in the age-related response to oxidative stress; localizes to the nucleus and cytoplasm	Non-essential gene; null mutation shortens chronological lifespan, causes increased apoptosis and decreased autophagy in response to nitrogen starvation; null mutant shows increased rate of fermentative growth, lower resistance to hyperosmotic stress and decreased innate thermotolerance; homozygous null mutant diploid shows lower sporulation efficiency and decreased growth rate on non-fermentable…	Protein kinase involved in cell proliferation in response to nutrients; glucose-repressible; involved in signal transduction during cell proliferation in response to nutrients, specifically the establishment of stationary phase; identified as a regulator of IME2; phosphorylates Igo1p and Igo2p; substrate of Pho80p-Pho85p kinase	chrVI
ykl150w	mcr1	mcr1	-0.443607	0.48028	0.705852	-0.356144	0.39182	0.856321	0.0439433	0.73406	-0.33973	-0.0976108	0.90066	0.124828	Mitochondrial NADH-cytochrome b5 reductase	Verified			Mitochondrial NADH-cytochrome b5 reductase; involved in ergosterol biosynthesis	chrXI
yor008c	slg1	slg1	-0.443607	0.4803	0.70582	-0.250962	0.57656	0.558417	-0.454176	0.31836	0.997834	-0.286881	0.46706	0.727271	Sensor-transducer of the stress-activated PKC1-MPK1 kinase pathway	Verified	Transmembrane signaling receptor involved in Rho protein signal transduction and the response to osmotic stress and heat; involved in actin cytoskeleton organization, establishment of cell polarity, pexophagy, and cell wall organization; localizes to the plasma membrane and the bud neck		Sensor-transducer of the stress-activated PKC1-MPK1 kinase pathway; involved in maintenance of cell wall integrity; required for mitophagy; involved in organization of the actin cytoskeleton; secretory pathway Wsc1p is required for the arrest of secretion response	chrXV
ycr014c	pol4	pol4	-0.432959	0.4827	0.701967	-0.298658	0.48922	0.69155	-0.275007	0.60424	0.518313	-0.367371	0.33412	0.965848	DNA polymerase IV	Verified	DNA-dependent DNA polymerase involved in double-strand break repair via NHEJ in the nucleus	Non-essential gene; null mutant is sensitive to MMS and shows increased mutation frequency; in systematic studies null mutation lowers sensitivity to bleomycin and tunicamycin, but increases sensitivity to cicloheximide	DNA polymerase IV; undergoes pair-wise interactions with Dnl4p-Lif1p and Rad27p to mediate repair of DNA double-strand breaks by non-homologous end joining (NHEJ); homologous to mammalian DNA polymerase beta	chrIII
ynl268w	lyp1	lyp1	-0.432959	0.48502	0.698251	-0.214125	0.63632	0.47285	-0.464668	0.30374	1.02845	-0.31034	0.42002	0.806387	Lysine permease	Verified	Basic amino acid permease; localizes to mitochondria and eisosomes		Lysine permease; one of three amino acid permeases (Alp1p, Can1p, Lyp1p) responsible for uptake of cationic amino acids	chrXIV
yml094c-a	-	yml094c-a	-0.432959	0.48634	0.696142	-0.286881	0.50312	0.669589	-0.687061	0.100168	1.64404	-0.485427	0.185722	1.32334	Dubious open reading frame	Dubious			Dubious open reading frame; unlikely to encode a functional protein, based on available experimental and comparative sequence data; partially overlaps the verified gene GIM5/YML094W; deletion confers sensitivity to GSAO	chrXIII
yer170w	adk2	adk2	-0.432959	0.48806	0.693398	-0.0426443	0.99322	0.00849757	-0.163499	0.83268	0.211266	0.0740006	0.70716	-0.375673	Mitochondrial adenylate kinase	Verified		Non-essential gene; in systematic studies, null mutant displays reduced growth rate under anaerobic conditions and increased sensitivity to amitrole and cycloheximide	Mitochondrial adenylate kinase; catalyzes the reversible synthesis of GTP and AMP from GDP and ADP; may serve as a back-up for synthesizing GTP or ADP depending on metabolic conditions; 3' sequence of ADK2 varies with strain background	chrV
yhl030w	ecm29	ecm29	-0.432959	0.49112	0.688529	-0.201634	0.65908	0.441184	-0.15056	0.8514	0.187332	-0.201634	0.65284	0.44982	Scaffold protein	Verified			Scaffold protein; assists in association of the proteasome core particle with the regulatory particle; inhibits proteasomal ATPase activity; degraded by the mature proteasome after assembly; contains HEAT-like repeats; protein increases in abundance and relocalizes from nucleus to cytoplasm upon DNA replication stress	chrVIII
yel036c	anp1	anp1	-0.432959	0.49116	0.688465	-0.0143553	0.9537	-0.058061	-0.333424	0.50592	0.665204	-0.15056	0.77012	0.292218	Subunit of the alpha-1,6 mannosyltransferase complex	Verified	A component of alpha-1,6-mannosyltransferase complex involved in protein N-linked glycosylation; located at the Golgi cis cisterna	Non-essential gene; null mutant is heat sensitive, has a decreased growth rate, decreased competitive fitness on various growth media and decreased ability to utilize various carbon sources; null mutant has abnormally round buds, large cell size, and abnormal lipid particle morphology; null mutant displays decreased resistance to desiccation and freeze thaw, a decreased ability to form biofilms, …	Subunit of the alpha-1,6 mannosyltransferase complex; type II membrane protein; has a role in retention of glycosyltransferases in the Golgi; involved in osmotic sensitivity and resistance to aminonitrophenyl propanediol	chrV
ygr100w	mdr1	mdr1	-0.432959	0.49264	0.686116	-0.176323	0.71016	0.371641	0.120294	0.58268	-0.549474	-0.298658	0.4461	0.761933	Cytoplasmic GTPase-activating protein	Verified	Cytoplasmic GTPase activator		Cytoplasmic GTPase-activating protein; activates Ypt/Rab transport GTPases Ypt6p, Ypt31p and Sec4p; involved in recycling of internalized proteins and regulation of Golgi secretory function	chrVII
ybr067c	tip1	tip1	-0.432959	0.49414	0.683739	-0.432959	0.2943	1.04874	-0.137504	0.88346	0.146584	-0.124328	0.8225	0.224331	Major cell wall mannoprotein with possible lipase activity	Verified			Major cell wall mannoprotein with possible lipase activity; transcription is induced by heat- and cold-shock; member of the Srp1p/Tip1p family of serine-alanine-rich proteins	chrII
ycr008w	sat4	sat4	-0.432959	0.49474	0.682789	-0.111031	0.84872	0.190752	-0.275007	0.60884	0.51173	-0.176323	0.71044	0.371265	Ser/Thr protein kinase involved in salt tolerance	Verified	Protein kinase involved in protein localization, protein lipoylation, cation homeostasis, G1/S transition of mitotic cell cycle, and regulation of iron-sulfur cluster assembly; localizes to cytoplasm and mitochondria		Ser/Thr protein kinase involved in salt tolerance; funtions in regulation of Trk1p-Trk2p potassium transporter; overexpression affects the Fe-S and lipoamide containing proteins in the mitochondrion; required for lipoylation of Lat1p, Kgd2p and Gcv3p; partially redundant with Hal5p; has similarity to Npr1p; localizes to the cytoplasm and mitochondrion	chrIII
yel065w	sit1	sit1	-0.432959	0.495	0.682378	-0.250962	0.56372	0.577325	-0.0976108	0.96636	0.042174	0.0291463	0.7915	-0.264363	Ferrioxamine B transporter	Verified			Ferrioxamine B transporter; member of the ARN family of transporters that specifically recognize siderophore-iron chelates; transcription is induced during iron deprivation and diauxic shift; potentially phosphorylated by Cdc28p	chrV
ymr069w	nat4	nat4	-0.432959	0.49512	0.682188	-0.275007	0.53182	0.62523	-0.0840643	0.98886	0.0139624	-0.137504	0.81074	0.239471	N alpha-acetyl-transferase	Verified			N alpha-acetyl-transferase; involved in acetylation of the N-terminal residues of histones H4 and H2A	chrXIII
ybr225w	-	ybr225w	-0.422233	0.49944	0.675371	-0.333424	0.4346	0.781344	-0.226509	0.69322	0.394489	-0.400538	0.28498	1.0692	Putative protein of unknown function	Uncharacterized	Protein whose biological role and cellular location are unknown		Putative protein of unknown function; non-essential gene identified in a screen for mutants affected in mannosylphophorylation of cell wall components	chrII
ynl008c	asi3	asi3	-0.422233	0.49986	0.67471	-0.575312	0.152108	1.43213	0.0892673	0.63524	-0.474365	0.0144996	0.81942	-0.228291	Subunit of the inner nuclear membrane Asi ubiquitin ligase complex	Verified	Ubiquitin-protein ligase subunit of Asi complex located in inner nuclear membrane; involved in protein catabolism and response to amino acids	Non-essential gene; overexpression causes an increase in chromosome instability; in systematic studies null mutation confers resistance to selenomethionine and tirapazamine, increased competitive fitness, and shortened chronological lifespan	Subunit of the inner nuclear membrane Asi ubiquitin ligase complex; Asi complex targets both misfolded proteins of the inner nuclear membrane-associated degradation (INMAD) pathway and regulators of sterol biosynthesis for ubiquitin-mediated degradation; acts with Asi1p and Asi2p to ensure the fidelity of SPS-sensor signaling by targeting latent unprocessed forms of Stp1p and Stp2p, maintaining t…	chrXIV
ymr057c	-	ymr057c	-0.422233	0.50014	0.674269	0.0439433	0.831	-0.213419	-0.0143553	0.84896	-0.190446	0.0291463	0.80642	-0.245047	Dubious open reading frame	Dubious			Dubious open reading frame; unlikely to encode a functional protein, based on available experimental and comparative sequence data; partially overlaps verified ORF AAC1	chrXIII
ymr121c	rpl15b	rpl15b	-0.422233	0.50022	0.674144	-0.333424	0.4255	0.796916	0.0291463	0.76532	-0.298502	-0.831877	0.0171792	2.38285	Ribosomal 60S subunit protein L15B	Verified	RNA-binding subunit of the cytosolic large ribosomal subunit; involved in translation		Ribosomal 60S subunit protein L15B; binds to 5.8 S rRNA; homologous to mammalian ribosomal protein L15, no bacterial homolog; RPL15B has a paralog, RPL15A, that arose from the whole genome duplication; relocalizes from nucleus to nucleolus upon DNA replication stress	chrXIII
yol088c	mpd2	mpd2	-0.422233	0.5038	0.668523	0.136062	0.63908	-0.468986	-0.275007	0.60426	0.518284	0.184425	0.48072	-0.705145	Member of the protein disulfide isomerase (PDI) family	Verified			Member of the protein disulfide isomerase (PDI) family; exhibits chaperone activity; overexpression suppresses the lethality of a pdi1 deletion but does not complement all Pdi1p functions; undergoes oxidation by Ero1p	chrXV
yhr130c	-	yhr130c	-0.422233	0.50404	0.668147	-0.263034	0.55792	0.585934	-0.367371	0.43504	0.780596	-0.263034	0.51624	0.649152	Putative protein of unknown function	Uncharacterized			Putative protein of unknown function; conserved among S. cerevisiae strains; YHR130C is not an essential gene	chrVIII
ydr142c	pex7	pex7	-0.422233	0.50432	0.667708	-0.275007	0.52068	0.642298	0.0892673	0.62938	-0.4826	-0.0703893	0.94864	0.0644147	Peroxisomal signal receptor for peroxisomal matrix proteins	Verified	Peroxisomal targeting signal-binding importer involved in the docking of proteins in the peroxisomal matrix		Peroxisomal signal receptor for peroxisomal matrix proteins; recognizes the N-terminal nonapeptide signal (PTS2); WD repeat protein; defects in human homolog cause lethal rhizomelic chondrodysplasia punctata (RCDP)	chrIV
ybr270c	bit2	bit2	-0.422233	0.50464	0.667207	0.0291463	0.85442	-0.183482	-0.163499	0.826	0.219835	-0.226509	0.58324	0.548658	Subunit of TORC2 membrane-associated complex	Verified	Subunit of the TORC2 complex likely involved in TOR signaling	Non-essential gene; homozygous diploid null mutant has decreased resistance to oxidative stress; null mutant displays decreased resistance to farnesyltransferase inhibitor I; heterozygous diploid null is haploinsufficient	Subunit of TORC2 membrane-associated complex; involved in regulation of actin cytoskeletal dynamics during polarized growth and cell wall integrity; interacts with Slm1p and Slm2p, homologous PH domain-containing TORC2 substrates; BIT2 has a paralog, BIT61, that arose from the whole genome duplication	chrII
yor183w	fyv12	fyv12	-0.422233	0.50492	0.666769	-0.555816	0.169872	1.37262	-0.226509	0.7075	0.375216	-0.0565835	0.99698	0.00378502	Protein of unknown function	Uncharacterized	Protein whose biological role and cellular location are unknown		Protein of unknown function; required for survival upon exposure to K1 killer toxin	chrXV
ybr006w	uga2	uga2	-0.422233	0.506	0.665079	-0.0840643	0.90464	0.119802	-0.0143553	0.84022	-0.201612	0.104697	0.63156	-0.479532	Succinate semialdehyde dehydrogenase	Verified			Succinate semialdehyde dehydrogenase; involved in the utilization of gamma-aminobutyrate (GABA) as a nitrogen source; part of the 4-aminobutyrate and glutamate degradation pathways; localized to the cytoplasm	chrII
ybr208c	dur1,2	dur1,2	-0.422233	0.50726	0.66311	-0.432959	0.29514	1.04691	-0.505891	0.256	1.1359	-0.263034	0.51166	0.656255	Urea amidolyase	Verified	Urea and allophanate hydrolase; catalyzes degradation of urea to urea-1-carboxylate (allophanate) and then allophanate to carbon dioxide and ammonia; localizes in cytoplasm	Non-essential gene; null mutant is unable to utilize urea or allantoin as a nitrogen source; in systematic studies mutants show reduced growth under anaerobic conditions and decreased competitive fitness	Urea amidolyase; contains both urea carboxylase and allophanate hydrolase activities, degrades urea to CO2 and NH3; expression sensitive to nitrogen catabolite repression and induced by allophanate, an intermediate in allantoin degradation; protein abundance increases in response to DNA replication stress	chrII
ybl055c	-	ybl055c	-0.422233	0.50828	0.661518	-0.286881	0.50952	0.659585	0.0439433	0.71646	-0.363194	-0.0565835	0.99332	-0.00837224	3'-->5' exonuclease and endonuclease with a possible role in apoptosis	Verified			3'-->5' exonuclease and endonuclease with a possible role in apoptosis; has similarity to mammalian and C. elegans apoptotic nucleases	chrII
yjr062c	nta1	nta1	-0.422233	0.50916	0.660146	-0.321928	0.4471	0.760259	-0.0426443	0.91498	-0.106759	-0.124328	0.82416	0.222198	Amidase	Verified			Amidase; removes the amide group from N-terminal asparagine and glutamine residues to generate proteins with N-terminal aspartate and glutamate residues that are targets of ubiquitin-mediated degradation	chrX
ydr217c	rad9	rad9	-0.422233	0.50936	0.659835	-0.0143553	0.94688	-0.0666253	0.0740006	0.6654	-0.43247	0.0144996	0.84004	-0.201842	DNA damage-dependent checkpoint protein	Verified	Double-stranded DNA binding protein; involved in response to DNA damage; plays a role in the DNA damage checkpoint at G1 and intra-S phases; localizes in the chromatin	Non-essential gene; null mutant is sensitive to DNA damaging agents, DNA synthesis and topoisomerase inhibitors; null mutant is sensitive to X-rays, gamma rays and UV radiation; null mutant displays increased chromosome instability including gross chromosomal rearrangements, but decreased reversion rate in the presence of high doses of DNA damaging agents; null mutant displays elevated levels of …	DNA damage-dependent checkpoint protein; required for cell-cycle arrest in G1/S, intra-S, and G2/M, plays a role in postreplication repair (PRR) pathway; transmits checkpoint signal by activating Rad53p and Chk1p; hyperphosphorylated by Mec1p and Tel1p; multiple cyclin dependent kinase consensus sites and the C-terminal BRCT domain contribute to DNA damage checkpoint activation; Rad9p Chk1 Activa…	chrIV
ynl046w	-	ynl046w	-0.411426	0.51016	0.658589	-0.669027	0.090882	1.69076	0	0.80838	-0.242516	0.0892673	0.6579	-0.442814	Putative protein of unknown function	Uncharacterized	Protein whose biological role is unknown; localizes to the endoplasmic reticulum in a large-scale study		Putative protein of unknown function; expression depends on Swi5p; GFP-fusion protein localizes to the endoplasmic reticulum; deletion confers sensitivity to 4-(N-(S-glutathionylacetyl)amino) phenylarsenoxide (GSAO)	chrXIV
ygl153w	pex14	pex14	-0.411426	0.51018	0.658557	-0.286881	0.51398	0.652653	-0.432959	0.3465	0.9414	-0.411426	0.26596	1.11241	Central component of the peroxisomal importomer complex	Verified	Subunit of the peroxisomal import machinery involved in the docking of proteins in the peroxisomal matrix		Central component of the peroxisomal importomer complex; peroxisomal protein import machinery docking complex component; interacts with both PTS1 (Pex5p) and PTS2 (Pex7p) peroxisomal matrix protein signal recognition factors and membrane receptor Pex13p	chrVII
yer186c	-	yer186c	-0.411426	0.51206	0.655633	-0.286881	0.49918	0.675781	0	0.81218	-0.237615	0.0892673	0.64932	-0.454707	Putative protein of unknown function	Uncharacterized	Protein whose biological role and cellular location are unknown		Putative protein of unknown function	chrV
ycr027c	rhb1	rhb1	-0.411426	0.51242	0.655074	-0.226509	0.62	0.49585	-0.356144	0.46378	0.732637	-0.189034	0.6831	0.408237	Putative Rheb-related GTPase	Verified			Putative Rheb-related GTPase; involved in regulating canavanine resistance and arginine uptake; member of the Ras superfamily of G-proteins	chrIII
yfl023w	bud27	bud27	-0.411426	0.51272	0.654608	0.184425	0.56068	-0.581832	0.454032	0.137352	-1.48572	0.514573	0.078772	-1.75786	Unconventional prefoldin protein involved in translation initiation	Verified		Non-essential gene; null mutant grows slowly and shows sensitivity to elevated temperatures; null mutation results in aberrant localization of RNA polymerase components; null mutant diploid displays abnormal random budding pattern	Unconventional prefoldin protein involved in translation initiation; required for correct assembly of RNAP I, II, and III in an Rpb5p-dependent manner; shuttles between nucleus and cytoplasm; mutants have inappropriate expression of nutrient sensitive genes due to translational derepression of Gcn4p transcription factor; diploid mutants show random budding; ortholog of human URI/RMP	chrVI
ycl010c	sgf29	sgf29	-0.411426	0.51284	0.654422	-0.0840643	0.8916	0.13628	-0.201634	0.75736	0.308949	-0.201634	0.6575	0.443367	Component of the HAT/Core module of the SAGA, SLIK, and ADA complexes	Verified			Component of the HAT/Core module of the SAGA, SLIK, and ADA complexes; HAT/Core module also contains Gcn5p, Ngg1p, and Ada2p; binds methylated histone H3K4; involved in transcriptional regulation through SAGA and TBP recruitment to target promoters and H3 acetylation	chrIII
ypr114w	-	ypr114w	-0.411426	0.51496	0.651134	0.0740006	0.75038	-0.318138	-0.286881	0.58376	0.547901	0.200913	0.43596	-0.779033	Putative protein of unknown function	Uncharacterized	Predicted integral membrane protein whose biological role is unknown; localizes to the endoplasmic reticulum in a large-scale study		Putative protein of unknown function	chrXVI
yjl088w	arg3	arg3	-0.411426	0.5153	0.650607	-0.163499	0.73822	0.334211	-0.226509	0.70836	0.37406	-0.189034	0.68122	0.410799	Ornithine carbamoyltransferase	Verified	ornithine carbamoyltransferase involved in arginine biosynthesis; localized to the cytosol	Non-essential gene; null mutant is auxotrophic for arginine and displays decreased accumulation of arginine and increased accumulation of ornithine; null mutant has decreased competitive fitness in synthetic media newly germinated spores have a decreased growth rate; homozygous diploid null has an increased sporulation efficiency; heterozygous diploid null is haploinsufficient	Ornithine carbamoyltransferase; also known as carbamoylphosphate:L-ornithine carbamoyltransferase; catalyzes the biosynthesis of the arginine precursor citrulline	chrX
yfr020w	css2	css2	-0.411426	0.51684	0.648224	-0.137504	0.78028	0.278954	-0.321928	0.51954	0.644055	-0.238787	0.57428	0.561759	Protein of unknown function, secreted when constitutively expressed	Verified	Protein whose biological role is unknown; localizes to the endoplasmic reticulum and extracellular region		Protein of unknown function, secreted when constitutively expressed; SWAT-GFP fusion protein localizes to the endoplasmic reticulum (ER) and extracellular region, while mCherry fusion protein localizes to the ER and vacuole; mRNA identified as translated by ribosome profiling data; CSS2 is a non-essential gene	chrVI
ydl025c	rtk1	rtk1	-0.411426	0.51726	0.647575	-0.238787	0.59144	0.53675	0.104697	0.61478	-0.503262	0.136062	0.5484	-0.600159	Putative protein kinase, potentially phosphorylated by Cdc28p	Verified			Putative protein kinase, potentially phosphorylated by Cdc28p; interacts with ribosome biogenesis factors, Cka2, Gus1 and Arc1; protein abundance increases in response to DNA replication stress	chrIV
ypr031w	nto1	nto1	-0.411426	0.5196	0.643962	-0.286881	0.4968	0.679533	-0.250962	0.66078	0.438837	-0.111031	0.8607	0.175483	Subunit of the NuA3 histone acetyltransferase complex	Verified			Subunit of the NuA3 histone acetyltransferase complex; this complex acetylates histone H3; contains PHD finger domain that interacts with methylated histone H3	chrXVI
yfr013w	ioc3	ioc3	-0.411426	0.51992	0.643469	-0.15056	0.77222	0.289472	-0.0143553	0.83228	-0.211778	0.0588937	0.74482	-0.325477	Subunit of the Isw1a complex	Verified	Subunit of the Isw1a chromatin remodeling complex; involved in chromatin remodeling and sister chromatid cohesion		Subunit of the Isw1a complex; Isw1a has nucleosome-stimulated ATPase activity and represses transcription initiation by specific positioning of a promoter proximal dinucleosome; promotes nucleosome shifts in the 5 prime direction; IOC3 has a paralog, ESC8, that arose from the whole genome duplication	chrVI
yor084w	lpx1	lpx1	-0.411426	0.5209	0.641959	-0.321928	0.44576	0.762503	-0.124328	0.92522	0.0938605	-0.111031	0.8664	0.168233	Peroxisomal matrix-localized lipase	Verified	Triglyceride lipase involved in triglyceride catabolism in the peroxisomal matrix		Peroxisomal matrix-localized lipase; required for normal peroxisome morphology; contains a peroxisomal targeting signal type 1 (PTS1) and a lipase motif; peroxisomal import requires the PTS1 receptor, Pex5p and self-interaction; transcriptionally activated by Yrm1p along with genes involved in multidrug resistance; oleic acid inducible	chrXV
ymr056c	aac1	aac1	-0.400538	0.52482	0.635933	0.136062	0.63472	-0.475094	0.120294	0.58518	-0.545834	0.184425	0.4553	-0.746608	Mitochondrial inner membrane ADP/ATP translocator	Verified	ATP:ADP antiporter of the mitochondrial inner membrane involved in aerobic respiration, heme biosynthesis and heme transport	Non-essential gene; null mutants display poor anaerobic growth, but have increased competitive fitness in minimal medium and rich medium supplemented with ethanol	Mitochondrial inner membrane ADP/ATP translocator; exchanges cytosolic ADP for mitochondrially synthesized ATP; phosphorylated; Aac1p is a minor isoform while Pet9p is the major ADP/ATP translocator; relocalizes from mitochondrion to cytoplasm upon DNA replication stress	chrXIII
ynr074c	aif1	aif1	-0.400538	0.5265	0.633358	0	0.92964	-0.0882978	0.321928	0.2619	-1.12191	0.454032	0.121222	-1.54966	Mitochondrial cell death effector	Verified		Non-essential gene; null mutant displays decreased effector-induced apoptosis and decreased generation of reactive oxygen species, while overexpression enhances apoptosis; null mutant has altered chronological lifespan; null mutant has decreased competitive fitness in minimal medium and during phase I of batch fermentation; null mutant has a decreased rate of arginine utilization	Mitochondrial cell death effector; translocates to the nucleus in response to apoptotic stimuli, homolog of mammalian Apoptosis-Inducing Factor, putative reductase	chrXIV
ypr070w	med1	med1	-0.400538	0.5275	0.631827	-0.516015	0.20014	1.28115				-1.46467	1.48e-05	4.33164	Subunit of the RNA polymerase II mediator complex	Verified			Subunit of the RNA polymerase II mediator complex; associates with core polymerase subunits to form the RNA polymerase II holoenzyme; essential for transcriptional regulation	chrXVI
ymr158w-b	-	ymr158w-b	-0.400538	0.529	0.629533	-0.443607	0.28378	1.07187	-0.226509	0.69762	0.388535	-0.0840643	0.92304	0.0966051	Dubious open reading frame	Dubious			Dubious open reading frame; unlikely to encode a functional protein, based on available experimental and comparative sequence data; overlaps the verified gene ATG16/YMR159C	chrXIII
ybr293w	vba2	vba2	-0.400538	0.52904	0.629472	-0.250962	0.57742	0.557157	-0.15056	0.85288	0.185445	-0.201634	0.658	0.442676	Permease of basic amino acids in the vacuolar membrane	Verified			Permease of basic amino acids in the vacuolar membrane	chrII
ynl099c	oca1	oca1	-0.400538	0.52924	0.629167	0.184425	0.56334	-0.577888	0.0439433	0.71026	-0.371507	-0.0143553	0.90718	-0.116596	Putative protein tyrosine phosphatase	Verified			Putative protein tyrosine phosphatase; required for cell cycle arrest in response to oxidative damage of DNA	chrXIV
ymr174c	pai3	pai3	-0.400538	0.53006	0.627914	-0.250962	0.5612	0.58106	-0.0840643	0.99706	0.00368475	0.0740006	0.71362	-0.366999	Cytoplasmic proteinase A (Pep4p) inhibitor	Verified			Cytoplasmic proteinase A (Pep4p) inhibitor; dependent on Pbs2p and Hog1p protein kinases for osmotic induction; intrinsically unstructured, N-terminal half becomes ordered in the active site of proteinase A upon contact	chrXIII
yal062w	gdh3	gdh3	-0.400538	0.53128	0.626053	-0.0840643	0.90768	0.115965	-0.111031	0.9532	0.0586888	-0.0285692	0.93424	-0.0825115	NADP(+)-dependent glutamate dehydrogenase	Verified		Non-essential gene; null mutant displays decreased competitive fitness, decreased growth in ethanol containing media and increased sensitivity to calcofluor white	NADP(+)-dependent glutamate dehydrogenase; synthesizes glutamate from ammonia and alpha-ketoglutarate; rate of alpha-ketoglutarate utilization differs from Gdh1p; expression regulated by nitrogen and carbon sources; GDH3 has a paralog, GDH1, that arose from the whole genome duplication	chrI
yal036c	rbg1	rbg1	-0.400538	0.53302	0.623403	-0.333424	0.43408	0.782229	-0.15056	0.8448	0.195757	0.0740006	0.69836	-0.387535	Member of the DRG family of GTP-binding proteins	Verified		Non-essential gene; null mutant displays increased competitive fitness and an extended hibernating lifespan	Member of the DRG family of GTP-binding proteins; associates with translating ribosomes; interacts with Tma46p, Ygr250cp, Gir2p and Yap1p via two-hybrid	chrI
ykl126w	ypk1	ypk1	-0.400538	0.53366	0.622429	0.0144996	0.89312	-0.134357	-0.0703893	0.97932	-0.0259214	0.0740006	0.69666	-0.389833	S/T protein kinase	Verified	Protein kinase active on serine and threonine residues; participates in cellular sphingolipid homeostasis by negatively regulating sphingolipid biosynthesis; also involved in glycerophospholipid metabolism and response to mating pheromone	Non-essential gene; null mutant displays slow growth, reduced endocytosis, and sensitivity to caffeine, HU, and myriocin; overexpression confers abnormal budding, abnormal vacuolar morphology, and increased resistance to myriocin; in large-scale studies, the null mutant shows reduced competitive fitness in several different media, sensitivity to heat and ionic stress, increased biofilm formation …	S/T protein kinase; phosphorylates, downregulates flippase activator Fpk1p; inactivates Orm1p and Orm2p by phosphorylation in response to compromised sphingolipid synthesis; involved in the TORC-dependent phosphorylation of ribosomal proteins Rps6a/b (S6); mutations affect receptor-mediated endocytosis and sphingolipid-mediated and cell integrity signaling pathways; human homolog SGK1 can complem…	chrXI
yjr026w	-	yjr026w	-0.400538	0.53564	0.61942	-0.189034	0.67692	0.41667	0.0291463	0.74134	-0.330079	0.0588937	0.73228	-0.342094	Retrotransposon TYA Gag gene co-transcribed with TYB Pol				Retrotransposon TYA Gag gene co-transcribed with TYB Pol; translated as TYA or TYA-TYB polyprotein; Gag is a nucleocapsid protein that is the structural constituent of virus-like particles (VLPs); similar to retroviral Gag	chrX
ylr182w	swi6	swi6	-0.400538	0.5357	0.619328	-0.189034	0.67572	0.418311	-2.19219	8.96e-09	5.74933	-2.20789	3.78e-11	6.61245	Transcription cofactor	Verified	Transcription cofactor that activates transcription by RNA polymerase II during heat stress and during the G1/S mitotic transition; also regulates meiotic recombination; component of both the MBF and SBF complexes	Non-essential gene; mull mutant grows slowly, has large abnormally-shaped cells, cannot utilize various nitrogen sources, is impaired in fermentation, sensitive to caffeine, heat, cold, alcohols, metals, DNA-damaging agents, various antibiotics, antimalarial quinine, and oxidative stress; cell cycle progression is delayed at G1 and the G2/M transition; overexpression slows growth	Transcription cofactor; forms complexes with Swi4p and Mbp1p to regulate transcription at the G1/S transition; involved in meiotic gene expression; also binds Stb1p to regulate transcription at START; cell wall stress induces phosphorylation by Mpk1p, which regulates Swi6p localization; required for the unfolded protein response, independently of its known transcriptional coactivators	chrXII
yer179w	dmc1	dmc1	-0.400538	0.53582	0.619146	-0.0976108	0.87792	0.153607	-0.111031	0.94494	0.0690623	0.0740006	0.6961	-0.39059	Meiosis-specific recombinase required for double-strand break repair	Verified	Recombinase (DNA strand exchange protein) involved in reciprocal meiotic recombination and synaptonemal complex assembly; potent inhibitor of the ATPase activity of the Srs2p; localizes to the condensed nuclear chromosome	Non-essential gene; reduction of function leads to defects in meiotic recombination and null mutation results in reduced spore germination; in homozygous diploids null mutation results in incomplete formation of synaptonemal complex and arrest in late meiotic prophase; in systematic studies null mutants show poor growth under anaerobic conditions	Meiosis-specific recombinase required for double-strand break repair; also required for pairing between homologous chromosomes and for the normal morphogenesis of synaptonemal complex; binds ssDNA and dsDNA, forms helical filaments; potent inhibitor of the ATPase activity of Srs2p helicase, blocking its ssDNA translocating motor activity and inhibiting its antirecombinase activity; stimulated by …	chrV
ydr019c	gcv1	gcv1	-0.400538	0.53674	0.61775	-0.0840643	0.88928	0.139215	-0.124328	0.90762	0.116041	0	0.88424	-0.145596	T subunit of the mitochondrial glycine decarboxylase complex	Verified			T subunit of the mitochondrial glycine decarboxylase complex; glycine decarboxylase is required for the catabolism of glycine to 5,10-methylene-THF; expression is regulated by levels of levels of 5,10-methylene-THF in the cytoplasm	chrIV
yll043w	fps1	fps1	-0.400538	0.53698	0.617386	-0.0703893	0.9352	0.0813042	0.0144996	0.7879	-0.269039	0.104697	0.6186	-0.497835	Aquaglyceroporin, plasma membrane channel	Verified	Glycerol channel involved in transport of glycerol, arsenite, acetate, and polyols; also involved in mating and the response to arsenic; localizes to the plasma membrane		Aquaglyceroporin, plasma membrane channel; involved in efflux of glycerol and xylitol, and in uptake of acetic acid, arsenite, and antimonite; key factor in maintaining redox balance by mediating passive diffusion of glycerol; phosphorylated by Hog1p MAPK under acetate stress; deletion improves xylose fermentation; regulated by Rgc1p and Ask10p, which are regulated by Hog1p phosphorylation under …	chrXII
yfl010w-a	aua1	aua1	-0.400538	0.53762	0.616416	-0.15056	0.76176	0.30317	-0.137504	0.89528	0.131626	0	0.87228	-0.160763	Protein required for the negative regulation by ammonia of Gap1p	Verified		Non-essential gene; dominant negative mutant is sensitive to toxic mine acid analogs, elevated concentrations of amino acids such as leucine and histidine, and results in increased amino acid uptake rates; null mutant displays decreased competitive fitness in minimal medium; null mutant displays increased survival following a ramped heat stimulus; overexpression results in growth arrest	Protein required for the negative regulation by ammonia of Gap1p; Gap1p is a general amino acid permease	chrVI
ykr096w	esl2	esl2	-0.400538	0.53804	0.61578	-0.263034	0.54268	0.608765	0.200913	0.43686	-0.777507	0.0740006	0.6836	-0.407556	hEST1A/B (SMG5/6)-like protein	Verified	Protein whose biological role is unknown; co-localizes with the peroxisome and localizes to the cytoplasm and nucleus in a large-scale study		hEST1A/B (SMG5/6)-like protein; contributes to environment-sensing adaptive gene expression responses; Esl2p and Esl1p contain a 14-3-3-like domain and a putative PilT N-terminus ribonuclease domain; interacts with Pex14p; may interact with ribosomes, based on co-purification experiments; green fluorescent protein (GFP)-fusion protein localizes to the nucleus and cytoplasm; ESL2 has a paralog, ES…	chrXI
yer014c-a	bud25	bud25	-0.389567	0.5396	0.613418	-0.15056	0.76586	0.297795	-0.275007	0.59582	0.530421	-0.263034	0.50914	0.660177	Protein involved in bud-site selection	Verified		Non essential gene; in systematic studies, null mutants are incapable of respiratory growth on non-fermentable carbon sources and show increased sensitivity to multiple chemicals; null mutant diploid displays abnormal random budding pattern	Protein involved in bud-site selection; diploid mutants display a random budding pattern instead of the wild-type bipolar pattern	chrV
ykl215c	oxp1	oxp1	-0.389567	0.54032	0.612329	-0.584963	0.14249	1.46658	-0.0840643	0.98606	0.0174721	-0.0976108	0.88616	0.143165	5-oxoprolinase	Verified			5-oxoprolinase; enzyme is ATP-dependent and functions as a dimer; similar to mouse Oplah gene; green fluorescent protein (GFP)-fusion protein localizes to the cytoplasm; protein abundance increases in response to DNA replication stress	chrXI
yhr043c	dog2	dog2	-0.389567	0.54052	0.612027	-0.31034	0.4647	0.73113	-0.111031	0.9529	0.0590654	-0.201634	0.65992	0.440024	2-deoxyglucose-6-phosphate phosphatase	Verified	2-deoxyglucose-6-phosphate phosphatase involved in glucose metabolism; localizes to both nucleus and cytoplasm	Non-essential gene; null mutation confers sensitivity to cadmium; in systematic studies mutant shows reduced anaerobic growth and increased competitive fitness	2-deoxyglucose-6-phosphate phosphatase; member of a family of low molecular weight phosphatases, induced by oxidative and osmotic stress, confers 2-deoxyglucose resistance when overexpressed; DOG2 has a paralog, DOG1, that arose from a single-locus duplication; the last half of DOG1 and DOG2 are subject to gene conversions among S. cerevisiae, S. paradoxus, and S. mikatae	chrVIII
yer134c	-	yer134c	-0.389567	0.54074	0.611694	-0.189034	0.68376	0.407338							Magnesium-dependent acid phosphatase	Verified	Protein tyrosine phosphatase involved in peptidyl-tyrosine dephosphorylation		Magnesium-dependent acid phosphatase; member of the haloacid dehalogenase superfamily; non-essential gene	chrV
yer017c	afg3	afg3	-0.389567	0.5409	0.611453	-0.454176	0.26812	1.1074	-1.31034	0.0008337	3.34136	-1.01436	0.003124	2.95527	Mitochondrial inner membrane m-AAA protease component	Verified	ATPase and metallopeptidase of the inner mitochondrial membrane; subunit of the m-AAA complex involved in assembly of mitochondrial membrane protein complexes, degradation of nonassembled inner membrane proteins and processing of proteins imported into mitochondria	Non-essential gene; null mutant is unable to use nonfermentable carbon sources and has a lengthened replicative lifespan, although lifespan extension by caloric restriction is less than in wild type; null mutant displays increased resistance to oxidative and heat stress; null mutant accumulates decreased levels of cardiolipin in mitochondrial membranes; in large-scale studies, null mutant shows r…	Mitochondrial inner membrane m-AAA protease component; mediates degradation of misfolded or unassembled proteins; also required for correct assembly of mitochondrial enzyme complexes; involved in cytoplasmic mRNA translation and aging; expression of human homolog AFG3L2 can complement yeast yta12 afg3 double mutant	chrV
ykl206c	add66	add66	-0.389567	0.54368	0.607258	-0.0840643	0.91512	0.106583	0.0144996	0.77108	-0.290962	-0.0285692	0.95616	-0.054973	Protein involved in 20S proteasome assembly	Verified		Non-essential gene; null mutant shows sensitivity to cadmium but increased resistance to DNA-damaging drugs 4-NQO, camptothecin and MMS; homozygous null mutant diploid shows increased resistance to oxidative stress in competitive-growth studies	Protein involved in 20S proteasome assembly; forms a heterodimer with Pba1p that binds to proteasome precursors; interaction with Pba1p-Add66p may affect function of the mature proteasome and its role in maintaining respiratory metabolism; similar to human PAC2 constituent of the PAC1-PAC2 complex involved in proteasome assembly	chrXI
yer185w	pug1	pug1	-0.389567	0.54406	0.606685	0.0144996	0.88478	-0.144912	0	0.8118	-0.238105	0.168123	0.50838	-0.661362	Plasma membrane protein involved in protoprophyrin and heme transport	Verified			Plasma membrane protein involved in protoprophyrin and heme transport; roles in the uptake of protoprophyrin IX and the efflux of heme; expression is induced under both low-heme and low-oxygen conditions; member of the fungal lipid-translocating exporter (LTE) family of proteins	chrV
ynr048w	-	ynr048w	-0.389567	0.54512	0.605089				-0.0143553	0.85874	-0.177978	-0.0143553	0.8993	-0.126546	Potential noncatalytic subunit for phospholipid translocase Dnf3p	Verified			Potential noncatalytic subunit for phospholipid translocase Dnf3p; YNR048W has a paralog, CDC50, that arose from the whole genome duplication	chrXIV
ylr173w	-	ylr173w	-0.389567	0.54516	0.605029	-0.124328	0.81536	0.233517	0.0892673	0.64332	-0.463062	0.0740006	0.69918	-0.386428	Putative protein of unknown function	Uncharacterized	Protein whose biological role is unknown; localizes to the vacuolar membrane in a large-scale study		Putative protein of unknown function	chrXII
ynl054w	vac7	vac7	-0.389567	0.5454	0.604667	-0.189034	0.67976	0.412791	-0.0565835	0.9362	-0.0800468	0.120294	0.60922	-0.511187	Integral vacuolar membrane protein	Verified			Integral vacuolar membrane protein; involved in vacuole inheritance and morphology; activates Fab1p kinase activity under basal conditions and also after hyperosmotic shock	chrXIV
ydl175c	air2	air2	-0.389567	0.54682	0.602532	-0.189034	0.69794	0.388103	-0.124328	0.91426	0.107667	-0.15056	0.76704	0.296249	RNA-binding subunit of the TRAMP nuclear RNA surveillance complex	Verified		Non-essential gene; null mutant shows increased resistance to oxidative stress, hydroxyurea, cycloheximide, camptothecin and caffeine, but increased sensitivity to bleomycin; overexpression increases resistance to rapamycin; overexpression in Sigma1278b causes greatly increased filamentous growth	RNA-binding subunit of the TRAMP nuclear RNA surveillance complex; involved in nuclear RNA processing and degradation; involved in TRAMP complex assembly as a bridge between Mtr4p and Trf4p; stimulates the poly(A) polymerase activity of Pap2p in vitro; has 5 zinc knuckle motifs; AIR2 has a paralog, AIR1, that arose from the whole genome duplication; Air2p and Air1p have nonredundant roles in regu…	chrIV
ybl039c	ura7	ura7	-0.389567	0.54684	0.602502	-0.31034	0.46208	0.735426	-0.214125	0.72404	0.353065	-0.238787	0.57008	0.567934	Major CTP synthase isozyme (see also URA8)	Verified			Major CTP synthase isozyme (see also URA8); catalyzes the ATP-dependent transfer of the amide nitrogen from glutamine to UTP, forming CTP, the final step in de novo biosynthesis of pyrimidines; involved in phospholipid biosynthesis; capable of forming cytoplasmic filaments termed cytoophidium, especially during conditions of glucose depletion; URA7 has a paralog, URA8, that arose from the whole g…	chrII
yhl012w	-	yhl012w	-0.389567	0.54686	0.602472	-0.400538	0.3338	0.966488	0.0588937	0.69928	-0.386293	0.0740006	0.6969	-0.389509	Putative UTP glucose-1-phosphate uridylyltransferase	Uncharacterized	Protein whose biological role and cellular location are unknown		Putative UTP glucose-1-phosphate uridylyltransferase; YHL012W has a paralog, UGP1, that arose from the whole genome duplication	chrVIII
yer089c	ptc2	ptc2	-0.389567	0.5469	0.602412	-0.0426443	0.99758	0.00303302	-0.201634	0.74788	0.321436	0.0740006	0.70096	-0.384025	Type 2C protein phosphatase (PP2C)	Verified			Type 2C protein phosphatase (PP2C); dephosphorylates Hog1p to limit maximal osmostress induced kinase activity; dephosphorylates Ire1p to downregulate the unfolded protein response; dephosphorylates Cdc28p; inactivates the DNA damage checkpoint; PTC2 has a paralog, PTC3, that arose from the whole genome duplication	chrV
ypl263c	kel3	kel3	-0.389567	0.54742	0.601631	-0.422233	0.30434	1.02717	-0.344828	0.47466	0.714918	-0.163499	0.74328	0.327513	Cytoplasmic protein of unknown function	Verified	Protein whose biological role is unknown; localizes to the cytoplasm in a large-scale study		Cytoplasmic protein of unknown function	chrXVI
yhl034c	sbp1	sbp1	-0.389567	0.54896	0.599319	-0.124328	0.82438	0.221915	-0.0976108	0.9709	0.0364795	0.0740006	0.68862	-0.400729	Protein that binds eIF4G and has a role in repression of translation	Verified	Initiation factor 4G binding protein that negatively regulates translation in response to stress; localizes to the cytoplasmic stress granule and cytoplasmic mRNA processing body		Protein that binds eIF4G and has a role in repression of translation; has an RGG motif; found in cytoplasmic P bodies; binds to mRNAs under glucose starvation stress, most often in the 5' UTR; found associated with small nucleolar RNAs snR10 and snR11; SBP1 has a paralog, RNP1, that arose from the whole genome duplication	chrVIII
ydr442w	-	ydr442w	-0.389567	0.54958	0.59839	-0.464668	0.25352	1.14184	-0.275007	0.59974	0.524774	-0.0840643	0.93684	0.0792422	Dubious open reading frame	Dubious			Dubious open reading frame; unlikely to encode a functional protein, based on available experimental and comparative sequence data	chrIV
ygl214w	-	ygl214w	-0.389567	0.54994	0.59785	-0.0976108	0.86826	0.165869	-0.432959	0.3496	0.935365	-0.464668	0.20912	1.25599	Dubious open reading frame	Dubious			Dubious open reading frame; unlikely to encode a functional protein, based on available experimental and comparative sequence data; deletion mutation phenotype is likely due to the overlapping verified ORF SKI8/YGL213C	chrVII
ynr022c	mrpl50	mrpl50	-0.389567	0.55082	0.596532	-0.275007	0.53406	0.62182	-0.124328	0.92434	0.0949683	-0.189034	0.67324	0.421705	Mitochondrial ribosomal protein of the large subunit	Verified	Component of the large subunit of the mitochondrial ribosome, which mediates translation in the mitochondrion		Mitochondrial ribosomal protein of the large subunit; not essential for mitochondrial translation	chrXIV
ykr028w	sap190	sap190	-0.389567	0.55138	0.595694	-0.0703893	0.93614	0.0801223	0.0144996	0.79446	-0.260523	-0.0426443	0.96272	-0.0467406	Protein that forms a complex with the Sit4p protein phosphatase	Verified			Protein that forms a complex with the Sit4p protein phosphatase; required for Sit4p function; member of a family of similar proteins including Sap4p, Sap155p, and Sap185p; SAP190 has a paralog, SAP185, that arose from the whole genome duplication	chrXI
yhl046c	pau13	pau13	-0.389567	0.55236	0.594227	-0.263034	0.55082	0.596532	0.0144996	0.77104	-0.291015	-0.0703893	0.95194	0.0602707	Protein of unknown function	Verified	Protein whose biological role and cellular location are unknown		Protein of unknown function; member of the seripauperin multigene family encoded mainly in subtelomeric regions; expression is induced after ethanol shock; SWAT-GFP and mCherry fusion proteins localize to the endoplasmic reticulum and vacuole respectively	chrVIII
yor025w	hst3	hst3	-0.389567	0.5527	0.593719	-0.263034	0.5377	0.616295	-0.0703893	0.9747	-0.0317142	0.0144996	0.83458	-0.208831	Member of the Sir2 family of NAD(+)-dependent protein deacetylases	Verified			Member of the Sir2 family of NAD(+)-dependent protein deacetylases; involved along with Hst4p in telomeric silencing, cell cycle progression, radiation resistance, genomic stability and short-chain fatty acid metabolism	chrXV
ydl194w	snf3	snf3	-0.389567	0.55284	0.59351	-0.263034	0.54734	0.601751	0.0439433	0.73254	-0.341749	-0.0565835	0.99828	-0.0021557	Plasma membrane low glucose sensor, regulates glucose transport	Verified	Glucose-binding protein of the plasma membrane involved in glucose sensing and signaling; also involved in fructose and mannose transport		Plasma membrane low glucose sensor, regulates glucose transport; high affinity sensor that contains 12 predicted transmembrane segments and a long C-terminal tail required for induction of hexose transporters; also senses fructose and mannose; SNF3 has a paralog, RGT2, that arose from the whole genome duplication	chrIV
ycr083w	trx3	trx3	-0.389567	0.55314	0.593061				0.0588937	0.69412	-0.39327	0.0892673	0.64784	-0.456765	Mitochondrial thioredoxin	Verified			Mitochondrial thioredoxin; highly conserved oxidoreductase required to maintain the redox homeostasis of the cell, forms the mitochondrial thioredoxin system with Trr2p, redox state is maintained by both Trr2p and Glr1p	chrIII
ygl148w	aro2	aro2	-0.389567	0.55372	0.592195	-0.0840643	0.90068	0.124802	-0.124328	0.90844	0.115006	-0.137504	0.80756	0.243575	Bifunctional chorismate synthase and flavin reductase	Verified	Cytoplasmic chorismate synthase and riboflavin reductase involved in biosynthesis of aromatic amino acids	Non-essential gene; null mutant is sensitive to 2-phenylethanol, shows auxotrophy for phenylalanine, tyrosine and tryptophan and sensitivity to cadmium; null mutant shows no mitophagy; in large-scale studies null mutants show decreased fermentative growth, increased sensitivity to hyperosmotic stress and to multiple chemicals, including MMS, acetic acid, cycloheximide, hydroxyurea, ethanol, bleom…	Bifunctional chorismate synthase and flavin reductase; catalyzes the conversion of 5-enolpyruvylshikimate 3-phosphate (EPSP) to form chorismate, which is a precursor to aromatic amino acids; protein abundance increases in response to DNA replication stress	chrVII
ypr040w	tip41	tip41	-0.389567	0.554	0.591777	-0.111031	0.8334	0.210343	0.184425	0.47248	-0.71845	0.104697	0.63952	-0.46837	Protein that interacts with Tap42p, which regulates PP2A	Verified			Protein that interacts with Tap42p, which regulates PP2A; component of the TOR (target of rapamycin) signaling pathway; protein abundance increases in response to DNA replication stress	chrXVI
yhl047c	arn2	arn2	-0.378512	0.55642	0.588167	-0.0285692	0.97022	-0.0373324	-0.163499	0.84286	0.198237	0.0740006	0.69118	-0.397254	Transporter	Verified	Siderophore transmembrane transporter involved in iron homeostasis and transport of low molecular weight Fe(III)-chelating substances	Non-essential gene; null mutant is defective in uptake of iron carried by siderophore triacetylfusarinine C; in large-scale studies null mutant shows sensitivity to copper and hyperosmotic stress	Transporter; member of the ARN family of transporters that specifically recognize siderophore-iron chelates; responsible for uptake of iron bound to the siderophore triacetylfusarinine C	chrVIII
yer039c-a	-	yer039c-a	-0.378512	0.55774	0.586202	-0.226509	0.61822	0.498375	-0.0840643	0.99582	0.00523888	-0.0426443	0.97536	-0.0308866	Putative protein of unknown function	Uncharacterized	Predicted integral membrane protein whose biological role is unknown		Putative protein of unknown function; YER039C-A is not an essential gene	chrV
ymr254c	-	ymr254c	-0.378512	0.55786	0.586023	0.0439433	0.8213	-0.225873	-0.137504	0.88766	0.141266	-0.0840643	0.91216	0.110314	Putative protein of unknown function	Uncharacterized			Putative protein of unknown function; conserved across S. cerevisiae strains	chrXIII
ynr015w	smm1	smm1	-0.378512	0.5581	0.585666	0.0892673	0.73056	-0.344381	0.120294	0.58738	-0.542637	0.0892673	0.64702	-0.457906	Dihydrouridine synthase	Verified			Dihydrouridine synthase; member of a family of dihydrouridine synthases including Dus1p, Smm1p, Dus3p, and Dus4p; modifies uridine residues at position 20 of cytoplasmic tRNAs	chrXIV
yir032c	dal3	dal3	-0.378512	0.55816	0.585577	-0.584963	0.140448	1.47412	-0.0840643	0.98434	0.0196282	-0.111031	0.85174	0.186899	Ureidoglycolate lyase	Verified	A ureidoglycolate lyase that is involved in the breakdown of allantoin; localized to membranes	Non-essential gene; in systematic studies null mutant shows increased competitive fitness in minimal media; mutants are also sensitive to paromomycin and neomycin but resistant to selenomethionine and tirapazamine	Ureidoglycolate lyase; converts ureidoglycolate to glyoxylate and urea in the third step of allantoin degradation; expression is sensitive to nitrogen catabolite repression; this enzyme is sometimes referred to "ureidoglycolate hydrolase" but should not be confused with the Arabidopsis thaliana ureidoglycolate hydrolase enzyme which converts ureidoglycolate to glyoxylate, ammonia and carbon dioxi…	chrIX
yhr194w	mdm31	mdm31	-0.378512	0.55884	0.584565	-0.367371	0.3716	0.89348	-0.0976108	0.97244	0.0345482	-0.31034	0.43244	0.785023	Mitochondrial protein that may have a role in phospholipid metabolism	Verified	Protein involved in mitochondrion organization and inheritance and cellular ion homeostasis; regulates cardiolipin metabolic process with Mdm10p, Mmm1p, Mdm12p, and Mdm34p; localizes to the inner mitochondrial membrane		Mitochondrial protein that may have a role in phospholipid metabolism; inner membrane protein with similarity to Mdm32p; required for normal mitochondrial morphology and inheritance; interacts genetically with MMM1, MMM2, MDM10, MDM12, and MDM34	chrVIII
yhl016c	dur3	dur3	-0.378512	0.56022	0.582515	-0.189034	0.69594	0.390807	-0.632268	0.133974	1.49861	-0.613532	0.085974	1.71703	Plasma membrane transporter for both urea and polyamines	Verified	Urea and polyamine transmembrane transporter; involved in utilization of urea as nitrogen source; localizes in plasma membrane	Non-essential gene; null mutant is deficient in uptake of urea or polyamines (spermidine, putrescine); overexpression enhances uptake of polyamines; in systematic studies mutants are sensitive to cycloheximide and amitrole, and show reduced competitive fitness	Plasma membrane transporter for both urea and polyamines; expression is highly sensitive to nitrogen catabolite repression and induced by allophanate, the last intermediate of the allantoin degradative pathway	chrVIII
ygr068c	art5	art5	-0.378512	0.56026	0.582455	-0.201634	0.6669	0.430406	-0.15056	0.8648	0.170267	-0.137504	0.79532	0.259409	Protein proposed to regulate endocytosis of plasma membrane proteins	Verified		Non-essential gene; in systematic studies null mutants display increased competitive fitness	Protein proposed to regulate endocytosis of plasma membrane proteins; regulates by recruiting the ubiquitin ligase Rsp5p to its target in the plasma membrane; SWAT-GFP and mCherry fusion proteins localize to the cytosol	chrVII
ybr043c	qdr3	qdr3	-0.378512	0.56096	0.581416	-0.321928	0.44898	0.757117	0.0892673	0.62342	-0.491009	0.104697	0.63472	-0.475094	Multidrug transporter of the major facilitator superfamily	Verified			Multidrug transporter of the major facilitator superfamily; member of the 12-spanner drug:H(+) antiporter DHA1 family; has a role in polyamine homeostasis; involved in spore wall asembly; sequence similarity to DTR1 and QDR1, and the triple mutant dtr1 qdr1 qdr3 exhibits reduced dityrosine fluorescence relative to the single mutants; expression is upregulated under polyamine stress; required for …	chrII
ygr146c	ecl1	ecl1	-0.378512	0.56196	0.579933	-0.298658	0.48368	0.700396	-0.201634	0.7497	0.319035	-0.189034	0.66516	0.4328	Protein of unknown function	Verified	Protein whose biological role and cellular location are unknown		Protein of unknown function; mitochondrial-dependent role in the extension of chronological lifespan; overexpression increases oxygen consumption and respiratory activity while deletion results in reduced oxygen consumption under conditions of caloric restriction; induced by iron homeostasis transcription factor Aft2p; multicopy suppressor of temperature sensitive hsf1 mutant; induced by treatmen…	chrVII
ynl201c	psy2	psy2	-0.378512	0.56226	0.579488	-0.0426443	0.98696	0.0163439	0.104697	0.60172	-0.521929	0.120294	0.60786	-0.513131	Subunit of protein phosphatase PP4 complex	Verified			Subunit of protein phosphatase PP4 complex; Pph3p and Psy2p form the active complex, Psy4p may provide additional substrate specificity; regulates recovery from the DNA damage checkpoint, the gene conversion- and single-strand annealing-mediated pathways of meiotic double-strand break repair and efficient Non-Homologous End-Joining (NHEJ) pathway; Pph3p and Psy2p localize to foci on meiotic chrom…	chrXIV
yor325w	-	yor325w	-0.378512	0.56298	0.578421				-0.111031	0.93058	0.0871151	-0.0976108	0.87656	0.155331	Dubious open reading frame	Dubious			Dubious open reading frame; unlikely to encode a functional protein, based on available experimental and comparative sequence data; completely overlaps the verified ORF FRT1	chrXV
ymr095c	sno1	sno1	-0.378512	0.56338	0.577828	-0.298658	0.49056	0.689418	-0.0143553	0.84954	-0.189705	-0.0703893	0.95822	0.0523874	Protein of unconfirmed function	Verified			Protein of unconfirmed function; involved in pyridoxine metabolism; expression is induced during stationary phase; forms a putative glutamine amidotransferase complex with Snz1p, with Sno1p serving as the glutaminase	chrXIII
ygr144w	thi4	thi4	-0.378512	0.56436	0.576378	-0.31034	0.47242	0.718547	0.0291463	0.76574	-0.297952	-0.0703893	0.96588	0.0427761	Thiazole synthase	Verified			Thiazole synthase; abundant protein involved in the formation of the thiazole moiety of thiamine during thiamine biosynthesis; acts more as a co-substrate rather than an enzyme by providing the sulphur source for thiazole formation; undergoes a single turnover only; required for mitochondrial genome stability in response to DNA damaging agents	chrVII
ymr302c	yme2	yme2	-0.378512	0.56438	0.576348	-0.356144	0.39486	0.850837	0.136062	0.5474	-0.601661	-0.0426443	0.97822	-0.0273006	Integral inner mitochondrial membrane protein	Verified			Integral inner mitochondrial membrane protein; role in maintaining mitochondrial nucleoid structure and number; mutants exhibit an increased rate of mitochondrial DNA escape; shows some sequence similarity to exonucleases	chrXIII
yjr088c	emc2	emc2	-0.378512	0.56568	0.574425	-0.124328	0.81754	0.23071	-0.389567	0.40468	0.833292	0	0.87664	-0.15523	Member of conserved ER transmembrane complex	Verified			Member of conserved ER transmembrane complex; required for efficient folding of proteins in the ER; null mutant displays induction of the unfolded protein response; homologous to worm Y57G7A.10/EMC-2, fly CG17556, human TTC35	chrX
ykl147c	-	ykl147c	-0.378512	0.56586	0.574159	-0.367371	0.38522	0.868318	-0.0426443	0.9156	-0.105978	-0.333424	0.3932	0.853829	Dubious open reading frame	Dubious			Dubious open reading frame; unlikely to encode a functional protein, based on available experimental and comparative sequence data; not conserved in closely related Saccharomyces species; partially overlaps the verified gene AVT3	chrXI
ynl157w	igo1	igo1	-0.378512	0.5683	0.570557	-0.201634	0.67468	0.419734	-0.163499	0.83504	0.208242	-0.163499	0.72686	0.349305	Protein required for initiation of G0 program	Verified			Protein required for initiation of G0 program; prevents degradation of nutrient-regulated mRNAs via the 5'-3' mRNA decay pathway; phosphorylated by Rim15p; GFP protein localizes to the cytoplasm and nucleus; IGO1 has a paralog, IGO2, that arose from the whole genome duplication	chrXIV
yhr159w	tda11	tda11	-0.378512	0.56836	0.570468	-0.189034	0.69826	0.38767	0	0.81174	-0.238182	-0.0840643	0.9135	0.108625	Putative protein of unknown function	Uncharacterized	Protein whose biological role is unknown; localizes to the cytoplasm in a large-scale study		Putative protein of unknown function; green fluorescent protein (GFP)-fusion protein localizes to the cytoplasm; potential Cdc28p substrate; null mutant is sensitive to expression of the top1-T722A allele	chrVIII
ykr023w	rqt4	rqt4	-0.378512	0.56856	0.570174	-0.0565835	0.95026	0.0623803	0	0.81708	-0.231302	0.0144996	0.84154	-0.199924	Subunit of ribosome-associated quality control trigger complex (RQT)	Verified	Protein whose biological role is unknown; localizes to the cytoplasm and mitochondrion in large-scale studies		Subunit of ribosome-associated quality control trigger complex (RQT); the authentic, non-tagged protein is detected in highly purified mitochondria in high-throughput studies	chrXI
ygr035c	-	ygr035c	-0.367371	0.5704	0.567462	-0.356144	0.4022	0.837699	-0.367371	0.44766	0.759322	-0.389567	0.30368	1.02857	Putative protein of unknown function, potential Cdc28p substrate	Uncharacterized	Protein whose biological role and cellular location are unknown		Putative protein of unknown function, potential Cdc28p substrate; transcription is activated by paralogous transcription factors Yrm1p and Yrr1p along with genes involved in multidrug resistance; YGR035C has a paralog, YLR346C, that arose from the whole genome duplication	chrVII
ykl204w	eap1	eap1	-0.367371	0.57126	0.566197	-0.0976108	0.86372	0.171641	-0.214125	0.73034	0.344673	0.104697	0.6262	-0.487082	eIF4E-associated protein, competes with eIF4G for binding to eIF4E	Verified			eIF4E-associated protein, competes with eIF4G for binding to eIF4E; accelerates mRNA degradation by promoting decapping, facilitated by interaction with eIF4E; essential for Puf5p mediated repression; associates with Puf5p and Dhh1p; inhibits cap-dependent translation; functions independently of eIF4E to maintain genetic stability; plays a role in cell growth, implicated in the TOR signaling casc…	chrXI
yal016w	tpd3	tpd3	-0.367371	0.57144	0.565932	0.120294	0.68148	-0.410444	-0.226509	0.69898	0.386698	0.104697	0.64012	-0.467531	Regulatory subunit A of the heterotrimeric PP2A complex	Verified	Subunit of protein phosphatase type 2A complex; involved in translation regulation and mitotic spindle assembly checkpoint; localizes throughout cell to nucleus, cytoplasm, spindle pole body, bud neck, bud neck, and shmoo tip	Non-essential gene; null mutant has low proportion of S-phase cells and G1 cells in heterozygous diploid; null mutant shows secreation defect	Regulatory subunit A of the heterotrimeric PP2A complex; the heterotrimeric protein phosphatase 2A (PP2A) complex also contains regulatory subunit Cdc55p and either catalytic subunit Pph21p or Pph22p; required for cell morphogenesis and transcription by RNA polymerase III	chrI
[truncated: 4,005 more rows]

## Sheet: Validation screen
Validation screen (523 ORFs)			TOP2-hc high expression (Cu2+)		TOP2-hc baseline		TOP2 high expression (Cu2+)		TOP2 baseline		Brief Description	ORF	Function Summary	Phenotype Summary	Description	Chromosome
Systematic Name	Standard Name	IDs	Log2GR	p-value	Log2GR	p-value	Log2GR	p-value	Log2GR	p-value
[truncated: 546 more rows]

## Sheet: Hits
Hits			TOP2-hc high expression (Cu+2)				TOP2-hc baseline				TOP2 high expression (Cu2+)				TOP2 baseline				Brief Description	ORF	Function Summary	Phenotype Summary	Description	Chromosome
[truncated: 140 more rows]
