# Supplementary material for: A multi-species toolkit of TOP2 hypercleavage mutants for studying topoisomerase II–mediated DNA damage
Source: bioRxiv. 2026 Jul 11:2026.05.09.723998. Originally published 2026 May 11. Preprint. [Version 2] doi: 10.64898/2026.05.09.723998 (PMC13192990; doi:10.64898/2026.05.09.723998)
Supplement: Supplement 1 [file media-1.zip › 260711 Supp Tables/TOP2hc Table S3 Yeast TOP2-hc vs TOP1-TA.xlsx]

## Sheet: List (categorized)
TOP2-hc-specific hits					TOP1-TA-specific hits					Common hits					TOP2hc hits	TOP1TA hits	common
Gene IDs	Systematic name	TOP1TA Log2GR	TOP2hc Log2GR		Gene IDs	Systematic name	TOP1TA Log2GR	TOP2hc Log2GR		Gene IDs	Systematic name	TOP1TA Log2GR	TOP2hc Log2GR		113	180	92		Category		Count	Percentage
YBR134W	YBR134W	-0.462196	-3.29572		RTT101	YJL047C	-5.21422	-0.910733		CLN3	YAL040C	-1.80551	-3.37016		ACO1	ADD66	ASF1		Background		4004	91.2281
YBL054W	YBL054W	-0.248757	-3.2854		PEP8	YJL053W	-4.84662	-0.992768		RAD57	YDR004W	-5.09336	-3.28096		ADE1	ADK1	BRP1		Selected	Total selected	385	8.77193
RCE1	YMR274C	0.167569	-3.25852		RTT107	YHR154W	-4.61979	-0.163499		CTF3	YLR381W	-1.36058	-3.18903		ADO1	APL4	BSD2			TOP2-hc	113	29.3506
YMR141C	YMR141C	-0.00887258	-3.19219		LTE1	YAL024C	-4.12515	-0.659925		RAD55	YDR076W	-2.49813	-3.12433		ALT1	APQ13	BUD31			TOP1-TA	180	46.7532
BEM3	YPL115C	-0.434908	-3.0018		MRPL22	YNL177C	-4.03031	-0.344828		TOP3	YLR234W	-2.73047	-3.12267		AVT3	APS1	BUD32			common	92	23.8961
CSH1	YBR161W	-0.432873	-2.85997		STP22	YCL008C	-4.01791	-0.163499		RAD54	YGL163C	-4.21219	-3.10601		AZF1	ARN1	CBF1			TOTAL screen	4389
SWD1	YAR003W	-0.396929	-2.84398		CLB5	YPR120C	-3.98861	-0.594549		RDS2	YPL133C	-1.09591	-3.10601		BEM3	ARO10	CCH1
LRS4	YDR439W	-0.342034	-2.82579		YLR169W	YLR169W	-3.98485	-0.454176		YNR068C	YNR068C	-2.79848	-3.04439		BMH1	ASC1	CDC50
SNF7	YLR025W	0.0759146	-2.80116		RAD59	YDL059C	-3.63982	-0.879706		RAD51	YER095W	-2.79471	-3.02148		BNA1	ASK10	CHD1
MF(ALPHA)1	YPL187W	-0.462074	-2.79077		VPS20	YMR077C	-3.53564	-0.0703893		RAD52	YML032C	-3.02757	-2.97085		BPT1	ATP15	CHL4
RPS16A	YMR143W	0.0357356	-2.76553		MMS4	YBR098W	-3.4054	0.0740006		XRS2	YDR369C	-4.02255	-2.95606		BTS1	BUD28	CIN5
YDR051C	YDR051C	0.062512	-2.73118		PCP1	YGR101W	-3.39318	-0.321928		CSM3	YMR048W	-2.45943	-2.87971		BUB3	CCR4	CLB2
FYV7	YLR068W	-0.0609683	-2.67582		YOR364W	YOR364W	-3.37126	0.666576		CTF4	YPR135W	-4.22694	-2.81967		CLN1	CKB2	CLC1
SLX8	YER116C	-0.886204	-2.66676		ARO10	YDR380W	-3.27004	-0.757023		RAD27	YKL113C	-3.45115	-2.80735		CSH1	CLB5	CLN3
PEP5	YMR231W	-0.15289	-2.63459		SNF8	YPL002C	-3.1525	-0.137504		BUD31	YCR063W	-2.42837	-2.68706		CSM1	COG1	CSM3
MRPS17	YMR188C	0.193069	-2.61117		VPS28	YPL065W	-3.10788	-0.0840643		EAF1	YDR359C	-1.83737	-2.58736		DAL80	COQ10	CSM4
SOK2	YMR016C	-0.329252	-2.58976		CCR4	YAL021C	-3.06881	2		TOF1	YNL273W	-2.15635	-2.58496		DEG1	CPA1	CTF18
SYN8	YAL014C	0.316304	-2.58976		FAB1	YFR019W	-3.0322	-0.632268		CBF1	YJR060W	-1.26091	-2.56316		END3	CPR1	CTF19
RPL40A	YIL148W	-0.220494	-2.58736		MMS4	YBR098W	-2.95998	0.0740006		YHR009C	YHR009C	-2.28603	-2.50589		ESC8	CSG2	CTF3
PMR1	YGL167C	0.375981	-2.58015		SRN2	YLR119W	-2.94357	-0.757023		MMS22	YLR320W	-1.07395	-2.50589		ETR1	DDC1	CTF4
DEG1	YFL001W	-0.648701	-2.57046		RPD3	YNL330C	-2.88655	0.136062		HUR1	YGL168W	-2.41092	-2.44626		FEN2	DHH1	CTF8
PEP3	YLR148W	0.431719	-2.57046		RAD24	YER173W	-2.85858	-0.454176		MCM21	YDR318W	-1.65039	-2.42761		FKH1	DID2	DCC1
GCV3	YAL044C	0.0539568	-2.28392		CPA1	YOR303W	-2.8469	-0.189034		RNP1	YLL046C	-2.68297	-2.38957		FYV1	DOC1	DIA2
LAT1	YNL071W	-0.364533	-2.28096		DOC1	YGL240W	-2.83125	0.535332		RMI1	YPL024W	-3.28544	-2.34199		FYV7	DUS4	DOA4
SIC1	YLR079W	-0.762962	-2.24793		NUP84	YDL116W	-2.76349	1.78588		RAV2	YDR202C	-4.18946	-2.30743		GAS1	ERP2	EAF1
PFK2	YMR205C	0.32118	-2.23879		GRE2	YOL151W	-2.71848	-0.0703893		CIN5	YOR028C	-2.84248	-2.30743		GCV2	FAA1	EAF7
SEC72	YLR292C	-0.420611	-2.23573		YML094C-A	YML094C-A	-2.69661	-0.432959		MSL1	YIR009W	-2.84397	-2.25096		GCV3	FAB1	FET3
LYS12	YIL094C	0.248555	-2.23573		YLR235C	YLR235C	-2.64727	-0.214125		CLC1	YGR167W	-1.32043	-2.24793		GSH2	FRE4	GLO3
DAL80	YKR034W	-0.103138	-2.22033		MRPS9	YBR146W	-2.64602	-0.978196		MMM1	YLL006W	-1.25691	-2.22342		HCM1	FTR1	HIS5
STE11	YLR362W	0.300045	-2.13422		SAE2	YGL175C	-2.59904	0.0144996		DOA4	YDR069C	-3.73701	-2.19849		HDA3	FUN30	HUR1
YMR031W-A	YMR031W-A	-0.645411	-2.12433		YLR255C	YLR255C	-2.58774	-0.356144		VPS61	YDR136C	-1.28383	-2.19849		HHF2	GAL1	IRC15
VMA11	YPL234C	-0.441407	-2.09085		TNA1	YGR260W	-2.5504	0.168123		MCM16	YPR046W	-1.4025	-2.16672		IRC25	GAL2	MCM16
YDR065W	YDR065W	-0.0655056	-2.0072		NAT3	YPR131C	-2.54571	-0.189034		POL32	YJR043C	-1.33243	-2.16027		IZH3	GCR2	MCM21
ACO1	YLR304C	-0.0532643	-1.98914		YJR116W	YJR116W	-2.51475	-0.0426443		RAD50	YNL250W	-2.3987	-2.09085		KIN3	GET2	MCM22
SRB5	YGR104C	-0.393993	-1.9222		YER071C	YER071C	-2.49274	-0.823749		EAF7	YNL136W	-2.32177	-2.07382		LAT1	GGC1	MET7
TPK1	YJL164C	0.332541	-1.91839		NUP133	YKR082W	-2.49179	0		VMA8	YEL051W	-1.39454	-2.07382		LEU3	GRE2	MMM1
SEC66	YBR171W	-0.449436	-1.89918		BUD28	YLR062C	-2.47973	0.736966		CTF18	YMR078C	-3.50035	-2.03562		LRS4	HFD1	MMS1
YOS9	YDR057W	0.213699	-1.8953		RPL7A	YGL076C	-2.47587	2.12029		RGP1	YDR137W	-1.7449	-2.01792		LYS12	HIT1	MMS22
BMH1	YER177W	-0.129612	-1.86394		RPS7A	YOR096W	-2.45812	0.395929		SIN3	YOL004W	-2.71843	-1.99639		MF(ALPHA)1	HMG2	MRC1
CSM1	YCR086W	0.0466423	-1.81967		RAD9	YDR217C	-2.45475	-0.422233		BSD2	YBR290W	-2.50127	-1.99639		MRPS17	HMI1	MRPL28
YEL007W	YEL007W	-0.346038	-1.80735		RNR1	YER070W	-2.45361	-0.163499		HIS5	YIL116W	-2.45698	-1.97453		MUD1	HSL7	MSL1
YLL047W	YLL047W	0.154794	-1.76553		OCA1	YNL099C	-2.452	-0.400538		MRC1	YCL061C	-1.35321	-1.96347		NHP10	HTA1	MUS81
ZRC1	YMR243C	0.178692	-1.72247		VPS29	YHR012W	-2.43133	-0.739848		MRC1	YCL061C	-1.09801	-1.96347		NHX1	IMH1	NIS1
VMA16	YHR026W	-0.630025	-1.70929		YBP1	YBR216C	-2.40245	-0.879706		SPT21	YMR179W	-1.98989	-1.94486		NUP2	KCS1	PAT1
MUD1	YBR119W	-0.147725	-1.70929		DDC1	YPL194W	-2.3894	0.168123		SOD1	YJR104C	-2.29548	-1.93734		OPI7	KEM1	POL32
SLC1	YDL052C	-0.304878	-1.70487		PSY2	YNL201C	-2.3068	-0.378512		VPS13	YLL040C	-2.74728	-1.91456		PDA1	KRE27	POP2
HHF2	YNL030W	-0.548664	-1.64616		MSH4	YFL003C	-2.22325	-0.910733		VMA5	YKL080W	-3.82831	-1.89918		PEP3	LAS21	PSD2
RPS19B	YNL302C	-0.469273	-1.62761		DDC1	YPL194W	-2.201	0.168123		GLO3	YER122C	-1.38109	-1.85997		PEP5	LSM12	RAD27
SPT3	YDR392W	0.0800696	-1.60881		VAM3	YOR106W	-2.18991	-0.286881		RNR4	YGR180C	-1.32877	-1.852		PFK2	LSM6	RAD50
END3	YNL084C	-0.296265	-1.60407		HTA1	YDR225W	-2.17583	-0.748461		VMA3	YEL027W	-3.26134	-1.83188		PMR1	LTE1	RAD51
RPL14A	YKL006W	-0.691671	-1.58496		SLA1	YBL007C	-2.17487	2.39593		SRO7	YPR032W	-1.12636	-1.77821		RAD33	MCK1	RAD52
SSA1	YAL005C	0.202929	-1.5509		CPR1	YDR155C	-2.08171	-0.367371		SAC6	YDR129C	-1.97004	-1.76553		RCE1	MDM12	RAD54
BNA1	YJR025C	0.0698048	-1.52607		NUP60	YAR002W	-2.05295	-0.757023		MCM22	YJR135C	-1.25281	-1.75275		RPL14A	MDM20	RAD55
KIN3	YAR018C	-0.649206	-1.52105		OMA1	YKR087C	-2.01451	-0.604071		CDC50	YCR094W	-3.68759	-1.67807		RPL40A	MEC3	RAD57
GSH2	YOL049W	-0.0917049	-1.52105		ZUO1	YGR285C	-2.01225	0.268817		VPS8	YAL002W	-3.55443	-1.65992		RPS14A	MED1	RAV2
RAD33	YML011C	0.203081	-1.52105		MDM12	YOL009C	-2.00095	-0.555816		CTF19	YPL018W	-2.02399	-1.62761		RPS16A	MMS4	RDS2
NHP10	YDL002C	-0.00579963	-1.51602		MEC3	YLR288C	-1.9897	-0.0703893		CLB2	YPR119W	-1.94656	-1.62761		RPS19B	MRPL11	RGP1
SWI4	YER111C	-0.900574	-1.5008		IMH1	YLR309C	-1.98344	-0.475085		MUS81	YDR386W	-2.03448	-1.62293		RRD2	MRPL22	RIC1
YML009W-B	YML009W-B	-0.639698	-1.5008		RSA1	YPL193W	-1.97902	-0.62293		VPS24	YKL041W	-1.60751	-1.58015		RTF1	MRPS9	RMI1
GAS1	YMR307W	-0.885317	-1.4957		SRC1	YML034W	-1.96724	-0.757023		POP2	YNR052C	-4.107	-1.5509		SCS7	MSB3	RNP1
SNC1	YAL030W	0.000288539	-1.4957		PMP1	YCR024C-A	-1.9526	0.0892673		CHL4	YDR254W	-1.40997	-1.44361		SEC66	MSH4	RNR4
ETR1	YBR026C	-0.00284211	-1.4489		VPS17	YOR132W	-1.95171	-0.678072		BUD32	YGR262C	-1.66259	-1.42223		SEC72	MVB12	RSM7
SCS7	YMR272C	0.00504943	-1.42761		RAD17	YOR368W	-1.93733	-0.0565835		VAM10	YOR068C	-1.60766	-1.40054		SGF11	NAT3	RTT109
SUR4	YLR372W	-0.00398905	-1.41684		HMG2	YLR450W	-1.92552	-0.0143553		NIS1	YNL078W	-1.0401	-1.38405		SIC1	NNF2	RVS167
SGF11	YPL047W	-0.358906	-1.39506		FUN30	YAL019W	-1.87666	-0.367371		TDP1	YBR223C	-2.73595	-1.36737		SLC1	NPT1	SAC6
ALT1	YLR089C	0.38419	-1.38957		YMR291W	YMR291W	-1.87593	-0.613532		ASF1	YJL115W	-4.04267	-1.33342		SLX8	NTG2	SIN3
YML030W	YML030W	0.318605	-1.38405		VPS21	YOR089C	-1.87045	-0.495695		SRS2	YJL092W	-3.17781	-1.33342		SNC1	NUP120	SNF6
VMA21	YGR105W	0.63242	-1.37851		YBR224W	YBR224W	-1.86199	-0.475085		MRPL28	YDR462W	-2.15794	-1.33342		SNF7	NUP133	SOD1
FEN2	YCR028C	-0.591404	-1.36177		RPL20B	YOR312C	-1.85679	-0.650765		SSZ1	YHR064C	-1.50402	-1.32769		SOK2	NUP170	SPT2
HCM1	YCR065W	0.0711032	-1.35614		URA5	YML106W	-1.85339	-0.823749		CSM4	YPL200W	-1.08938	-1.31615		SPT3	NUP60	SPT21
BPT1	YLL015W	0.193747	-1.3505		YJR088C	YJR088C	-1.83753	-0.378512		CTF8	YHR191C	-2.52798	-1.26903		SRB5	NUP84	SRO7
PDA1	YER178W	-0.424975	-1.31615		PMP3	YDR276C	-1.82587	0.234465		YBR099C	YBR099C	-3.74017	-1.25096		SSA1	OCA1	SRS2
CLN1	YMR199W	0.111174	-1.30451		OPI8	YKR035C	-1.82337	-0.321928		VPS36	YLR417W	-1.77592	-1.25096		STE11	OMA1	SSZ1
YDL129W	YDL129W	0.445793	-1.26903		QCR10	YHR001W-A	-1.77348	0.0439433		YML122C	YML122C	-1.35012	-1.20163		SUR4	OPI8	TDP1
YJL046W	YJL046W	-0.973913	-1.26303		FAA1	YOR317W	-1.77161	-0.879706		IRC15	YPL017C	-2.4304	-1.18269		SWD1	OPI9	TOF1
YKL202W	YKL202W	-0.425992	-1.25701		YPT6	YLR262C	-1.76892	-0.238787		IRC15	YPL017C	-1.80369	-1.18269		SWD3	PCP1	TOP3
HDA3	YPR179C	-0.223264	-1.25701		RRF1	YHR038W	-1.75098	-0.15056		MMS1	YPR164W	-3.25145	-1.16993		SWI4	PEP8	TSR2
VAC14	YLR386W	-0.226835	-1.23879		SWI6	YLR182W	-1.73768	-0.400538		RSM7	YJR113C	-1.90105	-1.1635		SYN8	PEX5	VAM10
RRD2	YPL152W	-0.0168795	-1.21412		TEL1	YBL088C	-1.73107	0.0291463		SNF6	YHL025W	-1.00935	-1.1177		TPK1	PHO23	VMA3
FYV1	YDR024W	-0.218734	-1.19535		NPT1	YOR209C	-1.72009	-0.594549		RIC1	YLR039C	-1.3904	-1.11103		TRM3	PKR1	VMA5
IRC25	YLR021W	0.0142971	-1.18269		KEM1	YGL173C	-1.71303	1.47393		CHD1	YER164W	-1.08118	-1.10434		UBA4	PMP1	VMA8
NHX1	YDR456W	-0.709654	-1.16993		FRE4	YNR060W	-1.7103	-0.613532		CCH1	YGR217W	-3.11516	-1.07724		URN1	PMP3	VPS13
OPI7	YDR360W	-0.132966	-1.16993		YOL048C	YOL048C	-1.70594	-0.137504		FET3	YMR058W	-1.31971	-1.0635		VAC14	POR1	VPS24
YER181C	YER181C	0.0016086	-1.16993		POR1	YNL055C	-1.70464	-0.214125		BRP1	YGL007W	-1.29377	-1.0635		VMA11	PPH3	VPS35
UBA4	YHR111W	-0.713802	-1.14405		GGC1	YDL198C	-1.69832	0.0144996		VPS35	YJL154C	-2.29955	-1.04963		VMA16	PPM1	VPS36
TRM3	YDL112W	0.00325328	-1.1177		YJL161W	YJL161W	-1.69792	-0.464668		PSD2	YGR170W	-2.92579	-1.04264		VMA21	PRY2	VPS61
YNL140C	YNL140C	0.21996	-1.11103		ADK1	YDR226W	-1.69494	1.59946		MET7	YOR241W	-2.32346	-1.04264		VPH1	PSY2	VPS8
YOR283W	YOR283W	0.0924263	-1.10434		VPS38	YLR360W	-1.69342	-0.659925		DIA2	YOR080W	-1.93828	-1.02857		YAF9	QCR10	XRS2
VPH1	YOR270C	-0.651168	-1.09761		VPS60	YDR486C	-1.68515	-0.978196		RVS167	YDR388W	-2.56024	-1.02148		YBL054W	RAD17	YBR099C
YDR290W	YDR290W	0.00887258	-1.09761		VAM6	YDL077C	-1.68236	-0.124328		TSR2	YLR435W	-1.28908	-1.02148		YBR134W	RAD24	YHR009C
FKH1	YIL131C	-0.171392	-1.09085		NTG2	YOL043C	-1.66506	0.184425		RTT109	YLL002W	-2.20932	-1.01436		YDL094C	RAD59	YML122C
AZF1	YOR113W	-0.153921	-1.09085		YDR455C	YDR455C	-1.66072	-0.650765		PAT1	YCR077C	-1.31595	-1.01436		YDL129W	RAD6	YNR068C
ADE1	YAR015W	-0.128638	-1.08406		YLR294C	YLR294C	-1.65069	-0.731183		DCC1	YCL016C	-3.03736	-1		YDR051C	RAD61
NUP2	YLR335W	-0.367678	-1.0635		RRN10	YBL025W	-1.64169	1.78588		SPT2	YER161C	-1.20575	-1		YDR065W	RAD9
URN1	YPR152C	-0.308946	-1.0635		RPS25A	YGR027C	-1.62657	-0.367371							YDR290W	RAS2
YPS1	YLR120C	-0.0603407	-1.0635		MDM20	YOL076W	-1.62232	0.37707							YEL007W	RCY1
IZH3	YLR023C	0.14137	-1.0635		LSM6	YDR378C	-1.60961	-0.214125							YER181C	RMD1
BTS1	YPL069C	-0.539957	-1.05658		RCY1	YJL204C	-1.60954	-0.613532							YJL046W	RNR1
YOR345C	YOR345C	0.110756	-1.05658		YML081W	YML081W	-1.59423	-0.367371							YKL202W	RPA34
ADO1	YJR105W	-0.473529	-1.04963		YHR159W	YHR159W	-1.56447	-0.378512							YLL047W	RPD3
RTF1	YGL244W	-0.258185	-1.04963		PKR1	YMR123W	-1.55727	-0.815575							YLR296W	RPL19B
YPR197C	YPR197C	-0.178072	-1.04963		DHH1	YDL160C	-1.54837	0.217591							YML009W-B	RPL20B
YPR153W	YPR153W	0.0206666	-1.03562		SKI3	YPR189W	-1.53592	-0.31034							YML030W	RPL31B
AVT3	YKL146W	0.0358077	-1.03562		RAD61	YDR014W	-1.5327	0.0144996							YMR031W-A	RPL7A
RPS14A	YCR031C	0.0697182	-1.03562		TGL3	YMR313C	-1.53071	-0.367371							YMR141C	RPS25A
LEU3	YLR451W	-0.233385	-1.02857		TIR3	YIL011W	-1.49841	1.12029							YNL140C	RPS7A
SWD3	YBR175W	0.0285726	-1.02857		SKT5	YBL061C	-1.49007	-0.0285692							YOR283W	RRF1
GCV2	YMR189W	0.0416722	-1.02857		LAS21	YJL062W	-1.4728	-0.963474							YOR345C	RRM3
ESC8	YOL017W	-0.992033	-1.02148		FTR1	YER145C	-1.46861	0							YOS9	RRN10
BUB3	YOR026W	-0.28548	-1.02148		STL1	YDR536W	-1.43321	-0.275007							YPR153W	RSA1
YDL094C	YDL094C	-0.75181	-1.01436		SKI7	YOR076C	-1.39478	0.251539							YPR197C	RTT101
YAF9	YNL107W	0.53832	-1.01436		YLR426W	YLR426W	-1.39225	-0.505891							YPS1	RTT107
YLR296W	YLR296W	-0.0706271	-1		MCK1	YNL307C	-1.38371	-0.790772							ZRC1	RUB1
					MRPL11	YDL202W	-1.38111	0.0291463								RVS161
					SIS2	YKR072C	-1.3718	-0.356144								SAE2
					YAR047C	YAR047C	-1.3454	0.251539								SAP30
					VAM7	YGL212W	-1.33719	0.321928								SHE4
					GET2	YER083C	-1.33402	1.68966								SIS2
					MED1	YPR070W	-1.33291	-0.400538								SKI3
					PPH3	YDR075W	-1.32176	-0.344828								SKI7
					ERP2	YAL007C	-1.31802	2.64386								SKT5
					VMA2	YBR127C	-1.31553	-0.0840643								SLA1
					MVB12	YGR206W	-1.31368	-0.731183								SLX4
					YEL033W	YEL033W	-1.30798	-0.275007								SNF8
					KCS1	YDR017C	-1.30687	0.862496								SRC1
					GAL2	YLR081W	-1.27841	0.321928								SRN2
					COQ10	YOL008W	-1.27793	-0.464668								STL1
					RPA34	YJL148W	-1.27636	-0.925999								STP22
					APQ13	YJL075C	-1.26835	1.64386								SWI6
					PRY2	YKR013W	-1.2618	-0.321928								SXM1
					SHE4	YOR035C	-1.25859	-0.226509								TEL1
					PHO23	YNL097C	-1.25076	-0.333424								TGL3
					RAS2	YNL098C	-1.25046	0.0291463								TIR3
					RPL19B	YBL027W	-1.241	0.473931								TNA1
					SLX4	YLR135W	-1.23684	0.0291463								URA5
					ADD66	YKL206C	-1.22888	-0.389567								VAM3
					COG1	YGL223C	-1.22582	-0.632268								VAM6
					YGL214W	YGL214W	-1.21928	-0.389567								VAM7
					GAL1	YBR020W	-1.21164	-0.903038								VMA2
					RUB1	YDR139C	-1.2112	-0.201634								VPS17
					SAP30	YMR263W	-1.20368	0.0439433								VPS20
					VPS30	YPL120W	-1.20293	-0.0703893								VPS21
					NUP120	YKL057C	-1.18838	-0.238787								VPS28
					DUS4	YLR405W	-1.18613	-0.31034								VPS29
					YNL176C	YNL176C	-1.18005	-0.263034								VPS30
					RVS161	YCR009C	-1.17935	-0.176323								VPS38
					YGR219W	YGR219W	-1.17352	1.51457								VPS60
					RRM3	YHR031C	-1.16427	-0.275007								VRP1
					DID2	YKR035W-A	-1.16024	-0.545968								YAR047C
					VRP1	YLR337C	-1.15666	-0.83996								YBP1
					RPL31B	YLR406C	-1.15444	-0.111031								YBR224W
					YGR160W	YGR160W	-1.14811	0.200913								YDR455C
					YPL205C	YPL205C	-1.14176	-0.933573								YDR532C
					YHR087W	YHR087W	-1.1387	-0.0426443								YEL033W
					YER080W	YER080W	-1.13674	-0.201634								YER071C
					HFD1	YMR110C	-1.12485	-0.604071								YER080W
					ARN1	YHL040C	-1.11422	-0.356144								YFR054C
					OPI9	YLR338W	-1.11373	-0.201634								YGL214W
					CKB2	YOR039W	-1.10965	0.0439433								YGR160W
					NUP170	YBL079W	-1.10491	-0.0285692								YGR219W
					SXM1	YDR395W	-1.10207	-0.0703893								YHR087W
					MSB3	YNL293W	-1.10047	-0.565597								YHR159W
					PEX5	YDR244W	-1.09179	-0.286881								YJL161W
					HMI1	YOL095C	-1.08563	0.810966								YJR088C
					APS1	YLR170C	-1.07554	-0.238787								YJR116W
					ASK10	YGR097W	-1.07508	-0.111031								YLR169W
					KRE27	YIL027C	-1.07067	-0.0840643								YLR171W
					GCR2	YNL199C	-1.06587	-0.879706								YLR235C
					YFR054C	YFR054C	-1.05641	-0.250962								YLR255C
					RMD1	YDL001W	-1.05245	0.120294								YLR294C
					ATP15	YPL271W	-1.04999	0.395929								YLR426W
					CSG2	YBR036C	-1.04888	-0.454176								YML081W
					NNF2	YGR089W	-1.04365	-0.15056								YML094C-A
					ASC1	YMR116C	-1.03852	-0.0285692								YMR291W
					LSM12	YHR121W	-1.03668	0.0439433								YNL176C
					RAD6	YGL058W	-1.03557	0.234465								YOL048C
					YLR171W	YLR171W	-1.03257	-0.356144								YOR364W
					HIT1	YJR055W	-1.02309	0.0291463								YPL205C
					APL4	YPR029C	-1.02278	0.0740006								YPT6
					PPM1	YDR435C	-1.0157	-0.807355								ZUO1
					HSL7	YBR133C	-1.01321	-0.0143553
					YDR532C	YDR532C	-1.01293	-0.963474

## Sheet: List (full)
Gene IDs	Systematic name	TOP1TA Log2GR	TOP2hc Log2GR	Category
CLN3	YAL040C	-1.80551	-3.37016	Common
YBR134W	YBR134W	-0.462196	-3.29572	TOP2hc_specific
YBL054W	YBL054W	-0.248757	-3.2854	TOP2hc_specific
RAD57	YDR004W	-5.09336	-3.28096	Common
RCE1	YMR274C	0.167569	-3.25852	TOP2hc_specific
YMR141C	YMR141C	-0.00887258	-3.19219	TOP2hc_specific
CTF3	YLR381W	-1.36058	-3.18903	Common
RAD55	YDR076W	-2.49813	-3.12433	Common
TOP3	YLR234W	-2.73047	-3.12267	Common
RAD54	YGL163C	-4.21219	-3.10601	Common
RDS2	YPL133C	-1.09591	-3.10601	Common
YNR068C	YNR068C	-2.79848	-3.04439	Common
RAD51	YER095W	-2.79471	-3.02148	Common
BEM3	YPL115C	-0.434908	-3.0018	TOP2hc_specific
RAD52	YML032C	-3.02757	-2.97085	Common
XRS2	YDR369C	-4.02255	-2.95606	Common
CSM3	YMR048W	-2.45943	-2.87971	Common
CSH1	YBR161W	-0.432873	-2.85997	TOP2hc_specific
SWD1	YAR003W	-0.396929	-2.84398	TOP2hc_specific
LRS4	YDR439W	-0.342034	-2.82579	TOP2hc_specific
CTF4	YPR135W	-4.22694	-2.81967	Common
RAD27	YKL113C	-3.45115	-2.80735	Common
SNF7	YLR025W	0.0759146	-2.80116	TOP2hc_specific
MF(ALPHA)1	YPL187W	-0.462074	-2.79077	TOP2hc_specific
RPS16A	YMR143W	0.0357356	-2.76553	TOP2hc_specific
YDR051C	YDR051C	0.062512	-2.73118	TOP2hc_specific
BUD31	YCR063W	-2.42837	-2.68706	Common
FYV7	YLR068W	-0.0609683	-2.67582	TOP2hc_specific
SLX8	YER116C	-0.886204	-2.66676	TOP2hc_specific
PEP5	YMR231W	-0.15289	-2.63459	TOP2hc_specific
MRPS17	YMR188C	0.193069	-2.61117	TOP2hc_specific
SOK2	YMR016C	-0.329252	-2.58976	TOP2hc_specific
SYN8	YAL014C	0.316304	-2.58976	TOP2hc_specific
EAF1	YDR359C	-1.83737	-2.58736	Common
RPL40A	YIL148W	-0.220494	-2.58736	TOP2hc_specific
TOF1	YNL273W	-2.15635	-2.58496	Common
PMR1	YGL167C	0.375981	-2.58015	TOP2hc_specific
DEG1	YFL001W	-0.648701	-2.57046	TOP2hc_specific
PEP3	YLR148W	0.431719	-2.57046	TOP2hc_specific
CBF1	YJR060W	-1.26091	-2.56316	Common
YHR009C	YHR009C	-2.28603	-2.50589	Common
MMS22	YLR320W	-1.07395	-2.50589	Common
HUR1	YGL168W	-2.41092	-2.44626	Common
MCM21	YDR318W	-1.65039	-2.42761	Common
RNP1	YLL046C	-2.68297	-2.38957	Common
RMI1	YPL024W	-3.28544	-2.34199	Common
RAV2	YDR202C	-4.18946	-2.30743	Common
CIN5	YOR028C	-2.84248	-2.30743	Common
GCV3	YAL044C	0.0539568	-2.28392	TOP2hc_specific
LAT1	YNL071W	-0.364533	-2.28096	TOP2hc_specific
MSL1	YIR009W	-2.84397	-2.25096	Common
CLC1	YGR167W	-1.32043	-2.24793	Common
SIC1	YLR079W	-0.762962	-2.24793	TOP2hc_specific
PFK2	YMR205C	0.32118	-2.23879	TOP2hc_specific
SEC72	YLR292C	-0.420611	-2.23573	TOP2hc_specific
LYS12	YIL094C	0.248555	-2.23573	TOP2hc_specific
MMM1	YLL006W	-1.25691	-2.22342	Common
DAL80	YKR034W	-0.103138	-2.22033	TOP2hc_specific
DOA4	YDR069C	-3.73701	-2.19849	Common
VPS61	YDR136C	-1.28383	-2.19849	Common
MCM16	YPR046W	-1.4025	-2.16672	Common
POL32	YJR043C	-1.33243	-2.16027	Common
STE11	YLR362W	0.300045	-2.13422	TOP2hc_specific
YMR031W-A	YMR031W-A	-0.645411	-2.12433	TOP2hc_specific
RAD50	YNL250W	-2.3987	-2.09085	Common
VMA11	YPL234C	-0.441407	-2.09085	TOP2hc_specific
EAF7	YNL136W	-2.32177	-2.07382	Common
VMA8	YEL051W	-1.39454	-2.07382	Common
CTF18	YMR078C	-3.50035	-2.03562	Common
RGP1	YDR137W	-1.7449	-2.01792	Common
YDR065W	YDR065W	-0.0655056	-2.0072	TOP2hc_specific
SIN3	YOL004W	-2.71843	-1.99639	Common
BSD2	YBR290W	-2.50127	-1.99639	Common
ACO1	YLR304C	-0.0532643	-1.98914	TOP2hc_specific
HIS5	YIL116W	-2.45698	-1.97453	Common
MRC1	YCL061C	-1.35321	-1.96347	Common
MRC1	YCL061C	-1.09801	-1.96347	Common
SPT21	YMR179W	-1.98989	-1.94486	Common
SOD1	YJR104C	-2.29548	-1.93734	Common
SRB5	YGR104C	-0.393993	-1.9222	TOP2hc_specific
TPK1	YJL164C	0.332541	-1.91839	TOP2hc_specific
VPS13	YLL040C	-2.74728	-1.91456	Common
VMA5	YKL080W	-3.82831	-1.89918	Common
SEC66	YBR171W	-0.449436	-1.89918	TOP2hc_specific
YOS9	YDR057W	0.213699	-1.8953	TOP2hc_specific
BMH1	YER177W	-0.129612	-1.86394	TOP2hc_specific
GLO3	YER122C	-1.38109	-1.85997	Common
RNR4	YGR180C	-1.32877	-1.852	Common
VMA3	YEL027W	-3.26134	-1.83188	Common
CSM1	YCR086W	0.0466423	-1.81967	TOP2hc_specific
YEL007W	YEL007W	-0.346038	-1.80735	TOP2hc_specific
SRO7	YPR032W	-1.12636	-1.77821	Common
SAC6	YDR129C	-1.97004	-1.76553	Common
YLL047W	YLL047W	0.154794	-1.76553	TOP2hc_specific
MCM22	YJR135C	-1.25281	-1.75275	Common
ZRC1	YMR243C	0.178692	-1.72247	TOP2hc_specific
VMA16	YHR026W	-0.630025	-1.70929	TOP2hc_specific
MUD1	YBR119W	-0.147725	-1.70929	TOP2hc_specific
SLC1	YDL052C	-0.304878	-1.70487	TOP2hc_specific
CDC50	YCR094W	-3.68759	-1.67807	Common
VPS8	YAL002W	-3.55443	-1.65992	Common
HHF2	YNL030W	-0.548664	-1.64616	TOP2hc_specific
CTF19	YPL018W	-2.02399	-1.62761	Common
CLB2	YPR119W	-1.94656	-1.62761	Common
RPS19B	YNL302C	-0.469273	-1.62761	TOP2hc_specific
MUS81	YDR386W	-2.03448	-1.62293	Common
SPT3	YDR392W	0.0800696	-1.60881	TOP2hc_specific
END3	YNL084C	-0.296265	-1.60407	TOP2hc_specific
RPL14A	YKL006W	-0.691671	-1.58496	TOP2hc_specific
VPS24	YKL041W	-1.60751	-1.58015	Common
POP2	YNR052C	-4.107	-1.5509	Common
SSA1	YAL005C	0.202929	-1.5509	TOP2hc_specific
BNA1	YJR025C	0.0698048	-1.52607	TOP2hc_specific
KIN3	YAR018C	-0.649206	-1.52105	TOP2hc_specific
GSH2	YOL049W	-0.0917049	-1.52105	TOP2hc_specific
RAD33	YML011C	0.203081	-1.52105	TOP2hc_specific
NHP10	YDL002C	-0.00579963	-1.51602	TOP2hc_specific
SWI4	YER111C	-0.900574	-1.5008	TOP2hc_specific
YML009W-B	YML009W-B	-0.639698	-1.5008	TOP2hc_specific
GAS1	YMR307W	-0.885317	-1.4957	TOP2hc_specific
SNC1	YAL030W	0.000288539	-1.4957	TOP2hc_specific
ETR1	YBR026C	-0.00284211	-1.4489	TOP2hc_specific
CHL4	YDR254W	-1.40997	-1.44361	Common
SCS7	YMR272C	0.00504943	-1.42761	TOP2hc_specific
BUD32	YGR262C	-1.66259	-1.42223	Common
SUR4	YLR372W	-0.00398905	-1.41684	TOP2hc_specific
VAM10	YOR068C	-1.60766	-1.40054	Common
SGF11	YPL047W	-0.358906	-1.39506	TOP2hc_specific
ALT1	YLR089C	0.38419	-1.38957	TOP2hc_specific
NIS1	YNL078W	-1.0401	-1.38405	Common
YML030W	YML030W	0.318605	-1.38405	TOP2hc_specific
VMA21	YGR105W	0.63242	-1.37851	TOP2hc_specific
TDP1	YBR223C	-2.73595	-1.36737	Common
FEN2	YCR028C	-0.591404	-1.36177	TOP2hc_specific
HCM1	YCR065W	0.0711032	-1.35614	TOP2hc_specific
BPT1	YLL015W	0.193747	-1.3505	TOP2hc_specific
ASF1	YJL115W	-4.04267	-1.33342	Common
SRS2	YJL092W	-3.17781	-1.33342	Common
MRPL28	YDR462W	-2.15794	-1.33342	Common
SSZ1	YHR064C	-1.50402	-1.32769	Common
CSM4	YPL200W	-1.08938	-1.31615	Common
PDA1	YER178W	-0.424975	-1.31615	TOP2hc_specific
CLN1	YMR199W	0.111174	-1.30451	TOP2hc_specific
CTF8	YHR191C	-2.52798	-1.26903	Common
YDL129W	YDL129W	0.445793	-1.26903	TOP2hc_specific
YJL046W	YJL046W	-0.973913	-1.26303	TOP2hc_specific
YKL202W	YKL202W	-0.425992	-1.25701	TOP2hc_specific
HDA3	YPR179C	-0.223264	-1.25701	TOP2hc_specific
YBR099C	YBR099C	-3.74017	-1.25096	Common
VPS36	YLR417W	-1.77592	-1.25096	Common
VAC14	YLR386W	-0.226835	-1.23879	TOP2hc_specific
RRD2	YPL152W	-0.0168795	-1.21412	TOP2hc_specific
YML122C	YML122C	-1.35012	-1.20163	Common
FYV1	YDR024W	-0.218734	-1.19535	TOP2hc_specific
IRC15	YPL017C	-2.4304	-1.18269	Common
IRC15	YPL017C	-1.80369	-1.18269	Common
IRC25	YLR021W	0.0142971	-1.18269	TOP2hc_specific
MMS1	YPR164W	-3.25145	-1.16993	Common
NHX1	YDR456W	-0.709654	-1.16993	TOP2hc_specific
OPI7	YDR360W	-0.132966	-1.16993	TOP2hc_specific
YER181C	YER181C	0.0016086	-1.16993	TOP2hc_specific
RSM7	YJR113C	-1.90105	-1.1635	Common
UBA4	YHR111W	-0.713802	-1.14405	TOP2hc_specific
SNF6	YHL025W	-1.00935	-1.1177	Common
TRM3	YDL112W	0.00325328	-1.1177	TOP2hc_specific
RIC1	YLR039C	-1.3904	-1.11103	Common
YNL140C	YNL140C	0.21996	-1.11103	TOP2hc_specific
CHD1	YER164W	-1.08118	-1.10434	Common
YOR283W	YOR283W	0.0924263	-1.10434	TOP2hc_specific
VPH1	YOR270C	-0.651168	-1.09761	TOP2hc_specific
YDR290W	YDR290W	0.00887258	-1.09761	TOP2hc_specific
FKH1	YIL131C	-0.171392	-1.09085	TOP2hc_specific
AZF1	YOR113W	-0.153921	-1.09085	TOP2hc_specific
ADE1	YAR015W	-0.128638	-1.08406	TOP2hc_specific
CCH1	YGR217W	-3.11516	-1.07724	Common
FET3	YMR058W	-1.31971	-1.0635	Common
BRP1	YGL007W	-1.29377	-1.0635	Common
NUP2	YLR335W	-0.367678	-1.0635	TOP2hc_specific
URN1	YPR152C	-0.308946	-1.0635	TOP2hc_specific
YPS1	YLR120C	-0.0603407	-1.0635	TOP2hc_specific
IZH3	YLR023C	0.14137	-1.0635	TOP2hc_specific
BTS1	YPL069C	-0.539957	-1.05658	TOP2hc_specific
YOR345C	YOR345C	0.110756	-1.05658	TOP2hc_specific
VPS35	YJL154C	-2.29955	-1.04963	Common
ADO1	YJR105W	-0.473529	-1.04963	TOP2hc_specific
RTF1	YGL244W	-0.258185	-1.04963	TOP2hc_specific
YPR197C	YPR197C	-0.178072	-1.04963	TOP2hc_specific
PSD2	YGR170W	-2.92579	-1.04264	Common
MET7	YOR241W	-2.32346	-1.04264	Common
YPR153W	YPR153W	0.0206666	-1.03562	TOP2hc_specific
AVT3	YKL146W	0.0358077	-1.03562	TOP2hc_specific
RPS14A	YCR031C	0.0697182	-1.03562	TOP2hc_specific
DIA2	YOR080W	-1.93828	-1.02857	Common
LEU3	YLR451W	-0.233385	-1.02857	TOP2hc_specific
SWD3	YBR175W	0.0285726	-1.02857	TOP2hc_specific
GCV2	YMR189W	0.0416722	-1.02857	TOP2hc_specific
RVS167	YDR388W	-2.56024	-1.02148	Common
TSR2	YLR435W	-1.28908	-1.02148	Common
ESC8	YOL017W	-0.992033	-1.02148	TOP2hc_specific
BUB3	YOR026W	-0.28548	-1.02148	TOP2hc_specific
RTT109	YLL002W	-2.20932	-1.01436	Common
PAT1	YCR077C	-1.31595	-1.01436	Common
YDL094C	YDL094C	-0.75181	-1.01436	TOP2hc_specific
YAF9	YNL107W	0.53832	-1.01436	TOP2hc_specific
DCC1	YCL016C	-3.03736	-1	Common
SPT2	YER161C	-1.20575	-1	Common
YLR296W	YLR296W	-0.0706271	-1	TOP2hc_specific
PEP8	YJL053W	-4.84662	-0.992768	TOP1TA_specific
YGR050C	YGR050C	-0.113821	-0.992768	other
SED4	YCR067C	0.069711	-0.992768	other
SYG1	YIL047C	0.2182	-0.992768	other
ERV25	YML012W	0.101068	-0.9855	other
MRPS9	YBR146W	-2.64602	-0.978196	TOP1TA_specific
VPS60	YDR486C	-1.68515	-0.978196	TOP1TA_specific
YGL242C	YGL242C	-0.28398	-0.978196	other
DDR48	YMR173W	0.0238333	-0.978196	other
YBR137W	YBR137W	-0.178981	-0.970854	other
YLR012C	YLR012C	0.170137	-0.970854	other
FUM1	YPL262W	0.178267	-0.970854	other
LAS21	YJL062W	-1.4728	-0.963474	TOP1TA_specific
YDR532C	YDR532C	-1.01293	-0.963474	TOP1TA_specific
IML3	YBR107C	-0.874201	-0.963474	other
SRL1	YOR247W	-0.0679509	-0.963474	other
DLD3	YEL071W	0.0357356	-0.963474	other
YDL109C	YDL109C	0.0640268	-0.963474	other
HHF1	YBR009C	-0.857545	-0.948601	other
TAX4	YJL083W	0.0928519	-0.948601	other
YRO2	YBR054W	0.0427182	-0.941106	other
YPL205C	YPL205C	-1.14176	-0.933573	TOP1TA_specific
YJR087W	YJR087W	-0.813218	-0.933573	other
RPA34	YJL148W	-1.27636	-0.925999	TOP1TA_specific
YCR102C	YCR102C	-0.268435	-0.925999	other
FLX1	YIL134W	-0.0985577	-0.925999	other
RTT101	YJL047C	-5.21422	-0.910733	TOP1TA_specific
MSH4	YFL003C	-2.22325	-0.910733	TOP1TA_specific
GAL1	YBR020W	-1.21164	-0.903038	TOP1TA_specific
CHL1	YPL008W	-0.821052	-0.903038	other
GAL1	YBR020W	0.154844	-0.903038	other
GFD1	YMR255W	0.172496	-0.903038	other
RPL12B	YDR418W	0.503032	-0.903038	other
DPB3	YBR278W	-0.134308	-0.895303	other
TLG2	YOL018C	-0.507612	-0.887525	other
UTR1	YJR049C	-0.109746	-0.887525	other
RAD59	YDL059C	-3.63982	-0.879706	TOP1TA_specific
YBP1	YBR216C	-2.40245	-0.879706	TOP1TA_specific
FAA1	YOR317W	-1.77161	-0.879706	TOP1TA_specific
GCR2	YNL199C	-1.06587	-0.879706	TOP1TA_specific
YML037C	YML037C	-0.35882	-0.871844	other
CLN2	YPL256C	-0.606004	-0.863938	other
NRG1	YDR043C	-0.497275	-0.863938	other
YBR277C	YBR277C	-0.132115	-0.85599	other
YAR040C	YAR040C	0.0154296	-0.85599	other
TSA1	YML028W	0.0808775	-0.85599	other
AMD1	YML035C	-0.760452	-0.847997	other
SBE22	YHR103W	-0.505268	-0.847997	other
WWM1	YFL010C	-0.22545	-0.847997	other
CIN8	YEL061C	0.258394	-0.847997	other
VRP1	YLR337C	-1.15666	-0.83996	TOP1TA_specific
RRP6	YOR001W	-0.562637	-0.83996	other
ORM1	YGR038W	0.0124072	-0.83996	other
FAT1	YBR041W	-0.00418382	-0.831877	other
SER33	YIL074C	0.220018	-0.831877	other
YER071C	YER071C	-2.49274	-0.823749	TOP1TA_specific
URA5	YML106W	-1.85339	-0.823749	TOP1TA_specific
PCI8	YIL071C	0.0463394	-0.823749	other
PKR1	YMR123W	-1.55727	-0.815575	TOP1TA_specific
TPS2	YDR074W	-0.130989	-0.815575	other
SIP4	YJL089W	0.173953	-0.815575	other
PPM1	YDR435C	-1.0157	-0.807355	TOP1TA_specific
BIM1	YER016W	-0.479249	-0.807355	other
ECM38	YLR299W	-0.16156	-0.799087	other
FAR7	YFR008W	-0.118416	-0.799087	other
IES4	YOR189W	-0.0585374	-0.799087	other
MCK1	YNL307C	-1.38371	-0.790772	TOP1TA_specific
CCS1	YMR038C	-0.804483	-0.790772	other
QCR8	YJL166W	-0.672967	-0.790772	other
YKU70	YMR284W	-0.433306	-0.790772	other
RNH201	YNL072W	-0.405635	-0.790772	other
GAT3	YLR013W	0.0731663	-0.790772	other
YLR407W	YLR407W	0.0466568	-0.782409	other
CPR8	YNR028W	-0.225457	-0.773996	other
TPO1	YLL028W	0.0882208	-0.773996	other
CAF20	YOR276W	-0.413931	-0.765535	other
APT1	YML022W	-0.089512	-0.765535	other
SQS1	YNL224C	0.00828107	-0.765535	other
YDR431W	YDR431W	0.0948716	-0.765535	other
SPG5	YMR191W	0.132634	-0.765535	other
ARO10	YDR380W	-3.27004	-0.757023	TOP1TA_specific
SRN2	YLR119W	-2.94357	-0.757023	TOP1TA_specific
NUP60	YAR002W	-2.05295	-0.757023	TOP1TA_specific
SRC1	YML034W	-1.96724	-0.757023	TOP1TA_specific
HAT2	YEL056W	-0.0544545	-0.757023	other
YPR196W	YPR196W	0.0157182	-0.757023	other
SRC1	YML034W	0.0997191	-0.757023	other
HTA1	YDR225W	-2.17583	-0.748461	TOP1TA_specific
HMG1	YML075C	-0.340404	-0.748461	other
OTU2	YHL013C	0.200462	-0.748461	other
VPS29	YHR012W	-2.43133	-0.739848	TOP1TA_specific
YPL099C	YPL099C	-0.0665659	-0.739848	other
YBR174C	YBR174C	0.026221	-0.739848	other
NPR2	YEL062W	0.19366	-0.739848	other
YLR294C	YLR294C	-1.65069	-0.731183	TOP1TA_specific
MVB12	YGR206W	-1.31368	-0.731183	TOP1TA_specific
KRE1	YNL322C	-0.460862	-0.731183	other
YAR1	YPL239W	-0.149319	-0.731183	other
YIL058W	YIL058W	0.0228739	-0.731183	other
YNL034W	YNL034W	-0.832298	-0.722466	other
YLL020C	YLL020C	-0.526396	-0.722466	other
OST3	YOR085W	-0.194778	-0.722466	other
DBR1	YKL149C	-0.0518505	-0.722466	other
YOR139C	YOR139C	0.226885	-0.722466	other
YOL153C	YOL153C	-0.782979	-0.713696	other
VMA6	YLR447C	-0.418584	-0.713696	other
MAL12	YGR292W	-0.175287	-0.713696	other
HSP26	YBR072W	-0.0843111	-0.713696	other
SWI3	YJL176C	0.0112458	-0.704872	other
USA1	YML029W	0.052983	-0.695994	other
NPL6	YMR091C	0.561187	-0.695994	other
RHO5	YNL180C	-0.0867709	-0.687061	other
VPS17	YOR132W	-1.95171	-0.678072	TOP1TA_specific
RPS11A	YDR025W	-0.501625	-0.678072	other
YLL058W	YLL058W	-0.126149	-0.678072	other
PST1	YDR055W	-0.0460869	-0.678072	other
TRS33	YOR115C	0.00662197	-0.678072	other
TDH2	YJR009C	0.0118301	-0.678072	other
NGG1	YDR176W	-0.696944	-0.669027	other
YOR024W	YOR024W	-0.411096	-0.669027	other
YJL175W	YJL175W	0.169971	-0.669027	other
UBR2	YLR024C	0.201429	-0.669027	other
LTE1	YAL024C	-4.12515	-0.659925	TOP1TA_specific
VPS38	YLR360W	-1.69342	-0.659925	TOP1TA_specific
OPI3	YJR073C	-0.547827	-0.659925	other
YCL062W	YCL062W	-0.229172	-0.659925	other
YOR246C	YOR246C	-0.19775	-0.659925	other
ESC2	YDR363W	-0.170577	-0.659925	other
YKL037W	YKL037W	0.058018	-0.659925	other
SIM1	YIL123W	0.0636661	-0.659925	other
ADE16	YLR028C	0.138037	-0.659925	other
RPL20B	YOR312C	-1.85679	-0.650765	TOP1TA_specific
YDR455C	YDR455C	-1.66072	-0.650765	TOP1TA_specific
VPS64	YDR200C	-0.440044	-0.650765	other
SAS3	YBL052C	-0.203716	-0.650765	other
NST1	YNL091W	-0.162823	-0.650765	other
YLL016W	YLL016W	0.0723151	-0.650765	other
YDL186W	YDL186W	0.115242	-0.650765	other
SAN1	YDR143C	-0.41854	-0.641546	other
YDR537C	YDR537C	-0.040886	-0.641546	other
CHA1	YCL064C	0.0131934	-0.641546	other
YPL158C	YPL158C	0.346528	-0.641546	other
FAB1	YFR019W	-3.0322	-0.632268	TOP1TA_specific
COG1	YGL223C	-1.22582	-0.632268	TOP1TA_specific
ZRG8	YER033C	-0.145698	-0.632268	other
TAT2	YOL020W	-0.139328	-0.632268	other
LGE1	YPL055C	-0.080488	-0.632268	other
SSK22	YCR073C	-0.0382747	-0.632268	other
ELP2	YGR200C	0.00641278	-0.632268	other
FRT2	YAL028W	0.0650728	-0.632268	other
YPR172W	YPR172W	0.113576	-0.632268	other
YDL187C	YDL187C	0.114096	-0.632268	other
PHO89	YBR296C	0.197642	-0.632268	other
YMR003W	YMR003W	0.275086	-0.632268	other
RSA1	YPL193W	-1.97902	-0.62293	TOP1TA_specific
HFM1	YGL251C	-0.553165	-0.62293	other
KRE11	YGR166W	-0.202172	-0.62293	other
ENT2	YLR206W	0.0283706	-0.62293	other
YPR109W	YPR109W	0.0755612	-0.62293	other
YMR291W	YMR291W	-1.87593	-0.613532	TOP1TA_specific
FRE4	YNR060W	-1.7103	-0.613532	TOP1TA_specific
RCY1	YJL204C	-1.60954	-0.613532	TOP1TA_specific
PEX22	YAL055W	-0.345742	-0.613532	other
TIM13	YGR181W	-0.216541	-0.613532	other
YUR1	YJL139C	-0.1262	-0.613532	other
MEP1	YGR121C	-0.0166126	-0.613532	other
OMA1	YKR087C	-2.01451	-0.604071	TOP1TA_specific
HFD1	YMR110C	-1.12485	-0.604071	TOP1TA_specific
MOH1	YBL049W	-0.0919357	-0.604071	other
PUT3	YKL015W	-0.0588403	-0.604071	other
PET191	YJR034W	0.0236963	-0.604071	other
JID1	YPR061C	0.0323092	-0.604071	other
SWC3	YAL011W	0.389174	-0.604071	other
CLB5	YPR120C	-3.98861	-0.594549	TOP1TA_specific
NPT1	YOR209C	-1.72009	-0.594549	TOP1TA_specific
PDX1	YGR193C	-0.575513	-0.594549	other
APM3	YBR288C	-0.152096	-0.594549	other
YMR052C-A	YMR052C-A	0.158689	-0.594549	other
TIR4	YOR009W	0.167331	-0.594549	other
PHM7	YOL084W	-0.82696	-0.584963	other
YJR079W	YJR079W	0.0215539	-0.584963	other
KTR7	YIL085C	0.0434684	-0.584963	other
LRO1	YNR008W	0.044435	-0.584963	other
YMR258C	YMR258C	0.0900097	-0.584963	other
ECM21	YBL101C	-0.804577	-0.575312	other
SNF12	YNR023W	-0.343289	-0.575312	other
NUP188	YML103C	-0.270238	-0.575312	other
VAC17	YCL063W	-0.012097	-0.575312	other
YGR182C	YGR182C	0.0515619	-0.575312	other
MSB3	YNL293W	-1.10047	-0.565597	TOP1TA_specific
FKS1	YLR342W	-0.482336	-0.565597	other
RAD18	YCR066W	-0.391706	-0.565597	other
DUN1	YDL101C	-0.384081	-0.565597	other
ARO4	YBR249C	-0.131163	-0.565597	other
PRM6	YML047C	-0.0744431	-0.565597	other
MYO4	YAL029C	0.0908537	-0.565597	other
COS10	YNR075W	0.0912505	-0.565597	other
TMA17	YDL110C	0.113634	-0.565597	other
YOR251C	YOR251C	0.136551	-0.565597	other
MDM12	YOL009C	-2.00095	-0.555816	TOP1TA_specific
MF(ALPHA)2	YGL089C	-0.0825077	-0.555816	other
GUF1	YLR289W	-0.0302389	-0.555816	other
HAL1	YPR005C	0.000548224	-0.555816	other
YKR074W	YKR074W	0.0179255	-0.555816	other
EHD3	YDR036C	0.0525213	-0.555816	other
HXT17	YNR072W	0.0541227	-0.555816	other
YOR111W	YOR111W	0.0657292	-0.555816	other
CGI121	YML036W	0.177206	-0.555816	other
DID2	YKR035W-A	-1.16024	-0.545968	TOP1TA_specific
ELM1	YKL048C	-0.774662	-0.545968	other
PHO84	YML123C	-0.300816	-0.545968	other
SCS2	YER120W	-0.290653	-0.545968	other
YBP2	YGL060W	-0.129381	-0.545968	other
FEN1	YCR034W	0.616355	-0.545968	other
YKR073C	YKR073C	-0.772332	-0.536053	other
HIS1	YER055C	-0.276485	-0.536053	other
YFL012W	YFL012W	-0.223207	-0.536053	other
RPN13	YLR421C	-0.174126	-0.536053	other
YIL158W	YIL158W	-0.14054	-0.536053	other
YOR019W	YOR019W	0.0508117	-0.536053	other
ALG8	YOR067C	0.0671214	-0.536053	other
CDC73	YLR418C	0.30469	-0.536053	other
ECM33	YBR078W	-0.552062	-0.526069	other
MRPL38	YKL170W	-0.483945	-0.526069	other
LSB6	YJL100W	-0.418057	-0.526069	other
YDR203W	YDR203W	-0.410872	-0.526069	other
SGF73	YGL066W	-0.402447	-0.526069	other
YOL057W	YOL057W	-0.219621	-0.526069	other
YLR050C	YLR050C	-0.0927653	-0.526069	other
YOR114W	YOR114W	-0.0823779	-0.526069	other
SAP185	YJL098W	-0.0517855	-0.526069	other
FSH3	YOR280C	0.00328934	-0.526069	other
STI1	YOR027W	0.00568422	-0.526069	other
NRG2	YBR066C	0.0203636	-0.526069	other
YLR415C	YLR415C	0.0220011	-0.526069	other
SDH2	YLL041C	0.0628943	-0.526069	other
YGR205W	YGR205W	-0.938372	-0.516015	other
ARF1	YDL192W	-0.654587	-0.516015	other
RPL8B	YLL045C	-0.581392	-0.516015	other
GPD2	YOL059W	-0.359599	-0.516015	other
KIN4	YOR233W	-0.237165	-0.516015	other
YHR095W	YHR095W	-0.0375534	-0.516015	other
YIR043C	YIR043C	-0.00559044	-0.516015	other
MSS2	YDL107W	0.0687228	-0.516015	other
HUB1	YNR032C-A	0.176975	-0.516015	other
YLR426W	YLR426W	-1.39225	-0.505891	TOP1TA_specific
CPR4	YCR069W	-0.086807	-0.505891	other
YLR053C	YLR053C	-0.0806827	-0.505891	other
YLR312C	YLR312C	-0.051158	-0.505891	other
SFT2	YBL102W	0.104386	-0.505891	other
RPS18B	YML026C	0.146535	-0.505891	other
SCS3	YGL126W	0.197483	-0.505891	other
VPS21	YOR089C	-1.87045	-0.495695	TOP1TA_specific
COG6	YNL041C	-0.456577	-0.495695	other
UFO1	YML088W	-0.190089	-0.495695	other
YDL144C	YDL144C	-0.116375	-0.495695	other
LEU4	YNL104C	-0.113014	-0.495695	other
DCS1	YLR270W	-0.0949582	-0.495695	other
YER046W-A	YER046W-A	-0.0373658	-0.495695	other
YDR042C	YDR042C	0.0144991	-0.495695	other
MMS2	YGL087C	0.0226503	-0.495695	other
SNA4	YDL123W	0.159014	-0.495695	other
RGT1	YKL038W	0.219629	-0.495695	other
MSH1	YHR120W	-0.590856	-0.485427	other
YCL046W	YCL046W	-0.520734	-0.485427	other
TIF4631	YGR162W	-0.416643	-0.485427	other
YDR048C	YDR048C	-0.354225	-0.485427	other
ARG1	YOL058W	-0.0458705	-0.485427	other
FKS3	YMR306W	-0.042711	-0.485427	other
SDT1	YGL224C	0.0172835	-0.485427	other
GRX4	YER174C	0.032136	-0.485427	other
YMR245W	YMR245W	0.0335715	-0.485427	other
SRO77	YBL106C	0.0353532	-0.485427	other
YPL113C	YPL113C	0.122586	-0.485427	other
YGR122W	YGR122W	0.177942	-0.485427	other
PYK2	YOR347C	0.206818	-0.485427	other
IMH1	YLR309C	-1.98344	-0.475085	TOP1TA_specific
YBR224W	YBR224W	-1.86199	-0.475085	TOP1TA_specific
CNN1	YFR046C	-0.736986	-0.475085	other
IES1	YFL013C	-0.228004	-0.475085	other
YLR416C	YLR416C	-0.168341	-0.475085	other
ALG9	YNL219C	-0.104934	-0.475085	other
SAG1	YJR004C	-0.0907095	-0.475085	other
SDC1	YDR469W	-0.0460869	-0.475085	other
THI74	YDR438W	-0.0313137	-0.475085	other
RTN2	YDL204W	0.0527233	-0.475085	other
YJL161W	YJL161W	-1.69792	-0.464668	TOP1TA_specific
COQ10	YOL008W	-1.27793	-0.464668	TOP1TA_specific
GEF1	YJR040W	-0.937153	-0.464668	other
SPC2	YML055W	-0.0305491	-0.464668	other
SPO19	YPL130W	-0.0274906	-0.464668	other
CEX1	YOR112W	-0.0234005	-0.464668	other
YOR248W	YOR248W	-0.0168579	-0.464668	other
KAP114	YGL241W	-0.00918275	-0.464668	other
YIL163C	YIL163C	0.0337663	-0.464668	other
XDJ1	YLR090W	0.0710022	-0.464668	other
RHO2	YNL090W	0.0830704	-0.464668	other
HUL5	YGL141W	0.084679	-0.464668	other
YLR169W	YLR169W	-3.98485	-0.454176	TOP1TA_specific
RAD24	YER173W	-2.85858	-0.454176	TOP1TA_specific
CSG2	YBR036C	-1.04888	-0.454176	TOP1TA_specific
RPS21B	YJL136C	-0.415878	-0.454176	other
YGR203W	YGR203W	-0.228458	-0.454176	other
PRY1	YJL079C	-0.139278	-0.454176	other
GID8	YMR135C	-0.0537332	-0.454176	other
QDR2	YIL121W	-0.0495854	-0.454176	other
YHR112C	YHR112C	-0.0255429	-0.454176	other
YGR042W	YGR042W	-0.0195269	-0.454176	other
MSP1	YGR028W	-0.00377986	-0.454176	other
DLD1	YDL174C	0.00896635	-0.454176	other
YDR269C	YDR269C	0.0326049	-0.454176	other
YKL053W	YKL053W	0.0595761	-0.454176	other
PKP1	YIL042C	0.0791823	-0.454176	other
ALK2	YBL009W	0.135209	-0.454176	other
YAL045C	YAL045C	0.171003	-0.454176	other
YOL075C	YOL075C	-0.976344	-0.443607	other
KAP120	YPL125W	-0.951681	-0.443607	other
MTQ1	YNL063W	-0.836439	-0.443607	other
SLG1	YOR008C	-0.549919	-0.443607	other
DAL81	YIR023W	-0.540253	-0.443607	other
JLP1	YLL057C	-0.262188	-0.443607	other
YOL037C	YOL037C	-0.104429	-0.443607	other
RSA3	YLR221C	-0.0572894	-0.443607	other
MAL33	YBR297W	-0.0501481	-0.443607	other
FIG1	YBR040W	-0.0497946	-0.443607	other
IRC14	YOR135C	0.00940637	-0.443607	other
ALE1	YOR175C	0.0830704	-0.443607	other
YOL160W	YOL160W	0.143959	-0.443607	other
MCR1	YKL150W	0.265254	-0.443607	other
YML094C-A	YML094C-A	-2.69661	-0.432959	TOP1TA_specific
ADK2	YER170W	-0.486433	-0.432959	other
LYP1	YNL268W	-0.4436	-0.432959	other
SAT4	YCR008W	-0.42874	-0.432959	other
ECM29	YHL030W	-0.195738	-0.432959	other
ANP1	YEL036C	-0.0686074	-0.432959	other
POL4	YCR014C	0.00864174	-0.432959	other
MDR1	YGR100W	0.0589413	-0.432959	other
NAT4	YMR069W	0.0688959	-0.432959	other
TIP1	YBR067C	0.0862155	-0.432959	other
SIT1	YEL065W	0.1189	-0.432959	other
RAD9	YDR217C	-2.45475	-0.422233	TOP1TA_specific
YBR270C	YBR270C	-0.977758	-0.422233	other
RPL15B	YMR121C	-0.147638	-0.422233	other
UGA2	YBR006W	-0.144493	-0.422233	other
YMR057C	YMR057C	-0.117724	-0.422233	other
MPD2	YOL088C	-0.109024	-0.422233	other
YBL055C	YBL055C	-0.0831786	-0.422233	other
PEX7	YDR142C	-0.000973819	-0.422233	other
YBR225W	YBR225W	0.0315085	-0.422233	other
YHR130C	YHR130C	0.0510353	-0.422233	other
FYV12	YOR183W	0.0543103	-0.422233	other
ASI3	YNL008C	0.0692421	-0.422233	other
NTA1	YJR062C	0.0701222	-0.422233	other
DUR1,2	YBR208C	0.0828468	-0.422233	other
BUD27	YFL023W	-0.275194	-0.411426	other
YDL025C	YDL025C	-0.191655	-0.411426	other
PEX14	YGL153W	-0.130881	-0.411426	other
SGF29	YCL010C	-0.0971294	-0.411426	other
YFR020W	YFR020W	-0.040684	-0.411426	other
NTO1	YPR031W	0.0145712	-0.411426	other
RHB1	YCR027C	0.0392557	-0.411426	other
YPR114W	YPR114W	0.087788	-0.411426	other
LPX1	YOR084W	0.0911062	-0.411426	other
IOC3	YFR013W	0.0911783	-0.411426	other
ARG3	YJL088W	0.110886	-0.411426	other
YER186C	YER186C	0.132288	-0.411426	other
YNL046W	YNL046W	0.284838	-0.411426	other
OCA1	YNL099C	-2.452	-0.400538	TOP1TA_specific
SWI6	YLR182W	-1.73768	-0.400538	TOP1TA_specific
MED1	YPR070W	-1.33291	-0.400538	TOP1TA_specific
AUA1	YFL010W-A	-0.369929	-0.400538	other
FPS1	YLL043W	-0.285488	-0.400538	other
DMC1	YER179W	-0.211225	-0.400538	other
YKR096W	YKR096W	-0.175367	-0.400538	other
GCV1	YDR019C	-0.171753	-0.400538	other
AAC1	YMR056C	-0.12136	-0.400538	other
YJR026W	YJR026W	-0.0794853	-0.400538	other
GDH3	YAL062W	-0.0783023	-0.400538	other
YPK1	YKL126W	-0.0416867	-0.400538	other
AIF1	YNR074C	0.026459	-0.400538	other
VBA2	YBR293W	0.0386354	-0.400538	other
YMR158W-B	YMR158W-B	0.0406768	-0.400538	other
RBG1	YAL036C	0.0458993	-0.400538	other
ADD66	YKL206C	-1.22888	-0.389567	TOP1TA_specific
YGL214W	YGL214W	-1.21928	-0.389567	TOP1TA_specific
YGL214W	YGL214W	-0.775932	-0.389567	other
SBP1	YHL034C	-0.763049	-0.389567	other
PTC2	YER089C	-0.657559	-0.389567	other
TIP41	YPR040W	-0.541775	-0.389567	other
SAP190	YKR028W	-0.481492	-0.389567	other
HST3	YOR025W	-0.398328	-0.389567	other
AFG3	YER017C	-0.355321	-0.389567	other
BUD25	YER014C-A	-0.257932	-0.389567	other
YLR173W	YLR173W	-0.168824	-0.389567	other
PUG1	YER185W	-0.109248	-0.389567	other
MRPL50	YNR022C	-0.103809	-0.389567	other
YKL215C	YKL215C	-0.0844121	-0.389567	other
YHL012W	YHL012W	-0.0767514	-0.389567	other
SNF3	YDL194W	-0.0665948	-0.389567	other
KEL3	YPL263C	-0.0540866	-0.389567	other
YHL046C	YHL046C	-0.0343361	-0.389567	other
TRX3	YCR083W	-0.0140158	-0.389567	other
AIR2	YDL175C	0.0103946	-0.389567	other
VAC7	YNL054W	0.0233356	-0.389567	other
DOG2	YHR043C	0.0293516	-0.389567	other
URA7	YBL039C	0.0400204	-0.389567	other
ARO2	YGL148W	0.0799469	-0.389567	other
YER134C	YER134C	0.125854	-0.389567	other
YDR442W	YDR442W	0.22206	-0.389567	other
YNR048W	YNR048W	0.239055	-0.389567	other
PSY2	YNL201C	-2.3068	-0.378512	TOP1TA_specific
YJR088C	YJR088C	-1.83753	-0.378512	TOP1TA_specific
YHR159W	YHR159W	-1.56447	-0.378512	TOP1TA_specific
SNO1	YMR095C	-0.34743	-0.378512	other
DUR3	YHL016C	-0.31489	-0.378512	other
MDM31	YHR194W	-0.282725	-0.378512	other
SMM1	YNR015W	-0.27347	-0.378512	other
THI4	YGR144W	-0.235181	-0.378512	other
YER039C-A	YER039C-A	-0.209335	-0.378512	other
YGR068C	YGR068C	-0.0952107	-0.378512	other
YGR146C	YGR146C	-0.079644	-0.378512	other
YNL157W	YNL157W	-0.00780498	-0.378512	other
YME2	YMR302C	0.00974541	-0.378512	other
YOR325W	YOR325W	0.0277142	-0.378512	other
YKL147C	YKL147C	0.0741762	-0.378512	other
YMR254C	YMR254C	0.0857971	-0.378512	other
YKR023W	YKR023W	0.0934434	-0.378512	other
ARN2	YHL047C	0.0961773	-0.378512	other
DAL3	YIR032C	0.140576	-0.378512	other
QDR3	YBR043C	0.155941	-0.378512	other
CPR1	YDR155C	-2.08171	-0.367371	TOP1TA_specific
FUN30	YAL019W	-1.87666	-0.367371	TOP1TA_specific
RPS25A	YGR027C	-1.62657	-0.367371	TOP1TA_specific
YML081W	YML081W	-1.59423	-0.367371	TOP1TA_specific
TGL3	YMR313C	-1.53071	-0.367371	TOP1TA_specific
UBR1	YGR184C	-0.672469	-0.367371	other
YJL022W	YJL022W	-0.545591	-0.367371	other
EAP1	YKL204W	-0.519753	-0.367371	other
YLR402W	YLR402W	-0.46115	-0.367371	other
MGS1	YNL218W	-0.376471	-0.367371	other
YGR035C	YGR035C	-0.359123	-0.367371	other
PAN6	YIL145C	-0.283114	-0.367371	other
TPD3	YAL016W	-0.202843	-0.367371	other
ROG1	YGL144C	-0.104805	-0.367371	other
RAD5	YLR032W	-0.101811	-0.367371	other
FSF1	YOR271C	-0.0961989	-0.367371	other
FOB1	YDR110W	-0.0887185	-0.367371	other
HSP104	YLL026W	-0.0866627	-0.367371	other
MNN4	YKL201C	-0.0766071	-0.367371	other
YHM2	YMR241W	-0.0501192	-0.367371	other
YER121W	YER121W	0.0398689	-0.367371	other
PGM1	YKL127W	0.0652242	-0.367371	other
VPS75	YNL246W	0.099986	-0.367371	other
MAG2	YLR427W	0.246153	-0.367371	other
YLR255C	YLR255C	-2.58774	-0.356144	TOP1TA_specific
SIS2	YKR072C	-1.3718	-0.356144	TOP1TA_specific
ARN1	YHL040C	-1.11422	-0.356144	TOP1TA_specific
YLR171W	YLR171W	-1.03257	-0.356144	TOP1TA_specific
HSL1	YKL101W	-0.656506	-0.356144	other
GYP5	YPL249C	-0.379277	-0.356144	other
IRC21	YMR073C	-0.304308	-0.356144	other
YNL338W	YNL338W	-0.20148	-0.356144	other
IDH2	YOR136W	-0.121706	-0.356144	other
YHI9	YHR029C	-0.0925633	-0.356144	other
YJR061W	YJR061W	-0.0890792	-0.356144	other
ISW2	YOR304W	-0.076232	-0.356144	other
YMR294W-A	YMR294W-A	-0.0755107	-0.356144	other
ROD1	YOR018W	-0.0562002	-0.356144	other
TPO4	YOR273C	-0.00291424	-0.356144	other
YMR310C	YMR310C	0.00151483	-0.356144	other
CST26	YBR042C	0.0314724	-0.356144	other
EDC1	YGL222C	0.0334561	-0.356144	other
YLR111W	YLR111W	0.0368825	-0.356144	other
DGK1	YOR311C	0.0522905	-0.356144	other
YMR115W	YMR115W	0.0741617	-0.356144	other
DBF2	YGR092W	0.0752221	-0.356144	other
PUS1	YPL212C	0.18385	-0.356144	other
MRPL22	YNL177C	-4.03031	-0.344828	TOP1TA_specific
PPH3	YDR075W	-1.32176	-0.344828	TOP1TA_specific
STM1	YLR150W	-0.463047	-0.344828	other
ALD4	YOR374W	-0.177293	-0.344828	other
YBR113W	YBR113W	-0.163753	-0.344828	other
TRP4	YDR354W	-0.149326	-0.344828	other
YOR302W	YOR302W	-0.106933	-0.344828	other
VTC2	YFL004W	-0.0988751	-0.344828	other
RAS1	YOR101W	-0.0674099	-0.344828	other
AGP2	YBR132C	-0.0559261	-0.344828	other
ALG12	YNR030W	-0.0105028	-0.344828	other
YLR232W	YLR232W	0.00592948	-0.344828	other
SKN1	YGR143W	0.0248432	-0.344828	other
GLO2	YDR272W	0.0299215	-0.344828	other
SCW10	YMR305C	0.0366805	-0.344828	other
YKR033C	YKR033C	0.0482004	-0.344828	other
RFS1	YBR052C	0.0771625	-0.344828	other
YOR302W	YOR302W	0.0991925	-0.344828	other
PBI2	YNL015W	0.117421	-0.344828	other
ARO1	YDR127W	0.158819	-0.344828	other
YPT35	YHR105W	0.253662	-0.344828	other
PHO23	YNL097C	-1.25076	-0.333424	TOP1TA_specific
IES2	YNL215W	-0.625012	-0.333424	other
YNR029C	YNR029C	-0.620301	-0.333424	other
TRE1	YPL176C	-0.547358	-0.333424	other
HSE1	YHL002W	-0.451621	-0.333424	other
IRC16	YPR038W	-0.418309	-0.333424	other
GSF2	YML048W	-0.298371	-0.333424	other
YGR102C	YGR102C	-0.279053	-0.333424	other
FIG4	YNL325C	-0.191554	-0.333424	other
YML083C	YML083C	-0.114031	-0.333424	other
YGR242W	YGR242W	-0.112234	-0.333424	other
YBR016W	YBR016W	-0.0813536	-0.333424	other
SPH1	YLR313C	-0.044298	-0.333424	other
SPR1	YOR190W	-0.0262354	-0.333424	other
YGR164W	YGR164W	0.000577078	-0.333424	other
SKG3	YLR187W	0.0329151	-0.333424	other
VBA3	YCL069W	0.0375173	-0.333424	other
TPP1	YMR156C	0.0486765	-0.333424	other
RIM101	YHL027W	0.110684	-0.333424	other
YDL121C	YDL121C	0.148713	-0.333424	other
YJL123C	YJL123C	0.157225	-0.333424	other
VHS2	YIL135C	0.215026	-0.333424	other
DOM34	YNL001W	0.227535	-0.333424	other
PCP1	YGR101W	-3.39318	-0.321928	TOP1TA_specific
OPI8	YKR035C	-1.82337	-0.321928	TOP1TA_specific
PRY2	YKR013W	-1.2618	-0.321928	TOP1TA_specific
YIL100W	YIL100W	-0.901785	-0.321928	other
VPS63	YLR261C	-0.594693	-0.321928	other
RXT3	YDL076C	-0.41489	-0.321928	other
DCR2	YLR361C	-0.366668	-0.321928	other
ECM27	YJR106W	-0.199611	-0.321928	other
RFX1	YLR176C	-0.15848	-0.321928	other
YER135C	YER135C	-0.0870955	-0.321928	other
PMU1	YKL128C	-0.0447813	-0.321928	other
MET32	YDR253C	-0.0298349	-0.321928	other
TIS11	YLR136C	-0.0244465	-0.321928	other
YML047W-A	YML047W-A	0.00158697	-0.321928	other
BSC4	YNL269W	0.0575058	-0.321928	other
BDH2	YAL061W	0.0793338	-0.321928	other
YDL038C	YDL038C	0.104191	-0.321928	other
RMA1	YKL132C	0.118452	-0.321928	other
DUG2	YBR281C	0.130391	-0.321928	other
RMD6	YEL072W	0.213036	-0.321928	other
PAU7	YAR020C	0.225645	-0.321928	other
VIP1	YLR410W	0.275483	-0.321928	other
MKK2	YPL140C	0.305137	-0.321928	other
SKI3	YPR189W	-1.53592	-0.31034	TOP1TA_specific
DUS4	YLR405W	-1.18613	-0.31034	TOP1TA_specific
FIR1	YER032W	-0.891073	-0.31034	other
SPS1	YDR523C	-0.655525	-0.31034	other
YML087C	YML087C	-0.349558	-0.31034	other
YMR130W	YMR130W	-0.202302	-0.31034	other
LEM3	YNL323W	-0.178656	-0.31034	other
FRM2	YCL026C-A	-0.151115	-0.31034	other
MRK1	YDL079C	-0.0855085	-0.31034	other
TRP2	YER090W	-0.04947	-0.31034	other
TRP1	YDR007W	-0.0208614	-0.31034	other
APL5	YPL195W	-0.00388806	-0.31034	other
ADP1	YCR011C	0.0125514	-0.31034	other
EDS1	YBR033W	0.0276565	-0.31034	other
FRM2	YCL026C-A	0.0973458	-0.31034	other
YIL001W	YIL001W	0.112732	-0.31034	other
YDR026C	YDR026C	0.137662	-0.31034	other
THI7	YLR237W	0.161365	-0.31034	other
OPI10	YOL032W	0.18297	-0.31034	other
RPS7B	YNL096C	0.185523	-0.31034	other
MBF1	YOR298C-A	0.224245	-0.31034	other
NPP1	YCR026C	0.256497	-0.31034	other
MBF1	YOR298C-A	0.279681	-0.31034	other
KTI12	YKL110C	-0.58585	-0.298658	other
COQ4	YDR204W	-0.557154	-0.298658	other
ATG18	YFR021W	-0.527558	-0.298658	other
IME1	YJR094C	-0.229504	-0.298658	other
INM1	YHR046C	-0.173369	-0.298658	other
YDL118W	YDL118W	-0.160961	-0.298658	other
NKP1	YDR383C	-0.130008	-0.298658	other
GLT1	YDL171C	-0.126294	-0.298658	other
ADE4	YMR300C	-0.12405	-0.298658	other
YPL182C	YPL182C	-0.0453151	-0.298658	other
RME1	YGR044C	0.00828107	-0.298658	other
YLL030C	YLL030C	0.0586888	-0.298658	other
YML003W	YML003W	0.0617113	-0.298658	other
FSH2	YMR222C	0.0778839	-0.298658	other
VIK1	YPL253C	0.0869152	-0.298658	other
GIP4	YAL031C	0.103535	-0.298658	other
PDC1	YLR044C	0.114341	-0.298658	other
GNP1	YDR508C	0.119203	-0.298658	other
SIP1	YDR422C	0.140403	-0.298658	other
YNL213C	YNL213C	0.141853	-0.298658	other
YCR023C	YCR023C	0.164381	-0.298658	other
UBP1	YDL122W	0.214637	-0.298658	other
SLA2	YNL243W	1.27585	-0.298658	other
VAM3	YOR106W	-2.18991	-0.286881	TOP1TA_specific
PEX5	YDR244W	-1.09179	-0.286881	TOP1TA_specific
OPI6	YDL096C	-0.957748	-0.286881	other
YMR074C	YMR074C	-0.479696	-0.286881	other
YPT53	YNL093W	-0.230947	-0.286881	other
YPR077C	YPR077C	-0.210619	-0.286881	other
PPR1	YLR014C	-0.20311	-0.286881	other
CHK1	YBR274W	-0.145128	-0.286881	other
PCL1	YNL289W	-0.141312	-0.286881	other
NAS2	YIL007C	-0.136782	-0.286881	other
FMS1	YMR020W	-0.11926	-0.286881	other
BRE2	YLR015W	-0.098262	-0.286881	other
YCR016W	YCR016W	-0.0787784	-0.286881	other
FIT1	YDR534C	-0.0771698	-0.286881	other
YOR029W	YOR029W	-0.055688	-0.286881	other
YBR051W	YBR051W	-0.0543968	-0.286881	other
SFL1	YOR140W	-0.0499461	-0.286881	other
DOT6	YER088C	-0.0497874	-0.286881	other
DPH1	YIL103W	-0.0479408	-0.286881	other
LYS4	YDR234W	-0.00434251	-0.286881	other
TAT1	YBR069C	-0.00399626	-0.286881	other
YPT11	YNL304W	0.00247422	-0.286881	other
STB4	YMR019W	0.0378924	-0.286881	other
RMD11	YHL023C	0.0427975	-0.286881	other
EDC2	YER035W	0.0776603	-0.286881	other
YJR039W	YJR039W	0.098601	-0.286881	other
YLR063W	YLR063W	0.148879	-0.286881	other
LSM1	YJL124C	0.161387	-0.286881	other
YER034W	YER034W	0.215676	-0.286881	other
INO1	YJL153C	0.357283	-0.286881	other
VMA4	YOR332W	1.4643	-0.286881	other
STL1	YDR536W	-1.43321	-0.275007	TOP1TA_specific
YEL033W	YEL033W	-1.30798	-0.275007	TOP1TA_specific
RRM3	YHR031C	-1.16427	-0.275007	TOP1TA_specific
ACF2	YLR144C	-0.448519	-0.275007	other
RPS4A	YJR145C	-0.40816	-0.275007	other
FLD1	YLR404W	-0.345482	-0.275007	other
SFH5	YJL145W	-0.320697	-0.275007	other
YHL045W	YHL045W	-0.287933	-0.275007	other
YSC84	YHR016C	-0.251433	-0.275007	other
YGL217C	YGL217C	-0.219795	-0.275007	other
YGR069W	YGR069W	-0.218107	-0.275007	other
CRF1	YDR223W	-0.209371	-0.275007	other
MPA43	YNL249C	-0.192542	-0.275007	other
YEL010W	YEL010W	-0.180019	-0.275007	other
PDR8	YLR266C	-0.160738	-0.275007	other
YCR102W-A	YCR102W-A	-0.141543	-0.275007	other
GTR2	YGR163W	-0.140331	-0.275007	other
YGR106C	YGR106C	-0.13619	-0.275007	other
MPM1	YJL066C	-0.130593	-0.275007	other
RBD2	YPL246C	-0.117868	-0.275007	other
BUL1	YMR275C	-0.07559	-0.275007	other
PIB1	YDR313C	-0.0732456	-0.275007	other
ALY1	YKR021W	-0.0559261	-0.275007	other
YGL140C	YGL140C	-0.0502058	-0.275007	other
YGL217C	YGL217C	-0.0332108	-0.275007	other
YBR071W	YBR071W	-0.013042	-0.275007	other
XBP1	YIL101C	-0.011015	-0.275007	other
YKR104W	YKR104W	-0.00875716	-0.275007	other
HXT5	YHR096C	-0.00750923	-0.275007	other
YPT32	YGL210W	-0.00164467	-0.275007	other
PDE2	YOR360C	0.0125731	-0.275007	other
YOL159C	YOL159C	0.0208469	-0.275007	other
ZRG17	YNR039C	0.0904714	-0.275007	other
PEX25	YPL112C	0.0925705	-0.275007	other
SGA1	YIL099W	0.102143	-0.275007	other
PDR15	YDR406W	0.116303	-0.275007	other
IRC20	YLR247C	0.127166	-0.275007	other
PEX31	YGR004W	0.132353	-0.275007	other
YLR122C	YLR122C	0.132353	-0.275007	other
SKN7	YHR206W	0.179219	-0.275007	other
YDR049W	YDR049W	0.243426	-0.275007	other
NAT5	YOR253W	0.244984	-0.275007	other
YHR162W	YHR162W	0.40886	-0.275007	other
YNL176C	YNL176C	-1.18005	-0.263034	TOP1TA_specific
ZRT2	YLR130C	-0.84037	-0.263034	other
PHO87	YCR037C	-0.549364	-0.263034	other
IRC13	YOR235W	-0.500529	-0.263034	other
ECM25	YJL201W	-0.484637	-0.263034	other
YLL053C	YLL053C	-0.386	-0.263034	other
ILV1	YER086W	-0.35988	-0.263034	other
OSH3	YHR073W	-0.25649	-0.263034	other
YJR129C	YJR129C	-0.176809	-0.263034	other
MSC3	YLR219W	-0.128825	-0.263034	other
FAR10	YLR238W	-0.128104	-0.263034	other
YRF1-6	YNL339C	-0.0853643	-0.263034	other
GAC1	YOR178C	-0.0849603	-0.263034	other
PAU4	YLR461W	-0.0842101	-0.263034	other
YHR113W	YHR113W	-0.0748398	-0.263034	other
FRA1	YLL029W	-0.0693287	-0.263034	other
IMD3	YLR432W	-0.0661404	-0.263034	other
DST1	YGL043W	-0.0338168	-0.263034	other
SIZ1	YDR409W	-0.0174133	-0.263034	other
ATF1	YOR377W	-0.00779777	-0.263034	other
MNN2	YBR015C	0.0126452	-0.263034	other
BAP2	YBR068C	0.0140158	-0.263034	other
CRH1	YGR189C	0.0476955	-0.263034	other
AFG1	YEL052W	0.0566907	-0.263034	other
YSY6	YBR162W-A	0.0862804	-0.263034	other
YBR261C	YBR261C	0.0925345	-0.263034	other
YMR226C	YMR226C	0.100556	-0.263034	other
TRM2	YKR056W	0.104545	-0.263034	other
PEA2	YER149C	0.105043	-0.263034	other
SNF2	YOR290C	0.109854	-0.263034	other
YHR140W	YHR140W	0.125406	-0.263034	other
DCS2	YOR173W	0.128999	-0.263034	other
NTG1	YAL015C	0.152219	-0.263034	other
PAI3	YMR174C	0.165939	-0.263034	other
MAM33	YIL070C	0.182248	-0.263034	other
STE14	YDR410C	0.226792	-0.263034	other
TMA10	YLR327C	0.232721	-0.263034	other
PAI3	YMR174C	0.2707	-0.263034	other
SDH1	YKL148C	0.328934	-0.263034	other
GDS1	YOR355W	0.38354	-0.263034	other
LEO1	YOR123C	0.408867	-0.263034	other
YFR054C	YFR054C	-1.05641	-0.250962	TOP1TA_specific
RXT2	YBR095C	-0.879503	-0.250962	other
ARL1	YBR164C	-0.576941	-0.250962	other
AGE2	YIL044C	-0.389073	-0.250962	other
HOT13	YKL084W	-0.357969	-0.250962	other
YDR357C	YDR357C	-0.246571	-0.250962	other
CBS1	YDL069C	-0.213476	-0.250962	other
MDH3	YDL078C	-0.177949	-0.250962	other
YPL150W	YPL150W	-0.1437	-0.250962	other
YIL059C	YIL059C	-0.116353	-0.250962	other
MDH1	YKL085W	-0.106666	-0.250962	other
NMD2	YHR077C	-0.0829478	-0.250962	other
FUS1	YCL027W	-0.040381	-0.250962	other
HPA2	YPR193C	-0.0222896	-0.250962	other
TOS4	YLR183C	0.00568422	-0.250962	other
YJL218W	YJL218W	0.0138932	-0.250962	other
YOR352W	YOR352W	0.0213375	-0.250962	other
MLF3	YNL074C	0.0301307	-0.250962	other
MRP8	YKL142W	0.0435982	-0.250962	other
SIP2	YGL208W	0.0466135	-0.250962	other
RIM20	YOR275C	0.0799542	-0.250962	other
SEO1	YAL067C	0.162743	-0.250962	other
SLM1	YIL105C	0.202677	-0.250962	other
YPT6	YLR262C	-1.76892	-0.238787	TOP1TA_specific
NUP120	YKL057C	-1.18838	-0.238787	TOP1TA_specific
APS1	YLR170C	-1.07554	-0.238787	TOP1TA_specific
YLR422W	YLR422W	-0.887495	-0.238787	other
VBA4	YDR119W	-0.806676	-0.238787	other
FKH2	YNL068C	-0.659737	-0.238787	other
DAT1	YML113W	-0.504179	-0.238787	other
RAV1	YJR033C	-0.384399	-0.238787	other
YKU80	YMR106C	-0.334244	-0.238787	other
GRX1	YCL035C	-0.281051	-0.238787	other
GIS1	YDR096W	-0.251231	-0.238787	other
LDB17	YDL146W	-0.239091	-0.238787	other
IOC4	YMR044W	-0.222565	-0.238787	other
ECM32	YER176W	-0.184167	-0.238787	other
YGR122C-A	YGR122C-A	-0.18333	-0.238787	other
YHL010C	YHL010C	-0.076773	-0.238787	other
YDR541C	YDR541C	-0.0665732	-0.238787	other
ZDS1	YMR273C	-0.0630025	-0.238787	other
TGL2	YDR058C	-0.0580973	-0.238787	other
PMD1	YER132C	-0.0405542	-0.238787	other
YCR015C	YCR015C	-0.0246412	-0.238787	other
UBC8	YEL012W	-0.0231985	-0.238787	other
SWP82	YFL049W	-0.00981754	-0.238787	other
YJR142W	YJR142W	0.00168074	-0.238787	other
YAT2	YER024W	0.0142105	-0.238787	other
SSA4	YER103W	0.0173123	-0.238787	other
YGR273C	YGR273C	0.0286086	-0.238787	other
HSP42	YDR171W	0.067107	-0.238787	other
BSC1	YDL037C	0.0724377	-0.238787	other
YDR063W	YDR063W	0.11077	-0.238787	other
ACO2	YJL200C	0.111174	-0.238787	other
YLR257W	YLR257W	0.136335	-0.238787	other
YMR253C	YMR253C	0.201249	-0.238787	other
GIM4	YEL003W	0.4035	-0.238787	other
RPL38	YLR325C	0.45455	-0.238787	other
SHE4	YOR035C	-1.25859	-0.226509	TOP1TA_specific
GDE1	YPL110C	-0.788678	-0.226509	other
RDH54	YBR073W	-0.68458	-0.226509	other
RPA12	YJR063W	-0.629599	-0.226509	other
TRP3	YKL211C	-0.62574	-0.226509	other
SRB2	YHR041C	-0.565998	-0.226509	other
CCC1	YLR220W	-0.448152	-0.226509	other
YLR143W	YLR143W	-0.438045	-0.226509	other
SUR7	YML052W	-0.425155	-0.226509	other
ICY1	YMR195W	-0.364331	-0.226509	other
MRI1	YPR118W	-0.360861	-0.226509	other
CTI6	YPL181W	-0.348382	-0.226509	other
ARG2	YJL071W	-0.33138	-0.226509	other
SET2	YJL168C	-0.326366	-0.226509	other
ROG3	YFR022W	-0.28745	-0.226509	other
SHG1	YBR258C	-0.190897	-0.226509	other
YKL098W	YKL098W	-0.15434	-0.226509	other
AHT1	YHR093W	-0.140829	-0.226509	other
SYP1	YCR030C	-0.132295	-0.226509	other
HMX1	YLR205C	-0.131026	-0.226509	other
UBP11	YKR098C	-0.111109	-0.226509	other
RGT2	YDL138W	-0.105086	-0.226509	other
BZZ1	YHR114W	-0.10298	-0.226509	other
SIP5	YMR140W	-0.0747605	-0.226509	other
YPL272C	YPL272C	-0.0699707	-0.226509	other
JIP4	YDR475C	-0.0661187	-0.226509	other
GYP6	YJL044C	-0.054368	-0.226509	other
RPL24B	YGR148C	-0.0521751	-0.226509	other
RNQ1	YCL028W	-0.0489579	-0.226509	other
SPG4	YMR107W	-0.0483303	-0.226509	other
TVP18	YMR071C	-0.0471473	-0.226509	other
YER184C	YER184C	-0.0240569	-0.226509	other
SYH1	YPL105C	-0.0222896	-0.226509	other
COG7	YGL005C	-0.0027844	-0.226509	other
YOR285W	YOR285W	0.0036933	-0.226509	other
RKM2	YDR198C	0.0147299	-0.226509	other
PNP1	YLR209C	0.0258459	-0.226509	other
YOR097C	YOR097C	0.0269712	-0.226509	other
YML050W	YML050W	0.0300369	-0.226509	other
YKR106W	YKR106W	0.0396525	-0.226509	other
YPR063C	YPR063C	0.0524348	-0.226509	other
GOS1	YHL031C	0.0643081	-0.226509	other
SAS5	YOR213C	0.0643658	-0.226509	other
IDH1	YNL037C	0.0689175	-0.226509	other
BIO3	YNR058W	0.117241	-0.226509	other
ATG13	YPR185W	0.121713	-0.226509	other
LPE10	YPL060W	0.13231	-0.226509	other
YKL151C	YKL151C	0.133096	-0.226509	other
YNR061C	YNR061C	0.166509	-0.226509	other
YOL138C	YOL138C	0.172957	-0.226509	other
PNG1	YPL096W	0.188358	-0.226509	other
YJL055W	YJL055W	0.202843	-0.226509	other
YIR007W	YIR007W	0.206558	-0.226509	other
ECM8	YBR076W	0.206962	-0.226509	other
YLR235C	YLR235C	-2.64727	-0.214125	TOP1TA_specific
POR1	YNL055C	-1.70464	-0.214125	TOP1TA_specific
LSM6	YDR378C	-1.60961	-0.214125	TOP1TA_specific
NFI1	YOR156C	-0.849942	-0.214125	other
ELG1	YOR144C	-0.620467	-0.214125	other
ATG17	YLR423C	-0.598841	-0.214125	other
YCR076C	YCR076C	-0.545281	-0.214125	other
AGA1	YNR044W	-0.520243	-0.214125	other
ATG10	YLL042C	-0.515071	-0.214125	other
ARO7	YPR060C	-0.491721	-0.214125	other
YJL169W	YJL169W	-0.460883	-0.214125	other
YGL146C	YGL146C	-0.283511	-0.214125	other
DNL4	YOR005C	-0.26819	-0.214125	other
SAS2	YMR127C	-0.265391	-0.214125	other
LAG1	YHL003C	-0.25672	-0.214125	other
PMA2	YPL036W	-0.243945	-0.214125	other
YLR137W	YLR137W	-0.183835	-0.214125	other
YUH1	YJR099W	-0.156662	-0.214125	other
PHO2	YDL106C	-0.14261	-0.214125	other
RTG1	YOL067C	-0.133983	-0.214125	other
ECM14	YHR132C	-0.100231	-0.214125	other
YKL131W	YKL131W	-0.0912	-0.214125	other
HSP30	YCR021C	-0.0721708	-0.214125	other
YGL114W	YGL114W	-0.0647409	-0.214125	other
YER182W	YER182W	-0.0541155	-0.214125	other
FRE3	YOR381W	-0.0481499	-0.214125	other
SIP18	YMR175W	-0.0418454	-0.214125	other
TBS1	YBR150C	-0.0395587	-0.214125	other
BAG7	YOR134W	-0.0385272	-0.214125	other
YHL039W	YHL039W	-0.000952179	-0.214125	other
YIL067C	YIL067C	0.0311622	-0.214125	other
IDS2	YJL146W	0.034668	-0.214125	other
MNN9	YPL050C	0.0425307	-0.214125	other
NGR1	YBR212W	0.0505809	-0.214125	other
DUS3	YLR401C	0.0540578	-0.214125	other
IRC9	YJL142C	0.0558756	-0.214125	other
YBR056W	YBR056W	0.0584508	-0.214125	other
YDR271C	YDR271C	0.0773645	-0.214125	other
MDE1	YJR024C	0.0850829	-0.214125	other
SIP18	YMR175W	0.102388	-0.214125	other
YPS3	YLR121C	0.10637	-0.214125	other
FMP52	YER004W	0.119823	-0.214125	other
YBR238C	YBR238C	0.169005	-0.214125	other
YPL141C	YPL141C	0.176305	-0.214125	other
YIL014C-A	YIL014C-A	0.244977	-0.214125	other
TAL1	YLR354C	0.2824	-0.214125	other
KTR1	YOR099W	0.314709	-0.214125	other
RUB1	YDR139C	-1.2112	-0.201634	TOP1TA_specific
YER080W	YER080W	-1.13674	-0.201634	TOP1TA_specific
OPI9	YLR338W	-1.11373	-0.201634	TOP1TA_specific
YKL077W	YKL077W	-0.915808	-0.201634	other
CTK2	YJL006C	-0.505672	-0.201634	other
DMA1	YHR115C	-0.496222	-0.201634	other
YER119C-A	YER119C-A	-0.399122	-0.201634	other
VPS41	YDR080W	-0.317645	-0.201634	other
FRE5	YOR384W	-0.293055	-0.201634	other
ADE3	YGR204W	-0.193747	-0.201634	other
YFL034W	YFL034W	-0.161149	-0.201634	other
CUP9	YPL177C	-0.154578	-0.201634	other
SCO2	YBR024W	-0.153878	-0.201634	other
DAP2	YHR028C	-0.148814	-0.201634	other
MRT4	YKL009W	-0.148763	-0.201634	other
GGA1	YDR358W	-0.12423	-0.201634	other
MYO3	YKL129C	-0.109724	-0.201634	other
ENT1	YDL161W	-0.109335	-0.201634	other
FMC1	YIL098C	-0.108231	-0.201634	other
YCT1	YLL055W	-0.105519	-0.201634	other
YLH47	YPR125W	-0.101905	-0.201634	other
FCY22	YER060W-A	-0.0917698	-0.201634	other
FPR4	YLR449W	-0.085018	-0.201634	other
YMR086W	YMR086W	-0.0798604	-0.201634	other
ODC2	YOR222W	-0.0767874	-0.201634	other
BPH1	YCR032W	-0.0716226	-0.201634	other
MNR2	YKL064W	-0.0667896	-0.201634	other
MLH2	YLR035C	-0.0620792	-0.201634	other
YPR097W	YPR097W	-0.0450049	-0.201634	other
RIM4	YHL024W	-0.043894	-0.201634	other
NIT2	YJL126W	-0.0392918	-0.201634	other
PTR2	YKR093W	-0.0347834	-0.201634	other
KTR5	YNL029C	-0.0290631	-0.201634	other
SLI1	YGR212W	-0.0239271	-0.201634	other
THI3	YDL080C	-0.0226287	-0.201634	other
INP51	YIL002C	-0.00592948	-0.201634	other
HXT1	YHR094C	-0.00456613	-0.201634	other
YLR031W	YLR031W	-0.00317393	-0.201634	other
YDR008C	YDR008C	0.00688166	-0.201634	other
MFB1	YDR219C	0.0169228	-0.201634	other
REC114	YMR133W	0.0224844	-0.201634	other
PUS4	YNL292W	0.0259829	-0.201634	other
YCR022C	YCR022C	0.0269207	-0.201634	other
APA1	YCL050C	0.034603	-0.201634	other
YPR064W	YPR064W	0.0384406	-0.201634	other
YER079W	YER079W	0.0429851	-0.201634	other
SAL1	YNL083W	0.0441104	-0.201634	other
JHD1	YER051W	0.0442547	-0.201634	other
SPC1	YJR010C-A	0.0454954	-0.201634	other
YNL089C	YNL089C	0.0671791	-0.201634	other
RIM15	YFL033C	0.0783888	-0.201634	other
ALD5	YER073W	0.0817287	-0.201634	other
TEX1	YNL253W	0.0849892	-0.201634	other
YLR030W	YLR030W	0.0935948	-0.201634	other
MMT1	YMR177W	0.0953694	-0.201634	other
YNL022C	YNL022C	0.146181	-0.201634	other
PRM9	YAR031W	0.160009	-0.201634	other
YOL163W	YOL163W	0.200217	-0.201634	other
UBI4	YLL039C	0.201783	-0.201634	other
YMR187C	YMR187C	0.499829	-0.201634	other
RIM15	YFL033C	0.607483	-0.201634	other
CPA1	YOR303W	-2.8469	-0.189034	TOP1TA_specific
NAT3	YPR131C	-2.54571	-0.189034	TOP1TA_specific
ULA1	YPL003W	-0.844128	-0.189034	other
YHR210C	YHR210C	-0.826008	-0.189034	other
FLO1	YAR050W	-0.821564	-0.189034	other
MSC7	YHR039C	-0.666561	-0.189034	other
YMR090W	YMR090W	-0.505095	-0.189034	other
YNL086W	YNL086W	-0.440678	-0.189034	other
HST4	YDR191W	-0.425768	-0.189034	other
GSG1	YDR108W	-0.389275	-0.189034	other
YDL162C	YDL162C	-0.323084	-0.189034	other
YNL296W	YNL296W	-0.288106	-0.189034	other
ERV46	YAL042W	-0.238196	-0.189034	other
ZRT1	YGL255W	-0.238066	-0.189034	other
YAL065C	YAL065C	-0.202598	-0.189034	other
PEP4	YPL154C	-0.192686	-0.189034	other
NFT1	YKR103W	-0.152839	-0.189034	other
YKL100C	YKL100C	-0.146001	-0.189034	other
YOL083W	YOL083W	-0.130607	-0.189034	other
PYC1	YGL062W	-0.126589	-0.189034	other
TOM1	YDR457W	-0.126019	-0.189034	other
YPR123C	YPR123C	-0.121648	-0.189034	other
AAC3	YBR085W	-0.121287	-0.189034	other
MBR1	YKL093W	-0.10896	-0.189034	other
RAX1	YOR301W	-0.106723	-0.189034	other
GRR1	YJR090C	-0.103751	-0.189034	other
YDR239C	YDR239C	-0.0891513	-0.189034	other
IWR1	YDL115C	-0.0871748	-0.189034	other
ADY2	YCR010C	-0.0784393	-0.189034	other
YER091C-A	YER091C-A	-0.0655056	-0.189034	other
NOP6	YDL213C	-0.0639907	-0.189034	other
JLP2	YMR132C	-0.0602469	-0.189034	other
PRK1	YIL095W	-0.0537188	-0.189034	other
YDR319C	YDR319C	-0.0451347	-0.189034	other
YAR030C	YAR030C	-0.0443701	-0.189034	other
RTN1	YDR233C	-0.0437497	-0.189034	other
PMT6	YGR199W	-0.0351801	-0.189034	other
AGP1	YCL025C	-0.0302966	-0.189034	other
YFR016C	YFR016C	-0.025038	-0.189034	other
ALG6	YOR002W	-0.00591505	-0.189034	other
MPC54	YOR177C	0.00827386	-0.189034	other
YMR295C	YMR295C	0.0114766	-0.189034	other
SLF1	YDR515W	0.0230471	-0.189034	other
YJL149W	YJL149W	0.0244032	-0.189034	other
FAR8	YMR029C	0.0313137	-0.189034	other
PRC1	YMR297W	0.0329079	-0.189034	other
SUC2	YIL162W	0.0419247	-0.189034	other
GRX3	YDR098C	0.0503428	-0.189034	other
CPA1	YOR303W	0.0510353	-0.189034	other
YBR259W	YBR259W	0.0840226	-0.189034	other
CIT2	YCR005C	0.0971799	-0.189034	other
PHD1	YKL043W	0.0981826	-0.189034	other
YGL138C	YGL138C	0.109991	-0.189034	other
FPR2	YDR519W	0.113259	-0.189034	other
YJR080C	YJR080C	0.116563	-0.189034	other
YOR356W	YOR356W	0.129669	-0.189034	other
SCO1	YBR037C	0.141709	-0.189034	other
YSC83	YHR017W	0.161813	-0.189034	other
DPH5	YLR172C	0.20223	-0.189034	other
ACB1	YGR037C	0.387501	-0.189034	other
RVS161	YCR009C	-1.17935	-0.176323	TOP1TA_specific
PTK2	YJR059W	-0.56589	-0.176323	other
SLT2	YHR030C	-0.313981	-0.176323	other
TEF4	YKL081W	-0.290696	-0.176323	other
YGR131W	YGR131W	-0.278606	-0.176323	other
GPD1	YDL022W	-0.268558	-0.176323	other
CTR1	YPR124W	-0.260709	-0.176323	other
YOR199W	YOR199W	-0.258055	-0.176323	other
MAK10	YEL053C	-0.25276	-0.176323	other
YOL014W	YOL014W	-0.223394	-0.176323	other
DGA1	YOR245C	-0.195723	-0.176323	other
MNL1	YHR204W	-0.193501	-0.176323	other
YML131W	YML131W	-0.18693	-0.176323	other
SYS1	YJL004C	-0.180474	-0.176323	other
YKL133C	YKL133C	-0.165001	-0.176323	other
AKL1	YBR059C	-0.161575	-0.176323	other
SAP1	YER047C	-0.159649	-0.176323	other
ALD2	YMR170C	-0.1372	-0.176323	other
YAL042C-A	YAL042C-A	-0.114802	-0.176323	other
KES1	YPL145C	-0.114002	-0.176323	other
LSB5	YCL034W	-0.103102	-0.176323	other
YPR148C	YPR148C	-0.102042	-0.176323	other
SAS4	YDR181C	-0.0951962	-0.176323	other
NUP53	YMR153W	-0.0846573	-0.176323	other
YLL054C	YLL054C	-0.0840947	-0.176323	other
IRC8	YJL051W	-0.0834599	-0.176323	other
MPP6	YNR024W	-0.0803148	-0.176323	other
PMC1	YGL006W	-0.0771481	-0.176323	other
REC102	YLR329W	-0.0656643	-0.176323	other
APL1	YJR005W	-0.0552119	-0.176323	other
PAU2	YEL049W	-0.0510281	-0.176323	other
RTR2	YDR066C	-0.0501481	-0.176323	other
FUN12	YAL035W	-0.0401574	-0.176323	other
SLK19	YOR195W	-0.0319629	-0.176323	other
LSB1	YGR136W	-0.0228811	-0.176323	other
YCK1	YHR135C	-0.0111015	-0.176323	other
HCR1	YLR192C	-0.00575635	-0.176323	other
SYM1	YLR251W	-0.00551831	-0.176323	other
DAL2	YIR029W	-0.000288539	-0.176323	other
PFA5	YDR459C	0.00971655	-0.176323	other
YOR304C-A	YOR304C-A	0.0109356	-0.176323	other
SAP155	YFR040W	0.0165838	-0.176323	other
DSK2	YMR276W	0.0254564	-0.176323	other
AFI1	YOR129C	0.0352162	-0.176323	other
SWC7	YLR385C	0.041023	-0.176323	other
GCN3	YKR026C	0.0494051	-0.176323	other
YHR180W	YHR180W	0.0549955	-0.176323	other
YPL185W	YPL185W	0.0557097	-0.176323	other
YBR241C	YBR241C	0.0622811	-0.176323	other
YJR008W	YJR008W	0.0677922	-0.176323	other
SHC1	YER096W	0.0889421	-0.176323	other
YMR221C	YMR221C	0.0988607	-0.176323	other
YPR096C	YPR096C	0.107163	-0.176323	other
BOP2	YLR267W	0.110179	-0.176323	other
YOR225W	YOR225W	0.110777	-0.176323	other
ADY4	YLR227C	0.141586	-0.176323	other
ITT1	YML068W	0.143649	-0.176323	other
YFL054C	YFL054C	0.145654	-0.176323	other
YNL217W	YNL217W	0.207366	-0.176323	other
CAD1	YDR423C	0.224693	-0.176323	other
TDH3	YGR192C	0.228559	-0.176323	other
YLR326W	YLR326W	0.307835	-0.176323	other
EST1	YLR233C	0.995171	-0.176323	other
RTT107	YHR154W	-4.61979	-0.163499	TOP1TA_specific
STP22	YCL008C	-4.01791	-0.163499	TOP1TA_specific
RNR1	YER070W	-2.45361	-0.163499	TOP1TA_specific
TRM10	YOL093W	-0.64953	-0.163499	other
YHR126C	YHR126C	-0.456389	-0.163499	other
CYC1	YJR048W	-0.38362	-0.163499	other
PSY3	YLR376C	-0.319203	-0.163499	other
VPS68	YOL129W	-0.308816	-0.163499	other
PRS5	YOL061W	-0.295803	-0.163499	other
YIM1	YMR152W	-0.218402	-0.163499	other
OST5	YGL226C-A	-0.217717	-0.163499	other
YGR130C	YGR130C	-0.21393	-0.163499	other
YBR246W	YBR246W	-0.184586	-0.163499	other
ANB1	YJR047C	-0.170729	-0.163499	other
YGR079W	YGR079W	-0.163551	-0.163499	other
OTU1	YFL044C	-0.162094	-0.163499	other
PDR17	YNL264C	-0.160687	-0.163499	other
NEJ1	YLR265C	-0.153034	-0.163499	other
YPT31	YER031C	-0.150394	-0.163499	other
VCX1	YDL128W	-0.136638	-0.163499	other
YMR209C	YMR209C	-0.136313	-0.163499	other
ISC10	YER180C	-0.136097	-0.163499	other
CWP1	YKL096W	-0.133803	-0.163499	other
TCB3	YML072C	-0.125413	-0.163499	other
CBP3	YPL215W	-0.121886	-0.163499	other
BSP1	YPR171W	-0.110359	-0.163499	other
CNA1	YLR433C	-0.109111	-0.163499	other
BOI1	YBL085W	-0.105382	-0.163499	other
FCY1	YPR062W	-0.0852993	-0.163499	other
RDR1	YOR380W	-0.0774944	-0.163499	other
ASP1	YDR321W	-0.0738948	-0.163499	other
DOG1	YHR044C	-0.073765	-0.163499	other
IAH1	YOR126C	-0.068867	-0.163499	other
JSN1	YJR091C	-0.0549595	-0.163499	other
BUD20	YLR074C	-0.0528748	-0.163499	other
CTL1	YMR180C	-0.0489651	-0.163499	other
YJL144W	YJL144W	-0.038116	-0.163499	other
ARF3	YOR094W	-0.000339033	-0.163499	other
YHR045W	YHR045W	0.00315229	-0.163499	other
MRH4	YGL064C	0.00832435	-0.163499	other
YOR118W	YOR118W	0.0117219	-0.163499	other
ECI1	YLR284C	0.022708	-0.163499	other
RTR1	YER139C	0.0230182	-0.163499	other
QDR1	YIL120W	0.0307727	-0.163499	other
YJL182C	YJL182C	0.0329439	-0.163499	other
SBA1	YKL117W	0.0482149	-0.163499	other
YGR207C	YGR207C	0.0496504	-0.163499	other
ADE17	YMR120C	0.0609106	-0.163499	other
FAA3	YIL009W	0.0729499	-0.163499	other
RHO4	YKR055W	0.0743349	-0.163499	other
UBP7	YIL156W	0.0789948	-0.163499	other
IRC7	YFR055W	0.0829261	-0.163499	other
ECM30	YLR436C	0.0930105	-0.163499	other
YOR131C	YOR131C	0.0959392	-0.163499	other
GCN4	YEL009C	0.0965091	-0.163499	other
SAM2	YDR502C	0.0970862	-0.163499	other
YFL051C	YFL051C	0.0980023	-0.163499	other
YIG1	YPL201C	0.109356	-0.163499	other
YKL044W	YKL044W	0.156215	-0.163499	other
NFU1	YKL040C	0.168038	-0.163499	other
QCR9	YGR183C	0.173765	-0.163499	other
DNF2	YDR093W	0.177625	-0.163499	other
FRA2	YGL220W	0.193523	-0.163499	other
YDR179W-A	YDR179W-A	0.195716	-0.163499	other
AHC2	YCR082W	0.200123	-0.163499	other
YDR278C	YDR278C	0.212538	-0.163499	other
PRR1	YKL116C	0.67842	-0.163499	other
RRF1	YHR038W	-1.75098	-0.15056	TOP1TA_specific
NNF2	YGR089W	-1.04365	-0.15056	TOP1TA_specific
YPR099C	YPR099C	-0.85303	-0.15056	other
YEH1	YLL012W	-0.798142	-0.15056	other
ATG29	YPL166W	-0.782345	-0.15056	other
NGL2	YMR285C	-0.468681	-0.15056	other
YGL149W	YGL149W	-0.447762	-0.15056	other
SNO4	YMR322C	-0.435297	-0.15056	other
GCS1	YDL226C	-0.382091	-0.15056	other
MET6	YER091C	-0.358127	-0.15056	other
YOL024W	YOL024W	-0.312719	-0.15056	other
RPS28A	YOR167C	-0.269827	-0.15056	other
YPS7	YDR349C	-0.263487	-0.15056	other
KAP122	YGL016W	-0.262592	-0.15056	other
SLX1	YBR228W	-0.227095	-0.15056	other
APS3	YJL024C	-0.205678	-0.15056	other
GIP3	YPL137C	-0.197563	-0.15056	other
KIP3	YGL216W	-0.145582	-0.15056	other
YJR124C	YJR124C	-0.143014	-0.15056	other
YJL068C	YJL068C	-0.140627	-0.15056	other
URA8	YJR103W	-0.135274	-0.15056	other
POM152	YMR129W	-0.10945	-0.15056	other
ERV14	YGL054C	-0.107546	-0.15056	other
HBS1	YKR084C	-0.0952107	-0.15056	other
YNL266W	YNL266W	-0.0943523	-0.15056	other
YPL114W	YPL114W	-0.0924695	-0.15056	other
BTN2	YGR142W	-0.0759074	-0.15056	other
GMH1	YKR030W	-0.0538486	-0.15056	other
PCT1	YGR202C	-0.0478614	-0.15056	other
YKR075C	YKR075C	-0.0445576	-0.15056	other
PHA2	YNL316C	-0.0441248	-0.15056	other
MCX1	YBR227C	-0.0211499	-0.15056	other
HAM1	YJR069C	-0.0209696	-0.15056	other
ELC1	YPL046C	-0.00846862	-0.15056	other
GAT4	YIR013C	0.00507107	-0.15056	other
GAT2	YMR136W	0.015848	-0.15056	other
YCR087W	YCR087W	0.0224267	-0.15056	other
YMC2	YBR104W	0.0300658	-0.15056	other
YHR182W	YHR182W	0.034704	-0.15056	other
SPS100	YHR139C	0.0394433	-0.15056	other
MEU1	YLR017W	0.0433097	-0.15056	other
YFL052W	YFL052W	0.053863	-0.15056	other
YBL028C	YBL028C	0.0670925	-0.15056	other
ERP5	YHR110W	0.069574	-0.15056	other
PDC5	YLR134W	0.070252	-0.15056	other
WSC4	YHL028W	0.0803798	-0.15056	other
YEL068C	YEL068C	0.0893966	-0.15056	other
ECM11	YDR446W	0.101075	-0.15056	other
GSC2	YGR032W	0.108556	-0.15056	other
GLN3	YER040W	0.114442	-0.15056	other
TVP23	YDR084C	0.121388	-0.15056	other
PBA1	YLR199C	0.123805	-0.15056	other
SPO71	YDR104C	0.14098	-0.15056	other
BDH1	YAL060W	0.141925	-0.15056	other
YCR101C	YCR101C	0.150322	-0.15056	other
YPR076W	YPR076W	0.173989	-0.15056	other
YCR006C	YCR006C	0.175619	-0.15056	other
YOR220W	YOR220W	0.197519	-0.15056	other
YND1	YER005W	0.215524	-0.15056	other
HXK2	YGL253W	0.217407	-0.15056	other
MAD3	YJL013C	0.246672	-0.15056	other
DIT1	YDR403W	0.387933	-0.15056	other
SNF8	YPL002C	-3.1525	-0.137504	TOP1TA_specific
YOL048C	YOL048C	-1.70594	-0.137504	TOP1TA_specific
YLR168C	YLR168C	-0.952749	-0.137504	other
YCR095C	YCR095C	-0.937838	-0.137504	other
YKR017C	YKR017C	-0.792977	-0.137504	other
AAP1	YHR047C	-0.418317	-0.137504	other
SSK1	YLR006C	-0.366885	-0.137504	other
MNN5	YJL186W	-0.345323	-0.137504	other
CYS3	YAL012W	-0.339365	-0.137504	other
CWH43	YCR017C	-0.283381	-0.137504	other
YLL025W	YLL025W	-0.249399	-0.137504	other
YOL079W	YOL079W	-0.15949	-0.137504	other
YPL071C	YPL071C	-0.122182	-0.137504	other
YCR085W	YCR085W	-0.121691	-0.137504	other
SSP1	YHR184W	-0.107841	-0.137504	other
YGR110W	YGR110W	-0.0883434	-0.137504	other
YCL076W	YCL076W	-0.0838855	-0.137504	other
ENT4	YLL038C	-0.0807404	-0.137504	other
YDR348C	YDR348C	-0.0593813	-0.137504	other
YFR035C	YFR035C	-0.0555293	-0.137504	other
YNR064C	YNR064C	-0.0404676	-0.137504	other
AYT1	YLL063C	-0.0390898	-0.137504	other
YFH7	YFR007W	-0.0379789	-0.137504	other
ARG81	YML099C	-0.0319485	-0.137504	other
FPR3	YML074C	-0.0310252	-0.137504	other
YKR012C	YKR012C	-0.0304553	-0.137504	other
TSL1	YML100W	-0.028183	-0.137504	other
YJR111C	YJR111C	-0.0111015	-0.137504	other
VHS1	YDR247W	-0.00585013	-0.137504	other
XKS1	YGR194C	0.00308737	-0.137504	other
YKL097C	YKL097C	0.0124288	-0.137504	other
GRX8	YLR364W	0.0273751	-0.137504	other
CYC7	YEL039C	0.0288323	-0.137504	other
YLR413W	YLR413W	0.0427687	-0.137504	other
IKS1	YJL057C	0.0434612	-0.137504	other
YBR269C	YBR269C	0.0594462	-0.137504	other
YKL061W	YKL061W	0.0792472	-0.137504	other
AMN1	YBR158W	0.0802211	-0.137504	other
GRX6	YDL010W	0.0891369	-0.137504	other
YPL236C	YPL236C	0.100585	-0.137504	other
YMR031C	YMR031C	0.104451	-0.137504	other
YPR004C	YPR004C	0.11253	-0.137504	other
PTP1	YDL230W	0.11517	-0.137504	other
PCA1	YBR295W	0.130658	-0.137504	other
BMH2	YDR099W	0.13456	-0.137504	other
YFL040W	YFL040W	0.172049	-0.137504	other
YKL161C	YKL161C	0.18561	-0.137504	other
YMR252C	YMR252C	0.206955	-0.137504	other
GPB1	YOR371C	0.212336	-0.137504	other
YOR291W	YOR291W	0.213613	-0.137504	other
HXK1	YFR053C	0.234308	-0.137504	other
SHE2	YKL130C	0.245511	-0.137504	other
PET8	YNL003C	0.251029	-0.137504	other
YFL012W-A	YFL012W-A	0.291035	-0.137504	other
SHE3	YBR130C	0.303211	-0.137504	other
HDA1	YNL021W	0.345533	-0.137504	other
VAM6	YDL077C	-1.68236	-0.124328	TOP1TA_specific
ERD1	YDR414C	-0.447481	-0.124328	other
RPL26B	YGR034W	-0.414804	-0.124328	other
YDR067C	YDR067C	-0.369453	-0.124328	other
YBR047W	YBR047W	-0.279486	-0.124328	other
RTG2	YGL252C	-0.249478	-0.124328	other
CST9	YLR394W	-0.238615	-0.124328	other
VPS33	YLR396C	-0.207395	-0.124328	other
YCR087C-A	YCR087C-A	-0.203918	-0.124328	other
EPS1	YIL005W	-0.198637	-0.124328	other
NTE1	YML059C	-0.190169	-0.124328	other
YLR434C	YLR434C	-0.168622	-0.124328	other
TFS1	YLR178C	-0.164323	-0.124328	other
WTM2	YOR229W	-0.156908	-0.124328	other
YNL040W	YNL040W	-0.142805	-0.124328	other
YOR277C	YOR277C	-0.132108	-0.124328	other
DIA1	YMR316W	-0.129071	-0.124328	other
JEM1	YJL073W	-0.126964	-0.124328	other
RDI1	YDL135C	-0.121071	-0.124328	other
YCL013W	YCL013W	-0.117616	-0.124328	other
YBR027C	YBR027C	-0.0989689	-0.124328	other
MRM1	YOR201C	-0.0930105	-0.124328	other
HMO1	YDR174W	-0.0874922	-0.124328	other
TUL1	YKL034W	-0.0741834	-0.124328	other
NMA111	YNL123W	-0.0675686	-0.124328	other
FAU1	YER183C	-0.0596771	-0.124328	other
RPI1	YIL119C	-0.058559	-0.124328	other
ARE1	YCR048W	-0.0565248	-0.124328	other
YMR306C-A	YMR306C-A	-0.0516846	-0.124328	other
CWP2	YKL096W-A	-0.0353749	-0.124328	other
STV1	YMR054W	-0.0302677	-0.124328	other
YTA12	YMR089C	-0.0210994	-0.124328	other
RPS0A	YGR214W	-0.0182862	-0.124328	other
KCC4	YCL024W	-0.00929096	-0.124328	other
THI6	YPL214C	-0.00878601	-0.124328	other
YMR119W-A	YMR119W-A	-0.00698986	-0.124328	other
EXG2	YDR261C	-0.00511435	-0.124328	other
YPR150W	YPR150W	0.00487631	-0.124328	other
OAR1	YKL055C	0.00564815	-0.124328	other
YJR146W	YJR146W	0.0254131	-0.124328	other
HXT10	YFL011W	0.0331748	-0.124328	other
ISF1	YMR081C	0.0405542	-0.124328	other
PXA1	YPL147W	0.0418093	-0.124328	other
GPA2	YER020W	0.0692277	-0.124328	other
DBP1	YPL119C	0.0703458	-0.124328	other
VMR1	YHL035C	0.0716442	-0.124328	other
MFA2	YNL145W	0.0753159	-0.124328	other
AVO2	YMR068W	0.0756621	-0.124328	other
GRX5	YPL059W	0.0766576	-0.124328	other
YRM1	YOR172W	0.0793338	-0.124328	other
SOL3	YHR163W	0.096235	-0.124328	other
YKR078W	YKR078W	0.107726	-0.124328	other
YKR005C	YKR005C	0.11706	-0.124328	other
PTM1	YKL039W	0.121648	-0.124328	other
LRE1	YCL051W	0.131199	-0.124328	other
CCW12	YLR110C	0.134077	-0.124328	other
YPL108W	YPL108W	0.174328	-0.124328	other
MNN1	YER001W	0.174573	-0.124328	other
YLR345W	YLR345W	0.185834	-0.124328	other
YLL059C	YLL059C	0.20003	-0.124328	other
RPL33B	YOR234C	0.200672	-0.124328	other
BAP3	YDR046C	0.219874	-0.124328	other
SIF2	YBR103W	0.289181	-0.124328	other
SPO77	YLR341W	0.386094	-0.124328	other
RPL31B	YLR406C	-1.15444	-0.111031	TOP1TA_specific
ASK10	YGR097W	-1.07508	-0.111031	TOP1TA_specific
RSM22	YKL155C	-0.640044	-0.111031	other
EXO1	YOR033C	-0.577835	-0.111031	other
ATG23	YLR431C	-0.541148	-0.111031	other
SMF3	YLR034C	-0.498567	-0.111031	other
YJU3	YKL094W	-0.369655	-0.111031	other
VID27	YNL212W	-0.365853	-0.111031	other
SSD1	YDR293C	-0.315705	-0.111031	other
COS12	YGL263W	-0.304055	-0.111031	other
MCT1	YOR221C	-0.277654	-0.111031	other
TRP5	YGL026C	-0.273232	-0.111031	other
BUD21	YOR078W	-0.24717	-0.111031	other
YGR117C	YGR117C	-0.207676	-0.111031	other
YHR033W	YHR033W	-0.200297	-0.111031	other
PPT1	YGR123C	-0.134272	-0.111031	other
SHU2	YDR078C	-0.117868	-0.111031	other
UGA1	YGR019W	-0.114925	-0.111031	other
YPL041C	YPL041C	-0.113179	-0.111031	other
YJL007C	YJL007C	-0.0997912	-0.111031	other
SNG1	YGR197C	-0.0945542	-0.111031	other
ALY2	YJL084C	-0.0943811	-0.111031	other
YCL033C	YCL033C	-0.0904281	-0.111031	other
YBR232C	YBR232C	-0.0653613	-0.111031	other
NDJ1	YOL104C	-0.063053	-0.111031	other
HXT8	YJL214W	-0.0599151	-0.111031	other
PKH3	YDR466W	-0.0588692	-0.111031	other
CSN9	YDR179C	-0.0505376	-0.111031	other
PEX4	YGR133W	-0.0490444	-0.111031	other
PFS1	YHR185C	-0.0461879	-0.111031	other
IPK1	YDR315C	-0.0428048	-0.111031	other
PRM10	YJL108C	-0.0405325	-0.111031	other
YLR366W	YLR366W	-0.039703	-0.111031	other
YBR242W	YBR242W	-0.0375317	-0.111031	other
TMA7	YLR262C-A	-0.034906	-0.111031	other
SPS2	YDR522C	-0.0323957	-0.111031	other
MGM101	YJR144W	-0.0266826	-0.111031	other
VHR1	YIL056W	-0.0200462	-0.111031	other
LYS1	YIR034C	-0.0132295	-0.111031	other
CRC1	YOR100C	-0.0130708	-0.111031	other
YEF1	YEL041W	-0.0079204	-0.111031	other
CAF16	YFL028C	-0.00724233	-0.111031	other
SPI1	YER150W	-0.00234438	-0.111031	other
YHR022C	YHR022C	0.0067446	-0.111031	other
PUS2	YGL063W	0.00781941	-0.111031	other
YDR415C	YDR415C	0.0104668	-0.111031	other
SPT23	YKL020C	0.0106615	-0.111031	other
DCW1	YKL046C	0.0120826	-0.111031	other
SWC5	YBR231C	0.0127534	-0.111031	other
YDR333C	YDR333C	0.01328	-0.111031	other
YJR096W	YJR096W	0.0171536	-0.111031	other
YOL029C	YOL029C	0.0309963	-0.111031	other
YOR050C	YOR050C	0.0431582	-0.111031	other
YHR125W	YHR125W	0.0457911	-0.111031	other
CRP1	YHR146W	0.052038	-0.111031	other
HIS7	YBR248C	0.0544834	-0.111031	other
MSB1	YOR188W	0.0575852	-0.111031	other
RTA1	YGR213C	0.0700861	-0.111031	other
CRN1	YLR429W	0.0753447	-0.111031	other
PKH1	YDR490C	0.078497	-0.111031	other
YFR018C	YFR018C	0.0828612	-0.111031	other
MST27	YGL051W	0.0958094	-0.111031	other
SPO14	YKR031C	0.0984423	-0.111031	other
PNT1	YOR266W	0.101097	-0.111031	other
YOL162W	YOL162W	0.107654	-0.111031	other
YOR223W	YOR223W	0.109371	-0.111031	other
SCT1	YBL011W	0.11525	-0.111031	other
ECM10	YEL030W	0.129633	-0.111031	other
GAT1	YFL021W	0.137893	-0.111031	other
OSW1	YOR255W	0.14942	-0.111031	other
YDL050C	YDL050C	0.151267	-0.111031	other
DSE3	YOR264W	0.16094	-0.111031	other
SNZ1	YMR096W	0.176543	-0.111031	other
MTD1	YKR080W	0.188185	-0.111031	other
WHI5	YOR083W	0.212127	-0.111031	other
YOR1	YGR281W	0.264489	-0.111031	other
MAK32	YCR019W	0.302057	-0.111031	other
BUD7	YOR299W	0.306392	-0.111031	other
YLR446W	YLR446W	0.425328	-0.111031	other
ADE8	YDR408C	0.492183	-0.111031	other
CKB1	YGL019W	-0.949813	-0.0976108	other
YBL100C	YBL100C	-0.910499	-0.0976108	other
IML2	YJL082W	-0.880809	-0.0976108	other
NIT3	YLR351C	-0.860798	-0.0976108	other
HSV2	YGR223C	-0.753404	-0.0976108	other
NBA1	YOL070C	-0.509603	-0.0976108	other
APL6	YGR261C	-0.47174	-0.0976108	other
MUP1	YGR055W	-0.458546	-0.0976108	other
YJR128W	YJR128W	-0.35346	-0.0976108	other
HOR2	YER062C	-0.32439	-0.0976108	other
YHR138C	YHR138C	-0.320084	-0.0976108	other
YEL025C	YEL025C	-0.284355	-0.0976108	other
YCK2	YNL154C	-0.275165	-0.0976108	other
FUN26	YAL022C	-0.255537	-0.0976108	other
SVF1	YDR346C	-0.235332	-0.0976108	other
TMT1	YER175C	-0.232021	-0.0976108	other
MRPS16	YPL013C	-0.229641	-0.0976108	other
YML101C-A	YML101C-A	-0.17352	-0.0976108	other
YLR241W	YLR241W	-0.162433	-0.0976108	other
UBX4	YMR067C	-0.158401	-0.0976108	other
MEH1	YKR007W	-0.156648	-0.0976108	other
YBR235W	YBR235W	-0.153669	-0.0976108	other
MSG5	YNL053W	-0.150848	-0.0976108	other
DLT1	YMR126C	-0.150408	-0.0976108	other
VHS3	YOR054C	-0.144255	-0.0976108	other
MSK1	YNL073W	-0.141276	-0.0976108	other
SCS22	YBL091C-A	-0.140403	-0.0976108	other
SNT309	YPR101W	-0.122708	-0.0976108	other
GAL3	YDR009W	-0.120162	-0.0976108	other
YIL025C	YIL025C	-0.10914	-0.0976108	other
YJR038C	YJR038C	-0.0953477	-0.0976108	other
FOX2	YKR009C	-0.0883218	-0.0976108	other
YNL115C	YNL115C	-0.0875139	-0.0976108	other
YIR035C	YIR035C	-0.0863237	-0.0976108	other
YJL107C	YJL107C	-0.0801922	-0.0976108	other
TRR2	YHR106W	-0.0758858	-0.0976108	other
ITC1	YGL133W	-0.0692349	-0.0976108	other
DOS2	YDR068W	-0.0550244	-0.0976108	other
SAE3	YHR079C-A	-0.037135	-0.0976108	other
SWA2	YDR320C	-0.0357716	-0.0976108	other
LHP1	YDL051W	-0.0356706	-0.0976108	other
ENT5	YDR153C	-0.0336581	-0.0976108	other
DCN1	YLR128W	-0.0309386	-0.0976108	other
RPL16A	YIL133C	-0.0247062	-0.0976108	other
YGL159W	YGL159W	-0.0220732	-0.0976108	other
YAP3	YHL009C	-0.006961	-0.0976108	other
YGR151C	YGR151C	-0.00142106	-0.0976108	other
PET10	YKR046C	-0.00127678	-0.0976108	other
MTO1	YGL236C	0.0135325	-0.0976108	other
YGL152C	YGL152C	0.0256511	-0.0976108	other
PBP2	YBR233W	0.0265095	-0.0976108	other
YKR045C	YKR045C	0.0355985	-0.0976108	other
SPE4	YLR146C	0.0369041	-0.0976108	other
YDL057W	YDL057W	0.0465269	-0.0976108	other
YMR279C	YMR279C	0.0519442	-0.0976108	other
YGR125W	YGR125W	0.0523338	-0.0976108	other
SBE2	YDR351W	0.0524852	-0.0976108	other
YLR042C	YLR042C	0.0531633	-0.0976108	other
YIL086C	YIL086C	0.0603984	-0.0976108	other
YGL260W	YGL260W	0.0621874	-0.0976108	other
PRM8	YGL053W	0.0638825	-0.0976108	other
YGL041C	YGL041C	0.0670997	-0.0976108	other
IRC3	YDR332W	0.0687877	-0.0976108	other
IES3	YLR052W	0.072885	-0.0976108	other
CAF130	YGR134W	0.0745873	-0.0976108	other
PTC4	YBR125C	0.083294	-0.0976108	other
CHA4	YLR098C	0.0915679	-0.0976108	other
WTM1	YOR230W	0.0946913	-0.0976108	other
PSK1	YAL017W	0.0961196	-0.0976108	other
YKL222C	YKL222C	0.103319	-0.0976108	other
BGL2	YGR282C	0.104617	-0.0976108	other
ATR1	YML116W	0.107459	-0.0976108	other
YIL096C	YIL096C	0.109919	-0.0976108	other
RCK1	YGL158W	0.119203	-0.0976108	other
YDR250C	YDR250C	0.122918	-0.0976108	other
CKA1	YIL035C	0.123682	-0.0976108	other
RAD28	YDR030C	0.125139	-0.0976108	other
SOL2	YCR073W-A	0.12594	-0.0976108	other
YML119W	YML119W	0.133752	-0.0976108	other
RPS21A	YKR057W	0.137006	-0.0976108	other
RPS17A	YML024W	0.137453	-0.0976108	other
YOR186W	YOR186W	0.138686	-0.0976108	other
SIA1	YOR137C	0.141319	-0.0976108	other
PIB2	YGL023C	0.145517	-0.0976108	other
YDR370C	YDR370C	0.14986	-0.0976108	other
YJL152W	YJL152W	0.15131	-0.0976108	other
YPL260W	YPL260W	0.161935	-0.0976108	other
KGD2	YDR148C	0.168088	-0.0976108	other
YLR179C	YLR179C	0.170945	-0.0976108	other
URA4	YLR420W	0.223271	-0.0976108	other
PPA2	YMR267W	0.230283	-0.0976108	other
ULS1	YOR191W	0.236313	-0.0976108	other
MAD1	YGL086W	0.250553	-0.0976108	other
YSP1	YHR155W	0.419954	-0.0976108	other
VPS28	YPL065W	-3.10788	-0.0840643	TOP1TA_specific
VMA2	YBR127C	-1.31553	-0.0840643	TOP1TA_specific
KRE27	YIL027C	-1.07067	-0.0840643	TOP1TA_specific
BER1	YLR412W	-0.757162	-0.0840643	other
FYV4	YHR059W	-0.55476	-0.0840643	other
PAC10	YGR078C	-0.539489	-0.0840643	other
SET5	YHR207C	-0.386736	-0.0840643	other
DIA4	YHR011W	-0.363877	-0.0840643	other
GTR1	YML121W	-0.307554	-0.0840643	other
YPL184C	YPL184C	-0.298825	-0.0840643	other
ISA2	YPR067W	-0.28983	-0.0840643	other
YMR082C	YMR082C	-0.264165	-0.0840643	other
GVP36	YIL041W	-0.255609	-0.0840643	other
RPS0B	YLR048W	-0.232252	-0.0840643	other
AVT7	YIL088C	-0.21934	-0.0840643	other
CPT1	YNL130C	-0.206471	-0.0840643	other
HOG1	YLR113W	-0.201754	-0.0840643	other
BUB1	YGR188C	-0.201487	-0.0840643	other
YPT52	YKR014C	-0.191316	-0.0840643	other
YGL081W	YGL081W	-0.183706	-0.0840643	other
PES4	YFR023W	-0.151404	-0.0840643	other
GPT2	YKR067W	-0.132815	-0.0840643	other
OYE2	YHR179W	-0.132692	-0.0840643	other
CTM1	YHR109W	-0.12884	-0.0840643	other
GYP8	YFL027C	-0.116065	-0.0840643	other
MCH5	YOR306C	-0.115993	-0.0840643	other
YKR018C	YKR018C	-0.102518	-0.0840643	other
AVT1	YJR001W	-0.0901612	-0.0840643	other
YJL181W	YJL181W	-0.0881054	-0.0840643	other
NSG1	YHR133C	-0.0854941	-0.0840643	other
GRX7	YBR014C	-0.0818008	-0.0840643	other
YNL024C	YNL024C	-0.0811227	-0.0840643	other
TMA46	YOR091W	-0.0675758	-0.0840643	other
YBL070C	YBL070C	-0.0483664	-0.0840643	other
YLR290C	YLR290C	-0.0477171	-0.0840643	other
ARF2	YDL137W	-0.0423359	-0.0840643	other
YCL056C	YCL056C	-0.0393279	-0.0840643	other
YGL036W	YGL036W	-0.0392918	-0.0840643	other
GOT1	YMR292W	-0.0375822	-0.0840643	other
MCH5	YOR306C	-0.0253482	-0.0840643	other
MMR1	YLR190W	-0.0153358	-0.0840643	other
VMA2	YBR127C	-0.0134459	-0.0840643	other
THI72	YOR192C	-0.0100628	-0.0840643	other
YGR137W	YGR137W	-0.00724233	-0.0840643	other
DLS1	YJL065C	-0.00547503	-0.0840643	other
RCR1	YBR005W	0.0187983	-0.0840643	other
EMP70	YLR083C	0.0288395	-0.0840643	other
RPL22B	YFL034C-A	0.0365579	-0.0840643	other
GEA1	YJR031C	0.0424585	-0.0840643	other
RPS27A	YKL156W	0.0443052	-0.0840643	other
BUD9	YGR041W	0.0449904	-0.0840643	other
YNL300W	YNL300W	0.0465125	-0.0840643	other
ECM3	YOR092W	0.0509488	-0.0840643	other
YIL166C	YIL166C	0.051497	-0.0840643	other
YIL077C	YIL077C	0.0602469	-0.0840643	other
KAR4	YCL055W	0.0622739	-0.0840643	other
GCY1	YOR120W	0.0628871	-0.0840643	other
SPO1	YNL012W	0.0638753	-0.0840643	other
RAX2	YLR084C	0.0672152	-0.0840643	other
PIR1	YKL164C	0.0720265	-0.0840643	other
RSF1	YMR030W	0.0722574	-0.0840643	other
RPL22B	YFL034C-A	0.0733683	-0.0840643	other
CTS2	YDR371W	0.0750057	-0.0840643	other
YCP4	YCR004C	0.0774655	-0.0840643	other
ISU1	YPL135W	0.0806539	-0.0840643	other
YPT10	YBR264C	0.0939627	-0.0840643	other
PTC7	YHR076W	0.101501	-0.0840643	other
NDT80	YHR124W	0.102987	-0.0840643	other
SET4	YJL105W	0.109306	-0.0840643	other
MIG3	YER028C	0.114384	-0.0840643	other
YOR289W	YOR289W	0.126092	-0.0840643	other
YNR040W	YNR040W	0.136883	-0.0840643	other
YDR476C	YDR476C	0.137648	-0.0840643	other
RSN1	YMR266W	0.152601	-0.0840643	other
YMR193C-A	YMR193C-A	0.159512	-0.0840643	other
YLR126C	YLR126C	0.160442	-0.0840643	other
MDS3	YGL197W	0.164453	-0.0840643	other
MAM3	YOL060C	0.186995	-0.0840643	other
SNF11	YDR073W	0.209176	-0.0840643	other
YDR387C	YDR387C	0.21815	-0.0840643	other
YPL225W	YPL225W	0.229908	-0.0840643	other
DAL5	YJR152W	0.254715	-0.0840643	other
YLR236C	YLR236C	0.270967	-0.0840643	other
VPS20	YMR077C	-3.53564	-0.0703893	TOP1TA_specific
GRE2	YOL151W	-2.71848	-0.0703893	TOP1TA_specific
MEC3	YLR288C	-1.9897	-0.0703893	TOP1TA_specific
VPS30	YPL120W	-1.20293	-0.0703893	TOP1TA_specific
SXM1	YDR395W	-1.10207	-0.0703893	TOP1TA_specific
DEF1	YKL054C	-0.807318	-0.0703893	other
PPE1	YHR075C	-0.419197	-0.0703893	other
YAP7	YOL028C	-0.401488	-0.0703893	other
PML39	YML107C	-0.324686	-0.0703893	other
RNH202	YDR279W	-0.324224	-0.0703893	other
FRE6	YLL051C	-0.287702	-0.0703893	other
ADE6	YGR061C	-0.277928	-0.0703893	other
YIL152W	YIL152W	-0.274422	-0.0703893	other
ERV29	YGR284C	-0.273643	-0.0703893	other
WSS1	YHR134W	-0.273196	-0.0703893	other
SHY1	YGR112W	-0.245381	-0.0703893	other
GRE2	YOL151W	-0.239675	-0.0703893	other
YDR199W	YDR199W	-0.202901	-0.0703893	other
FZF1	YGL254W	-0.180993	-0.0703893	other
SWS2	YNL081C	-0.171623	-0.0703893	other
YLR184W	YLR184W	-0.161041	-0.0703893	other
PEF1	YGR058W	-0.148821	-0.0703893	other
UBP16	YPL072W	-0.14326	-0.0703893	other
DAL7	YIR031C	-0.136046	-0.0703893	other
POA1	YBR022W	-0.132923	-0.0703893	other
APC9	YLR102C	-0.132216	-0.0703893	other
GPM3	YOL056W	-0.108895	-0.0703893	other
YIL170W	YIL170W	-0.108512	-0.0703893	other
PCL7	YIL050W	-0.104934	-0.0703893	other
LSM7	YNL147W	-0.103766	-0.0703893	other
RPS18A	YDR450W	-0.0957805	-0.0703893	other
YLR352W	YLR352W	-0.0895697	-0.0703893	other
HSP150	YJL159W	-0.0885382	-0.0703893	other
NIT1	YIL164C	-0.0799037	-0.0703893	other
OPT1	YJL212C	-0.0680952	-0.0703893	other
ROM1	YGR070W	-0.0655705	-0.0703893	other
YOR041C	YOR041C	-0.0456252	-0.0703893	other
PEX27	YOR193W	-0.0433746	-0.0703893	other
NNT1	YLR285W	-0.0392702	-0.0703893	other
YAL066W	YAL066W	-0.0365507	-0.0703893	other
ZEO1	YOL109W	-0.0351585	-0.0703893	other
PEX28	YHR150W	-0.0338384	-0.0703893	other
YGL199C	YGL199C	-0.0322154	-0.0703893	other
PEX30	YLR324W	-0.0274978	-0.0703893	other
YGR067C	YGR067C	-0.0215034	-0.0703893	other
YMR181C	YMR181C	-0.018719	-0.0703893	other
YGR168C	YGR168C	-0.0167353	-0.0703893	other
TIF4632	YGL049C	-0.0149968	-0.0703893	other
YJL185C	YJL185C	-0.0111881	-0.0703893	other
YDR133C	YDR133C	-0.00607375	-0.0703893	other
YGL199C	YGL199C	-0.000541011	-0.0703893	other
TPC1	YGR096W	0.00925489	-0.0703893	other
KRE2	YDR483W	0.011895	-0.0703893	other
RAD7	YJR052W	0.01737	-0.0703893	other
DIC1	YLR348C	0.0204646	-0.0703893	other
IRA2	YOL081W	0.0243022	-0.0703893	other
SAM4	YPL273W	0.026661	-0.0703893	other
YJL217W	YJL217W	0.0294598	-0.0703893	other
YDR220C	YDR220C	0.0311406	-0.0703893	other
YDL173W	YDL173W	0.0365218	-0.0703893	other
MRP2	YPR166C	0.0420906	-0.0703893	other
CSN12	YJR084W	0.0496576	-0.0703893	other
YNL311C	YNL311C	0.0555582	-0.0703893	other
PEX11	YOL147C	0.060788	-0.0703893	other
SLM3	YDL033C	0.063291	-0.0703893	other
ICS2	YBR157C	0.0667896	-0.0703893	other
OPY2	YPR075C	0.0671863	-0.0703893	other
SNT1	YCR033W	0.0680231	-0.0703893	other
ARO3	YDR035W	0.0680736	-0.0703893	other
APN1	YKL114C	0.0699923	-0.0703893	other
GSY1	YFR015C	0.076434	-0.0703893	other
YJL216C	YJL216C	0.0789154	-0.0703893	other
YKL050C	YKL050C	0.0816133	-0.0703893	other
ARA1	YBR149W	0.0833373	-0.0703893	other
PAU5	YFL020C	0.0872542	-0.0703893	other
YDR249C	YDR249C	0.0900458	-0.0703893	other
DIT2	YDR402C	0.0915101	-0.0703893	other
COT1	YOR316C	0.0918492	-0.0703893	other
YGP1	YNL160W	0.0976272	-0.0703893	other
YEL048C	YEL048C	0.0976849	-0.0703893	other
SOL4	YGR248W	0.0987958	-0.0703893	other
PHB1	YGR132C	0.125565	-0.0703893	other
YDR539W	YDR539W	0.129929	-0.0703893	other
HMS2	YJR147W	0.129929	-0.0703893	other
YNL010W	YNL010W	0.130182	-0.0703893	other
TYE7	YOR344C	0.1518	-0.0703893	other
YER078C	YER078C	0.151952	-0.0703893	other
YEL028W	YEL028W	0.152976	-0.0703893	other
FLC3	YGL139W	0.158812	-0.0703893	other
YGL042C	YGL042C	0.163688	-0.0703893	other
YMR111C	YMR111C	0.170945	-0.0703893	other
RNR3	YIL066C	0.185805	-0.0703893	other
YER066W	YER066W	0.195961	-0.0703893	other
LTP1	YPR073C	0.229295	-0.0703893	other
RTG3	YBL103C	0.242806	-0.0703893	other
MBA1	YBR185C	0.251613	-0.0703893	other
YGL177W	YGL177W	0.275403	-0.0703893	other
TMA20	YER007C-A	0.290992	-0.0703893	other
LDB18	YLL049W	0.621737	-0.0703893	other
RAD17	YOR368W	-1.93733	-0.0565835	TOP1TA_specific
MSS11	YMR164C	-0.862313	-0.0565835	other
PBS2	YJL128C	-0.566474	-0.0565835	other
RMD8	YFR048W	-0.446485	-0.0565835	other
VPS55	YJR044C	-0.290717	-0.0565835	other
ECM7	YLR443W	-0.267158	-0.0565835	other
YCL002C	YCL002C	-0.222442	-0.0565835	other
MRP51	YPL118W	-0.206313	-0.0565835	other
ICL2	YPR006C	-0.186418	-0.0565835	other
EDC3	YEL015W	-0.185559	-0.0565835	other
YPR089W	YPR089W	-0.165657	-0.0565835	other
YJR100C	YJR100C	-0.162476	-0.0565835	other
RRP8	YDR083W	-0.138852	-0.0565835	other
IZH2	YOL002C	-0.11279	-0.0565835	other
YEL047C	YEL047C	-0.11165	-0.0565835	other
BIO5	YNR056C	-0.106615	-0.0565835	other
YDR157W	YDR157W	-0.0880116	-0.0565835	other
ATG20	YDL113C	-0.0861289	-0.0565835	other
INH1	YDL181W	-0.0776819	-0.0565835	other
YNL120C	YNL120C	-0.0742411	-0.0565835	other
YLR269C	YLR269C	-0.0674099	-0.0565835	other
NPP2	YEL016C	-0.0604778	-0.0565835	other
YMR122C	YMR122C	-0.0561713	-0.0565835	other
YPR089W	YPR089W	-0.0452862	-0.0565835	other
MVP1	YMR004W	-0.0440527	-0.0565835	other
DAK1	YML070W	-0.0436704	-0.0565835	other
KNS1	YLL019C	-0.0428625	-0.0565835	other
NDL1	YLR254C	-0.0417083	-0.0565835	other
RTS3	YGR161C	-0.0406984	-0.0565835	other
MER1	YNL210W	-0.0366084	-0.0565835	other
YMR158C-A	YMR158C-A	-0.0341197	-0.0565835	other
PKP2	YGL059W	-0.0334777	-0.0565835	other
UBP9	YER098W	-0.029871	-0.0565835	other
MNN10	YDR245W	-0.024497	-0.0565835	other
YNL320W	YNL320W	-0.0173051	-0.0565835	other
ADR1	YDR216W	-0.000288539	-0.0565835	other
YDR262W	YDR262W	0.00198371	-0.0565835	other
YML018C	YML018C	0.00646327	-0.0565835	other
PFK1	YGR240C	0.00734332	-0.0565835	other
TGL5	YOR081C	0.0167497	-0.0565835	other
YJR020W	YJR020W	0.0170671	-0.0565835	other
TKL2	YBR117C	0.0182717	-0.0565835	other
YBL095W	YBL095W	0.0194115	-0.0565835	other
PCK1	YKR097W	0.0210778	-0.0565835	other
MET16	YPR167C	0.0218713	-0.0565835	other
YLR437C	YLR437C	0.022708	-0.0565835	other
YNL226W	YNL226W	0.0269063	-0.0565835	other
VTC3	YPL019C	0.0294815	-0.0565835	other
ASN2	YGR124W	0.0309747	-0.0565835	other
YFL019C	YFL019C	0.0361107	-0.0565835	other
YOR170W	YOR170W	0.0388951	-0.0565835	other
PIC2	YER053C	0.0417732	-0.0565835	other
YLR356W	YLR356W	0.0440094	-0.0565835	other
DIE2	YGR227W	0.0482581	-0.0565835	other
YGR025W	YGR025W	0.0486982	-0.0565835	other
YHR035W	YHR035W	0.0495061	-0.0565835	other
YOR121C	YOR121C	0.0516413	-0.0565835	other
HOT1	YMR172W	0.0533509	-0.0565835	other
YNL200C	YNL200C	0.0575347	-0.0565835	other
ABZ1	YNR033W	0.0675109	-0.0565835	other
GAL80	YML051W	0.0678427	-0.0565835	other
SPO75	YLL005C	0.0683044	-0.0565835	other
YMR102C	YMR102C	0.068968	-0.0565835	other
ABM1	YJR108W	0.0705839	-0.0565835	other
DPP1	YDR284C	0.0729571	-0.0565835	other
ABZ1	YNR033W	0.0755467	-0.0565835	other
YGR025W	YGR025W	0.0767153	-0.0565835	other
GUT1	YHL032C	0.0836042	-0.0565835	other
SPR3	YGR059W	0.0846862	-0.0565835	other
YPR084W	YPR084W	0.111376	-0.0565835	other
PFK26	YIL107C	0.122405	-0.0565835	other
YCL022C	YCL022C	0.137525	-0.0565835	other
PFK27	YOL136C	0.143404	-0.0565835	other
IDP3	YNL009W	0.147891	-0.0565835	other
YJL070C	YJL070C	0.15778	-0.0565835	other
PET18	YCR020C	0.168442	-0.0565835	other
SCW4	YGR279C	0.170389	-0.0565835	other
YLR077W	YLR077W	0.179976	-0.0565835	other
MET10	YFR030W	0.19819	-0.0565835	other
RCO1	YMR075W	0.203802	-0.0565835	other
YHR080C	YHR080C	0.216354	-0.0565835	other
YAL056C-A	YAL056C-A	0.223964	-0.0565835	other
PPZ1	YML016C	0.249983	-0.0565835	other
UFD4	YKL010C	0.257305	-0.0565835	other
YEL008W	YEL008W	0.260529	-0.0565835	other
YGR071C	YGR071C	0.309689	-0.0565835	other
EMP24	YGL200C	0.373398	-0.0565835	other
TCM62	YBR044C	0.396013	-0.0565835	other
ELF1	YKL160W	0.532903	-0.0565835	other
CSE2	YNR010W	0.600017	-0.0565835	other
YJR116W	YJR116W	-2.51475	-0.0426443	TOP1TA_specific
YHR087W	YHR087W	-1.1387	-0.0426443	TOP1TA_specific
CKA2	YOR061W	-0.88914	-0.0426443	other
YNL184C	YNL184C	-0.785865	-0.0426443	other
ATP1	YBL099W	-0.704331	-0.0426443	other
ARL3	YPL051W	-0.698524	-0.0426443	other
NAM2	YLR382C	-0.599281	-0.0426443	other
VTA1	YLR181C	-0.486159	-0.0426443	other
YBR197C	YBR197C	-0.44725	-0.0426443	other
BUD2	YKL092C	-0.396604	-0.0426443	other
COG8	YML071C	-0.320971	-0.0426443	other
APD1	YBR151W	-0.27404	-0.0426443	other
IRC6	YFR043C	-0.226366	-0.0426443	other
YGR149W	YGR149W	-0.220393	-0.0426443	other
GGA2	YHR108W	-0.203175	-0.0426443	other
RPS19A	YOL121C	-0.203124	-0.0426443	other
CUE4	YML101C	-0.198688	-0.0426443	other
YKL069W	YKL069W	-0.197563	-0.0426443	other
MRP7	YNL005C	-0.189924	-0.0426443	other
SNX3	YOR357C	-0.184795	-0.0426443	other
YBR262C	YBR262C	-0.184636	-0.0426443	other
YEL1	YBL060W	-0.174732	-0.0426443	other
SSH4	YKL124W	-0.16389	-0.0426443	other
PPT2	YPL148C	-0.161293	-0.0426443	other
PCL9	YDL179W	-0.119571	-0.0426443	other
YKL107W	YKL107W	-0.104855	-0.0426443	other
STP1	YDR463W	-0.0939627	-0.0426443	other
YSA1	YBR111C	-0.0818513	-0.0426443	other
BIO4	YNR057C	-0.0781724	-0.0426443	other
YNG1	YOR064C	-0.0601748	-0.0426443	other
YGL160W	YGL160W	-0.0527377	-0.0426443	other
PRM1	YNL279W	-0.0511075	-0.0426443	other
GUT2	YIL155C	-0.0465197	-0.0426443	other
PLB2	YMR006C	-0.0417588	-0.0426443	other
YMR316C-B	YMR316C-B	-0.0359592	-0.0426443	other
YKL075C	YKL075C	-0.0275843	-0.0426443	other
IRC24	YIR036C	-0.027505	-0.0426443	other
UGX2	YDL169C	-0.0272525	-0.0426443	other
YDR015C	YDR015C	-0.0270794	-0.0426443	other
ROT2	YBR229C	-0.0203492	-0.0426443	other
YFR032C	YFR032C	-0.0140518	-0.0426443	other
YML096W	YML096W	-0.0140014	-0.0426443	other
BRR1	YPR057W	-0.0121331	-0.0426443	other
YGR045C	YGR045C	-0.0101205	-0.0426443	other
HNM1	YGL077C	-0.00833156	-0.0426443	other
SLP1	YOR154W	-0.00517927	-0.0426443	other
UBA3	YPR066W	0.000613145	-0.0426443	other
ESC1	YMR219W	0.0052442	-0.0426443	other
YBR147W	YBR147W	0.00922604	-0.0426443	other
[truncated: 2,479 more rows]

## Sheet: Functional categories
	Functional category	TOP2hc		common		TOP1TA
		# genes	Genes	# genes	Genes	# genes	Genes
KEGG pathways	Path:sce03440 Homologous recombination			10	RAD57 RAD55 XRS2 MUS81 RAD51 RAD54 POL32 TOP3 RAD52 RAD50
	Path:sce04145 Phagosome	3	VMA16 VPH1 VMA11	3	VMA3 VMA8 VMA5
	Path:sce04144 Endocytosis			6	DOA4 RVS167 GLO3 VPS35 VPS24 VPS36	9	STP22 VPS60 MVB12 VPS29 PEP8 DID2 VPS20 SNF8 VPS28
	Path:sce04011 MAPK signaling pathway-yeast	8	SWI4 BMH1 SIC1 YPS1 STE11 CLN1 BEM3 MF(ALPHA)1
	Path:sce04111 Cell cycle-yeast					10	LTE1 HSL7 RAD9 RAD24 DOC1 SWI6 MEC3 RAD17 DDC1 CLB5
GO Biological process	GO:0007064 Mitotic sister chromatid cohesion			15	DCC1 CTF8 MRC1 CSM3 CTF18 TOF1 RMI1 CTF4 CHL4 MCM21 MCM22 TOP3 CTF3 CTF19 MCM16
	GO:0006302 Double-strand break repair			21	TDP1 RAD57 RAD55 MUS81 RAD51 RAD54 MMS22 RAD52 RAD50 SRS2 RAD27 TOP3 RMI1 XRS2 CHD1 HUR1 POL32 RTT109 CTF18 SIN3 CTF4	18	TEL1 MMS4 RAD59 PPH3 RTT107 MEC3 RAD17 NUP84 RAD6 SAE2 NUP120 NUP133 SLX4 FUN30 NUP60 RAD9 PSY2 MCK1
	GO:0006974 Dna damage response			31	TDP1 MRC1 RAD57 RAD55 EAF1 MUS81 RAD51 RAD54 SRS2 RTT109 TOP3 MMS22 RAD52 RAD50 TOF1 CTF4 RAD27 CSM3 EAF7 RMI1 CLB2 XRS2 MMS1 CHD1 HUR1 SNF6 POL32 CTF18 SIN3 ASF1 DIA2	30	TEL1 MMS4 RAD59 PPH3 RAD9 RAD24 MSH4 RAD6 RTT107 MEC3 PSY2 NTG2 HMI1 RAD17 DDC1 MCK1 CKB2 CLB5 FUN30 HTA1 SAE2 RRM3 RTT101 SLX4 NUP84 NUP120 NUP133 NUP60 CPR1
	GO:0007035 Vacuolar acidification	6	NHX1 VPH1 VMA16 VMA11 RRG1 PFK2
GO Cellular component	GO:0005768 Endosome	8	NHX1 SNF7 PEP3 VAC14 PEP5 SYN8 SNC1 END3	10	VPS8 TDA3 VPS35 VPS24 VPS36 CDC50 DOA4 PSD2 VPS13 RAV2	21	MVB12 HFD1 STP22 VPS60 FAB1 ARN1 VPS29 PEP8 DID2 SRN2 VPS38 VPS20 VPS21 VPS17 SNF8 VPS28 RCY1 MSB3 SLA1 APS1 VPS30
	GO:0005657 Replication fork			9	RAD55 CSM3 TOF1 CTF4 MRC1 CTF18 DIA2 RMI1 POL32
	GO:0000776 Kinetochore	4	BUB3 CSM1 LRS4 SLX8	8	PAT1 CHL4 MCM21 MCM22 CTF3 CTF19 MCM16 CBF1
	GO:0031390 Ctf18 rfc-like complex			3	DCC1 CTF8 CTF18
	GO:0035361 Cul8-ring ubiquitin ligase complex			3	MMS22 MMS1 CTF4	2	RTT107 RTT101
	GO:0000220 Vacuolar proton-transporting v-type atpase v0 domain	3	VMA16 VPH1 VMA11
	GO:0031207 Sec62/sec63 complex	2	SEC66 SEC72
	GO:0036452 Escrt complex					7	STP22 DID2 SRN2 VPS20 SNF8 VPS28 MVB12
	GO:0030896 Checkpoint clamp complex					3	MEC3 RAD17 DDC1
GO Molecular function	GO:0140097 Catalytic activity acting on dna			13	TDP1 RAD57 RAD55 MUS81 RAD51 CHD1 RAD54 SRS2 RAD27 TOP3 POL32 RAD52 CTF18

## Sheet: Statistical comparisons
n (non-NA pairs) = 4,478
Basic stats (Log2GR):
TOP1TA: mean = -0.127, SD = 0.586
TOP2hc: mean = -0.077, SD = 0.527
Spearman correlation (TOP1TA vs TOP2hc)
ρ (rho) = 0.339
p-value ≈ 7.1 × 10⁻¹²¹
Interpretation:
There’s a moderate positive monotonic correlation between the TOP1TA and TOP2hc log2GR scores, highly significant. Genes that are more depleted in one tend to be more depleted in the other, but with plenty of divergence.
Wilcoxon signed-rank test (paired)
Testing whether the median difference (TOP1TA − TOP2hc) is zero:
Wilcoxon statistic = 4,927,492.5
p-value ≈ 0.316
Interpretation:
No significant evidence that the median Log2GR differs between TOP1TA and TOP2hc across genes. On a median level, the two conditions look similar.
Welch’s t-test (two-sample, unequal variances)
Testing whether the means of the two columns differ:
t = -4.21
df (Welch) ≈ 8,857.3
p-value ≈ 2.6 × 10⁻⁵
Interpretation:
The mean Log2GR is slightly more negative for TOP1TA than for TOP2hc, and this difference is statistically significant, although the effect size is small (difference in means ≈ -0.0495).
The moderate Spearman ρ (~0.34) says the two screens are clearly related but not redundant.
Median effects are similar (Wilcoxon not significant), but means differ slightly, with TOP1TA overall a bit more toxic/sensitizing than TOP2hc (more negative Log2GR on average).
This is consistent with the idea that there’s a shared backbone of hits plus a sizeable set of TOP1TA-specific and TOP2hc-specific genes driving divergence.
