# Supplementary material for: A multi-species toolkit of TOP2 hypercleavage mutants for studying topoisomerase II–mediated DNA damage
Source: bioRxiv. 2026 Jul 11:2026.05.09.723998. Originally published 2026 May 11. Preprint. [Version 2] doi: 10.64898/2026.05.09.723998 (PMC13192990; doi:10.64898/2026.05.09.723998)
Supplement: Supplement 1 [file media-1.zip › 260711 Supp Tables/TOP2hc Table S4 shRNA screen.xlsx]

## Sheet: Table S4
Table S4. shRNA screen identifying modifiers of TOP2-hc–induced cytotoxicity
This file contains raw and processed data from a pooled shRNA screen performed in HeLa cells expressing WT or hypercleavable (hc) TOP2A and TOP2B isoforms.
Tabs	Description
Pools composition	shRNA pool composition and gene coverage
QC	Library quality metrics and representation statistics
shRNA counts	Raw shRNA read counts per sample
Analysis	Gene-level log2FC, Z-scores, and delta metrics
Isoform categories	Classification of hits (common vs biased)
Functional enrichment	Enrichment analysis of hit categories
Yeast_vs_shRNA	Cross-species comparison with yeast screen
Experimental Design
Library: DNA damage response (DDR)–focused shRNA library
5 shRNAs per gene
Conditions:	4 HeLa cell lines with DOX-inducible expression of:
		TOP2A WT
		TOP2A-hc
		TOP2B WT
		TOP2B-hc
	Timepoints:
		T0 (baseline)
		T3 and T5 (post-induction)
Replicates: 2 biological replicates per condition
Readout: Next-generation sequencing of shRNA abundance
Data Processing
Raw sequencing counts normalized to library size
Log2 fold change calculated relative to T0 (baseline)
Z-scores computed across library
deltaZ and deltaLog2FC calculated as:
hc – WT (isoform-matched)
Hits classified based on T5 deltaZ and deltaLog2FC thresholds

## Sheet: Pools composition
DDR1 (249 genes +2controls)			DDR2 (399+2)			DDR3 (402+2)			DDR4 (402+2)			DDR5 (325+2)			DDR6 (322+2)
Gene symbol	Entrez ID		Gene symbol	Entrez ID		Gene symbol	Entrez ID		Gene symbol	Entrez ID		Gene symbol	Entrez ID		Gene symbol	Entrez ID
ACTR5	79913		ABCB1	5243		AKAP1	8165		AASDHPPT	60496		ABHD12B	145447		AATF	26574
ALKBH2	121642		ABL1	25		AKAP12	9590		ABTB2	25841		ABHD3	171586		ABL1	25
ALKBH3	221120		ABL2	27		AKAP8	10270		ACIN1	22985		ADAMTS16	170690		ACD	65057
APEX1	328		ABLIM1	3983		AKAP9	10142		ACSM5	54988		AEBP2	121536		ACTL6A	86
APEX2	27301		ACACA	31		AKR1D1	6718		ADNP	23394		AFAP1L1	134265		ACTR8	93973
APLF	200558		ACLY	47		AKT3	10000		AFF4	27125		CARF	79800		AEN	64782
APTX	54840		ACP1	52		ALMS1	7840		AHCTF1	25909		AMOT	154796		ALKBH1	8846
ASH2L	9070		ADD1	118		ANKRD26	22852		AHDC1	27245		ANKRD13A	88455		ALKBH8	91801
ATM	472		ADRB2	154		APC2	10297		ALO17	57674		APOE	348		AP5S1	55317
ATR	545		AHCY	191		APEG1	10290		ALS2	57679		ARHGAP18	93663		AP5Z1	9907
ATRIP	84126		AKR1C2	1646		AQR	9716		AMZ2	51321		ARHGAP28	79822		APBB1	322
ATRX	546		AKT1	207		ARFGEF2	10564		ANAPC2	29882		ARHGAP30	257106		APC	324
BARD1	580		AKT2	208		ARID1A	8289		ANKRD11	29123		ARMC6	93436		ASCC3	10973
BAZ1B	9031		AMPD2	271		ARIH2	10425		ANKRD25	25959		ART5	116969		ASF1A	25842
BCL2	596		PRKAA1	5562		ARMET	7873		ANKRD28	23243		ASAP	79884		ASTE1	28990
BLM	641		ANK3	288		AS160	9882		APC1	64682		ASB17	127247		ATAD5	79915
BRAF	673		ANXA2	302		ATE1	11101		APC5	51433		ATP11C	286410		ATMIN	23300
BRCA1	672		AOX1	316		ATP2C2	9914		APPL	26060		ATP13A4	84239		ATXN3	4287
BRCA2	675		APLP2	334		ATP5J2	9551		APRIN	23047		B3GNT4	79369		BABAM1	29086
BABAM2	9577		APOH	350		ATRN	8455		ARHGAP21	57584		BCL2	596		BAG6	7917
BRIP1	83990		APP	351		ATXN2L	11273		ARHGEF12	23365		BCL9L	283149		BAX	581
CASP2	835		ZFHX3	463		AURKA	6790		ARID1B	57492		BNIPL	149428		BBC3	27113
CCNH	902		ATF1	466		B4GALT4	8702		ARL2BP	23568		BRAF	673		BCCIP	56647
CDCA5	113130		ATF2	1386		BAP1	8314		ASXL2	55252		BRWD3	254065		BCL2	596
CDK2	1017		ATP1B3	483		BARX2	8538		ATAD2	29028		SLX4	84464		BCL3	602
CDK7	1022		ATP6V1C1	528		BAT3	7917		ATP10A	57194		BUD13	84811		BCL6	604
CDKN1B	1027		ATP8B1	5205		BAZ1A	11177		ATP6V0A2	23545		NOPCHAP1	121053		BRAF	673
CETN2	1069		BAD	572		BAZ2A	11176		AZI1	22994		PROSER1	80209		BRCC3	79184
CHAF1A	10036		BAG1	573		BCL2	596		BATF3	55509		OBI1	79596		BRSK1	84446
CHEK1	1111		BCL2	596		BCL2L11	10018		BCL2	596		CEP128	145508		BTG2	7832
CHEK2	11200		BCL7A	605		BCL7C	9274		BCORL1	63035		WDR89	112840		C10ORF90	118611
CINP	51550		BCL9	607		BCLAF1	9774		BDP1	55814		L2HGDH	79944		EMSY	56946
CLOCK	9575		BID	637		BRAF	673		BRAF	673		FIMP	146378		CDIP1	29965
CLSPN	63967		BIRC2	329		BRD8	10902		BRWD1	54014		ATAD5	79915		FAAP100	80233
CRY2	1408		BIRC5	332		BTN2A2	10385		BSCL2	26580		ARK2N	147339		FAAP24	91442
DCLRE1A	9937		BRAF	673		BUD31	8896		ZBTB44	29068		INO80C	125476		CASP3	836
DCLRE1B	64858		BRD2	6046		CAF1B	8208		BTBD8	284697		FSAF1	128061		CASP9	842
DCLRE1C	64421		BTF3	689		CARM1	10498		SLF2	55719		METTL18	92342		CCNA2	890
DDB1	1642		BUB1	699		CASP8AP2	9994		NSMCE4A	54780		SMIM12	113444		CCND1	595
DDB2	1643		BUB1B	701		CBX1	10951		PPP6R3	55291		C1ORF54	79630		CCNG1	900
DYRK2	8445		CACNA1A	773		CBX3	11335		C11ORF71	54494		SDE2	163859		CCNO	10309
EME1	146956		CANX	821		CCL3	6348		INTS13	55726		SZT2	23334		CDC14B	8555
ERCC1	2067		CASP10	843		CCT4	10575		TIGAR	57103		SLX4IP	128710		CDK1	983
ERCC2	2068		CASP8	841		CD3EAP	10849		RTRAF	51637		PRR14L	253143		CDK9	1025
ERCC3	2071		CCNC	892		CDC16	8881		BABAM1	29086		FAM241A	132720		CDKN1A	1026
ERCC4	2072		CCNE1	898		CDC2L5	8621		ZC3H4	23211		DCPH1	79624		CDKN2D	1032
ERCC5	2073		CD19	930		CDC37	11140		AUNIP	79000		C7ORF57	136288		CEP164	22897
ERCC6	2074		CD44	960		CDC42BPB	9578		MEAF6	64769		TTI2	80185		CEP63	80254
ERCC8	1161		CDC2	983		CDP138	9847		NSL1	25936		C8ORF74	203076		CHAF1B	8208
EXO1	9156		CDC25A	993		CDYL	9425		TMEM230	29058		TMEM250	90120		CHCHD6	84303
EYA3	2140		CDC25B	994		CEP170	9859		SMIM11	54065		CAAP1	79886		CHD1L	9557
FANCA	2175		CDC25C	995		CGGBP1	8545		NDUFAF7	55471		CARD19	84270		CHRNA4	1137
FANCB	2187		CDC5L	988		CKAP5	9793		ZGRF1	55345		CADPS2	93664		CIB1	10519
FANCC	2176		CDH17	1015		CLIC3	9022		PNISR	25957		CAPS2	84698		CIDEA	1149
FANCD2	2177		CDK5	1020		CLIP1	6249		TMEM242	729515		CAPZIP	92241		CIDEB	27141
FANCE	2178		CDKN3	1033		COBLL1	22837		EQTN	54586		CBX3	11335		CRADD	8738
FANCF	2188		CDS1	1040		COPB2	9276		CABIN1	23523		CCDC144A	9720		CRY1	1407
FANCG	2189		CELSR3	1951		COPS3	8533		CACYBP	27101		ZNF830	91603		CSNK1D	1453
FANCL	55120		CENPE	1062		COPZ1	22818		CARF	55602		CCDC4	389206		CSNK1E	1454
FANCM	57697		CENPF	1063		CPSF6	11052		CCAR1	55749		CCDC45	90799		CTLA4	1493
FBXW7	55294		CFL1	1072		CROCC	9696		CCDC86	79080		CCDC8	83987		CUL4A	8451
FEN1	2237		CHD4	1108		CRSP2	9282		CCDC99	54908		CCNY	219771		CUL4B	8450
GEN1	348654		CHUK	1147		CRSP6	9440		CCHCR1	54535		CD200R1	131450		DDIT3	1649
GML	2765		CIRBP	1153		CRSP8	9442		CCNL1	57018		CDC26	246184		DDIT4	54541
GNL1	2794		CKAP1	1155		CSDE1	7812		CCT5	22948		CDC73	79577		DDX1	1653
GTF2H1	2965		CKS2	1164		CSPG6	9126		CD274	29126		CDCA3	83461		DGKZ	8525
GTF2H2	2966		CLK2	1196		CUL1	8454		CDC40	51362		CHD6	84181		DNA2	1763
GTF2H3	2967		CLNS1A	1207		CUL2	8453		CDCA8	55143		CHPF	79586		DNAJA1	3301
GTF2H4	2968		CNOT2	4848		CUL3	8452		CDT2	51514		CNTROB	116840		DTL	51514
GTF2H5	404672		CNOT4	4850		CXCR4	7852		CENTB2	23527		CPNE8	144402		DTX3L	151636
H2AFX	3014		COL1A2	1278		DAP3	7818		CEP55	55165		CREB3L3	84699		E2F1	1869
HERC2	8924		CREB1	1385		DBF4	10926		CGI09	51605		DCP2	167227		EEPD1	80820
HMGA1	3159		CREBBP	1387		DDX17	10521		CGN	57530		DEFB123	245936		EID3	493861
HUS1	3364		CRIP2	1397		DDX18	8886		CHD5	26038		DHRS13	147015		EME2	197342
HUWE1	10075		CSNK1A1	1452		DDX19	11269		CHD7	55636		DIDO1	11083		ENDOV	284131
IFI16	3428		CSTF2	1478		DDX39B	7919		CHFR	55743		ODAD4	83538		EP300	2033
IGHMBP2	3508		CTBP1	1487		DDX42	11325		CHTF18	63922		LRWD1	222229		EPC2	26122
KIF22	3835		CTBP2	1488		DDX52	11056		CIN85	30011		HDHD2	84064		ERCC6L2	375748
KRAS	3845		CTH	1491		DEK	7913		CIZ1	25792		DNAPK	5591		EYA1	2138
LIG1	3978		CTNNA2	1496		DLG7	9787		CLASP1	23332		DNHD1L	144132		EYA2	2139
LIG3	3980		CTNND2	1501		DMC1	11144		CLASP2	23122		DOCK11	139818		EYA4	2070
LIG4	3981		CUX1	1523		DNAJA3	9093		COMMD2	51122		DOCK7	85440		FAM175A	84142
LUC	luc.1309		GJA1	2697		DPYSL4	10570		COMMD8	54951		DOCK8-AS1	157983		FAN1	22909
MAD2L2	10459		CYP11A1	1583		DVL1	1855		COP1	64326		DOT1L	84444		FANCI	55215
MAPK14	1432		CYP2A6	1548		EEA1	8411		COPS7A	50813		EHMT1	79813		FBXO31	79791
MAPK3	5595		CYP2A7	1549		EFTUD2	9343		COX16	51241		ESCO1	114799		FBXO45	200933
MAPKAPK2	9261		DARS	1615		EHMT2	10919		CPSF2	53981		FAM21C	253725		FBXO6	26270
MASTL	84930		DAXX	1616		EIF3S7	8664		CRNKL1	51340		FAM24A	118670		FNIP2	57600
MBD4	8930		DCK	1633		EIF4A3	9775		LUC7L3	51747		BOD1L1	259282		FOXM1	2305
MCM7	4176		DDX6	1656		ELL	8178		CSMD1	64478		CYRIA	81553		FOXN3	1112
MDC1	9656		DFFA	1676		ERN2	10595		CSTF2T	23283		FAM75C1	441452		FOXO1	2308
MDM2	4193		DHODH	1723		FAM114A2	10827		CXORF26	51260		FAM76A	199870		FOXO3	2309
MEN1	4221		DHPS	1725		FEZ2	9637		CXORF57	55086		FAM76B	143684		FOXO4	4303
MGMT	4255		DHX8	1659		FKBP6	8468		DAZAP1	26528		FAT	2195		FTO	79068
MLH1	4292		DHX9	1660		FUBP1	8880		DBC1	57805		FBXL13	222235		FZR1	51343
MLH3	27030		DLX6	1750		FUBP3	8939		DCUN1D1	54165		FERD3L	222894		GADD45A	1647
MNAT1	4331		DMD	1756		FZD9	8326		DDX24	57062		ZC3H14	79882		GADD45G	10912
MPG	4350		DNMT1	1786		G3BP1	10146		DDX56	54606		CENPT	80152		GRB2	2885
MRE11	4361		DNMT3B	1789		GABARAPL2	11345		DDX58	23586		ABRAXAS1	84142		GTF2H2C	728340
MSH2	4436		DOK1	1796		GDF5	8200		DHX35	60625		METTL8	79828		GTSE1	51512
MSH3	4437		DSPP	1834		GLP2R	9340		INTS7	25896		PALB2	79728		HIC1	3090
MSH4	4438		DUT	1854		GTF2IRD1	9569		DNAJB11	51726		TEFM	79736		HINFP	25988
MSH5	4439		DVL2	1856		H1X	8971		DOCK10	55619		ZNF768	79724		HIPK1	204851
MSH6	2956		DVL3	1857		H4	8370		EDD1	51366		CCDC82	79780		HIPK2	28996
MUM1	84939		DYNC1I2	1781		HBXIP	10542		ELAC2	60528		NXPE2	120406		HMGA2	8091
MUS81	80198		E2F5	1875		HDAC4	9759		ENAH	55740		UBN2	254048		HMGB1	3146
MUTYH	4595		EEF1D	1936		HDAC6	10013		EPB41L3	23136		DAW1	164781		HMGB2	3148
MYC	4609		EGFR	1956		HEAB	10978		LIMA1	51474		PUS10	150962		HMOX1	3162
NBN	4683		EGR2	1959		HELIOS	22807		ERBP	30836		KICS2	144577		IKBKE	9641
NSMCE3	56160		EIF2S1	1965		HERC1	8925		ESF1	51575		DTWD2	285605		IKBKG	8517
NEIL1	79661		EIF3E	3646		HIRIP3	8479		ETAA16	54465		MLKL	197259		ING4	51147
NEIL2	252969		EIF4EBP1	1978		HIST1H2AC	8334		EXOSC3	51010		ENDOV	284131		INIP	58493
NEIL3	55247		ELF1	1997		HIST1H2BH	8345		EXOSC5	56915		SAXO5	374877		INO80	54617
NEK11	79858		NOS3	4846		HLTF	6596		FAM108B1	51104		C22ORF15	150248		INO80B	83444
NFRKB	4798		ENSA	2029		HPS5	11234		FAM35A	54537		C5ORF24	134553		INO80C	125476
NHEJ1	79840		EPB41L2	2037		HSP90B1	7184		FAM60A	58516		ANKRD42	338699		INO80D	54891
NIPBL	25836		EPHB3	2049		HSPA4L	22824		FAM61A	26065		TMEM192	201931		INO80E	283899
NONO	4841		EPHB4	2050		HTATIP	10524		FAM62B	57488		SIMC1	375484		INTS3	65123
NPM1	4869		EPRS	2058		IKBKG	8517		FBXL11	22992		RBM43	375287		INTS7	25896
NTHL1	4913		EPS15	2060		IKZF3	22806		FER1L3	26509		TMEM145	284339		IRF3	3661
NUDT1	4521		ERH	2079		INA	9118		FIGNL1	63979		FOXK1	221937		IRF7	3665
OGG1	4968		MAPK1	5594		IQSEC1	9922		FKBPL	63943		FYCO1	79443		JMY	133746
PARP1	142		MECOM	2122		IRS2	8660		WRAP53	55135		GALP	85569		KAT5	10524
PARP2	10038		EWSR1	2130		KBTBD11	9920		FANCI	55215		RALGAPA1	253959		NEXMIF	340533
PCNA	5111		EZH2	2146		KDELR2	11014		NKAPD1	55216		GPRASP2	114928		KIN	22944
PLK1	5347		FABP1	2168		KHSRP	8570		LRRC36	55282		GLB1L3	112937		KRAS	3845
PMS1	5378		FADS3	3995		KIAA0586	9786		KRI1	65095		ADGRG4	139378		LUC	luc.1309
PMS2	5395		BPTF	2186		KIF2C	11004		SYBU	55638		GRAPL	400581		LYN	4067
PNKP	11284		FAP	2191		KRAS	3845		TIPIN	54962		GSG2	83903		MAEL	84944
POLB	5423		FARSLA	2193		LATS1	9113		HPF1	54969		H3C14	126961		MAP2K6	5608
POLD1	5424		FAT	2195		LKB1	6794		FMN2	56776		MOB2	81532		MAPK1	5594
POLE	5426		FETUA	197		LRRC41	10489		FNBP4	23360		FAM237A	200726		MAPK12	6300
POLG	5428		FGFR4	2264		LSM6	11157		FOXJ2	55810		HDAC10	83933		MC1R	4157
POLH	5429		FKBP4	2288		LUC	luc.1309		FTSJD2	23070		HDAC11	79885		MCM8	84515
POLI	11201		FKBP5	2289		MAB21L2	10586		GAPVD1	26130		HDGF2	84717		MCM9	254394
POLK	51426		FLNA	2316		MAD1L1	8379		GEMIN8	54960		HELQ	113510		MCRS1	10445
POLL	27343		FLT3	2322		MAD2L1BP	9587		GGA1	26088		HELB	92797		MCTS1	28985
POLM	27434		FN1	2335		MAEA	10296		GPRC5C	55890		ZSCAN22	342945		MICA	100507436
POLN	353497		FOXK2	3607		MAGED2	10916		HAVCR1	26762		HPS3	84343		MMS19	64210
POLQ	10721		FOXM1	2305		MAP4K4	9448		HBXAP	51773		HSP27	3315		MMS22L	253714
POLR2A	5430		FOXO1A	2308		MATR3	9782		HEATR1	55127		IFT74	80173		MNDA	4332
POLR2B	5431		FRZB	2487		MBD2	8932		HP1BP3	50809		IMP5	162540		MORF4L1	10933
POLR2E	5434		FYN	2534		MBTPS1	8720		HSPC049	29062		JDP2	122953		MORF4L2	9643
POLR2F	5435		GABRR1	2569		MED6	10001		HSPC159	29094		JM11	90060		MRPS11	64963
POLR2G	5436		GALECTIN3	3958		MEKK2	10746		HTATSF1	27336		JMJD1C	221037		MRPS26	64949
POLR2H	5437		GJB1	2705		MLL2	8085		IKZF4	64375		KBTBD9	114818		MRPS35	60488
POLR2I	5438		GOLGA2	2801		MLL4	9757		IL17D	53342		KCTD12	115207		MRPS9	64965
PPP1R15A	23645		GNA11	2767		MLLT10	8028		INPP5E	56623		KIAA1671	85379		MUC1	4582
PPP2R5C	5527		GNAZ	2781		MORC2	22880		IWS1	55677		IQCN	80726		MYO6	4646
PRKDC	5591		GNG5	2787		MPHOSPH1	9585		KCNH4	23415		ARHGAP39	80728		NABP1	64859
PROKR1	10887		GPR32	2854		MRAS	22808		PDXDC1	23042		SPG11	80208		NABP2	79035
PSMA1	5682		GPR35	2859		MRPL3	11222		ECPAS	23392		CCDC85A	114800		NCOA6	23054
PSMA5	5686		GPS1	2873		MSK1	9252		RPRD2	23248		ZNF418	147686		NDRG1	10397
PSMA7	5688		NR3C1	2908		MSK2	8986		GPATCH8	23131		FNIP1	96459		NEK1	4750
PSMB4	5692		GRIA2	2891		MSLN	10232		MTCL1	23255		USF3	205717		NEK6	10783
PSMB7	5695		GRK2	156		MTFR1	9650		ZC3H13	23091		KLC3	147700		NFATC2	4773
PSMC4	5704		ARHGAP35	2909		MTHFD2	10797		ICE1	23379		KRAS	3845		FAAP20	199990
PSMD14	10213		GSK3A	2931		MTMR15	22909		ISY1	57461		KRT24	192666		DYNC1H1	1778
PSMD3	5709		GSK3B	2932		MTMR2	8898		CEMIP	57214		KRT8	3856		AK6	102157402
PSMD4	5710		GSTM5	2949		MYBBP1A	10514		ARFGEF3	57221		KRTAP111	337880		NSMCE1	197370
PSME2	5721		GTF2F1	2962		MYOT	9499		INTS2	57508		KRTAP123	386683		NSMCE2	286053
RAD1	5810		GTF2F2	2963		MYST2	11143		MAP10	54627		KRTAP51	387264		NSMCE4A	54780
RAD17	5884		GTF3C1	2975		MYST3	7994		BEGAIN	57596		XRCC6(B)	2547		NUAK1	9891
RAD18	56852		H1-5	3009		N4BP1	9683		BAHCC1	57597		LMNB2	84823		NUPR1	26471
RAD23A	5886		H1-3	3007		NCAPD2	9918		PHRF1	57661		LIPI	149998		OTUB1	55611
RAD23B	5887		H1-4	3008		NCOA1	8648		CWC22	57703		LMTK3	114783		PALB2	79728
RAD50	10111		H1F0	3005		NCOA2	10499		KIF13B	23303		SAAL1	113174		PAPD7	11044
RAD51	5888		H2AFZ	3015		NCOA3	8202		KIF1B	23095		ADAT3	113179		PARG	8505
RAD51AP1	10635		H2B	3018		NDR1	11329		KLHDC5	57542		KRABD2	124751		PARP3	10039
RAD51C	5889		H3F3A	3021		NOL5A	10528		KRAS	3845		SPNS2	124976		PARP4	143
RAD52	5893		HCFC1	3054		NSA2	10412		LARP1	23367		ZNF787	126208		PARPBP	55010
RAD54B	25788		HTT	3064		NSD2	7468		LARP7	51574		MBOAT2	129642		PAXIP1	22976
RAD54L	8438		HDAC1	3065		NUBP2	10101		LATS2	26524		ATXN1L	342371		PCBP4	57060
RAD9A	5883		HDAC2	3066		OGFR	11054		LCOR	84458		CREBRF	153222		PGAP2	27315
RAF1	5894		HLAA	3105		OGT	8473		LDLRAP1	26119		TMEM61	199964		PHLDA3	23612
RBBP5	5929		HLADQA2	3118		OXSR1	9943		LENG1	79165		CDRT15L2	256223		PIDD	55367
RBBP8	5932		FUS	2521		PABPC4	8761		LGI2	55203		ZNF763	284390		PLK3	1263
RBM14	10432		HNRNPM	4670		PABPN1	8106		LGR6	59352		TRIQK	286144		PLK5	126520
RDM1	201299		HNRNPU	3192		PAICS	10606		LMOD3	56203		RFESD	317671		PMAIP1	5366
RECQL	5965		HNRPA2B1	3181		PBEF1	10135		RNF181	51255		C1ORF174	339448		PMS2P3	5387
RECQL4	9401		HNRPC	3183		PCLAF	9768		SEMA3G	56920		GADL1	339896		POLA1	5422
RECQL5	9400		HNRPF	3185		PEA15	8682		PARP6	56965		PALM3	342979		POLD2	5425
RENILLA	RENILLA.713		HOXB5	3215		PFAAP5	10443		ZFP69B	65243		ZNF879	345462		POLD3	10714
REV1	51455		HOXB6	3216		PHF14	9678		LPIN3	64900		ZFP57	346171		POLD4	57804
REV3L	5980		HPCA	3208		PHLDA1	22822		LRFN1	57622		TEX36	387718		POLE2	5427
RFC1	5981		HSPA4	3308		PIP5K2B	8396		LRP1B	53353		C11ORF96	387763		POLG2	11232
RFC2	5982		HSPA8	3312		PKD2L1	9033		LSM2	57819		LAMTOR4	389541		POLR2C	5432
RFC3	5983		HSPA9	3313		PKP4	8502		LSM4	25804		PRAMEF17	391004		POLR2D	5433
RFC4	5984		HSP90AB1	3326		POP1	10940		LUC	luc.1309		EEF1AKMT2	399818		POLR2J	5439
RFC5	5985		HSPD1	3329		POP4	10775		LUC7L2	51631		MIR205HG	642587		POLR2K	5440
RFWD3	55159		HSPE1	3336		PPFIA1	8500		MARCKSL1	65108		LRRC34	151827		POLR2L	5441
RIF1	55183		HTR2B	3357		PPIE	10450		MBD3	53615		LRRC42	115353		PRMT6	55170
RPA1	6117		ELAVL1	1994		PPIG	9360		MCCC1	56922		LRRIQ2	79598		PRPF19	27339
RPA2	6118		IARS	3376		PRDX2	7001		MCM10	55388		CLEC4G	339390		PSEN1	5663
RPA3	6119		IFIT3	3437		PRDX4	10549		MDS025	60492		LUC	luc.1309		PSMA2	5683
RPA4	29935		IFNGR2	3460		PRP4K	8899		MDS032	55850		MTDH	92140		PSMA3	5684
RPS3	6188		IK	3550		PRPF3	9129		MED31	51003		LYSMD4	145748		PSMA4	5685
RRM2B	50484		NFKBIA	4792		PRPF8	10594		MED4	29079		MAF1	84232		PSMA6	5687
RUVBL1	8607		IKBKB	3551		PRRC2A	7916		MED9	55090		MAML2	84441		PSMA8	143471
RUVBL2	10856		IL13RA1	3597		PSCD1	9267		METT10D	79066		MARVELD2	153562		PSMB1	5689
SEM1	7979		IL16	3603		PSIP1	11168		METTL3	56339		MAST4	375449		PSMB11	122706
SESN1	27244		ILF2	3608		PSTPIP2	9050		MGA	23269		PCGF6	84108		PSMB2	5690
SETX	23064		ILF3	3609		RAF1	5894		BRME1	79173		MED10	84246		PSMB3	5691
SHPRH	257218		ING1	3621		RAIG1	9052		LBHD1	79081		MED19	219541		PSMB5	5693
SLX1B	79008		IPP	3652		RANBP3	8498		MIF4GD	57409		MED8	112950		PSMB6	5694
SMG1	23049		IRS1	3667		RANBP9	10048		MMS19L	64210		TMEM107	84314		PSMB8	5696
SMUG1	23583		ITGA6	3655		RAPGEF2	9693		MOBK1B	55233		RHNO1	83695		PSMB9	5698
SOX4	6659		ITGAL	3683		RASSF1	11186		MRPS6	64968		ZC3HAV1L	92092		PSMC1	5700
SP100	6672		ITGAV	3685		RBBP9	10741		MYO5C	55930		CFAP36	112942		PSMC2	5701
SSRP1	6749		ITGB1	3688		RBM10	8241		N4BP2	55728		ERI2	112479		PSMC3	5702
STUB1	10273		JAG2	3714		RBM16	22828		NARF	26502		ZFC3H1	196441		PSMC5	5705
SUMO1	7341		MAPK8	5599		RBM19	9904		NAT14	57106		C3ORF38	285237		PSMC6	5706
TAOK3	51347		MAPK9	5601		RBM6	10180		NCAPH2	29781		RPAIN	84268		PSMD1	5707
TCEA1	6917		JUN	3725		RENILLA	RENILLA.713		NCBP2	22916		MMAB	326625		PSMD10	5716
TDG	6996		JUNB	3726		RIMS3	9783		NDE1	54820		MON1A	84315		PSMD11	5717
TDP1	55775		KCNJ8	3764		RIPK2	8767		NDRG2	57447		MSL1	339287		PSMD12	5718
TERF2	7014		KDR	3791		RNF40	9810		NDRG3	57446		MYSM1	114803		PSMD13	5719
TERF2IP	54386		KIF11	3832		ROCK2	9475		NIN	51199		NARG2	79664		PSMD2	5708
TFPT	29844		KPNA2	3838		RPL35	11224		NLE1	54475		NEK9	91754		PSMD5	5711
TIMELESS	8914		KRAS	3845		RRM2	6241		DAZ4	57135		NHLRC4	283948		PSMD6	9861
TOP2A	7153		KRT8	3856		RSC1A1	6248		PNKD	25953		NKAP	79576		PSMD7	5713
TOPBP1	11073		KRT81	3887		RY1	11017		MIER1	57708		TOR1AIP2	163590		PSMD8	5714
TP53	7157		LMNA	4000		SAE1	10055		NOLA3	55505		PAQR4	124222		PSMD9	5715
TP53BP1	7158		LMNB1	4001		SAFB	6294		NOSIP	51070		NYDTSP1	84654		PSME1	5720
TREX1	11277		LCT	3938		SAFB2	9667		NSUN2	54888		OR10K1	391109		PSME3	10197
TREX2	11219		LDHA	3939		SALL1	6299		NSUN5	55695		OR2T11	127077		PSME4	23198
TRIM28	10155		LIPA	3988		SARS	6301		NUCKS1	64710		OR4K14	122740		PSMF1	9491
TRIP12	9320		LIPC	3990		SART1	9092		NUDCD3	23386		OR51F2	119694		PTPN11	5781
UBE2A	7319		LLGL1	3996		SART3	9733		NUDT11	55190		OR6V1	346517		PTTG1	9232
UBE2B	7320		LMO7	4008		SCGB1A1	7356		NUFIP2	57532		OSBPL6	114880		PYCARD	29108
UBE2N	7334		LRBA	987		SCML2	10389		NUP107	57122		PAPLN	89932		RAD21	5885
UBE2V2	7336		LUC	luc.1309		SDHC	6391		NUP205	23165		PAQR3	152559		RAD51B	5890
UNG	7374		MAD2L1	4085		SEC16A	9919		NUSAP1	51203		PARP10	84875		RAD51D	5892
USP1	7398		MAN2A1	4124		SEC22L1	9554		OBFC2B	79035		PARP8	79668		RAD9B	144715
USP10	9100		MAP1A	4130		SERPINB7	8710		ORC3L	23595		PGBD4	161779		RAF1	5894
USP28	57646		MAP1B	4131		SF3A1	10291		ORC6L	23594		PHC3	80012		RASSF1	11186
VCP	7415		MAP2	4133		SF3A2	8175		OTUD7B	56957		PHF5A	84844		RBM38	55544
WDR33	55339		MAP3K3	4215		SF3A3	10946		OXR1	55074		PHF6	84295		RBX1	9978
WRN	7486		MAP4	4134		SF3B2	10992		ZSWIM5	57634		PHYHD1	254295		RENILLA	RENILLA.713
WRNIP1	56897		MARS	4141		SF3B4	10262		PABPC1	26986		PITPNM3	83394		RFWD2	64326
XAB2	56949		MATK	4145		SFRS14	10147		PACS1	55690		PLEKHO2	80301		RINT1	60561
XPA	7507		MATN2	4147		SFRS2IP	9169		PAF1	54623		PML	5371		RNF168	165918
XPC	7508		MBD1	4152		SFRS8	6433		PALLD	23022		PMS2CL	5395		RNF169	254225
XRCC1	7515		MCL1	4170		SH2D3C	10044		PAPD1	55149		PNPT1	87178		RNF8	9025
XRCC2	7516		MCM2	4171		SH3PXD2A	9644		PAPPA2	60676		POLDIP3	84271		RPAIN	84268
XRCC3	7517		MCM3	4172		SHC1	6464		PB1	55193		POTEB	100996331		RPS27A	6233
XRCC4	7518		MCM4	4173		SIRPB1	10326		PBK	55872		PPM1L	151742		RPS27L	51065
XRCC5	7520		MCM6	4175		SLC10A2	6555		PCDHB7	56129		PPP1R1B	84152		RPS6KA6	27330
XRCC6	2547		MDM4	4194		SLC12A2	6558		PCDHGA1	56114		PPP4R2	151987		RTEL1	51750
YAP1	10413		MECP2	4204		SLC1A1	6505		PCDHGA10	56106		PRICKLE2	166336		SETMAR	6419
ZBTB40	9923		MEKK1	4214		SLC28A2	9153		PCDHGA3	56112		PRPF4B	6899		SFN	2810
			MFAP1	4236		SLC2A1	6513		PCNP	57092		PWWP2	170394		SFPQ	6421
			MFGE8	4240		SLC6A2	6530		PELP1	27043		QSER1	79832		SFR1	119392
			MITF	4286		SLC9A1	6548		PFS2	51659		RAB2B	84932		SGK1	6446
			MLANA	2315		SLCO1B1	10599		PHACTR4	65979		RAF1	5894		SIRT1	23411
			MLL	4297		SLK	9748		PHF23	79142		RBBP4	5928		SLC30A9	10463
			AFDN	4301		SLU7	10569		PHF3	23469		RENILLA	RENILLA.713		SLX4	84464
			MMP2	4313		SMARCA1	6594		PITPNM2	57605		RIMS4	140730		SMARCA5	8467
			MMP9	4318		SMARCA2	6595		PKD3	23683		RPAP3	79657		SMC1A	8243
			MOS	4342		SMARCA4	6597		PKNOX2	63876		RUNDC3B	154661		SMC1B	27127
			MOV10	4343		SMARCB1	6598		PLCL2	23228		RPTN	126638		SMC2	10592
			MPP2	4355		SMARCC2	6601		PLEKHG1	57480		RUFY1	80230		SMC3	9126
			MRPS12	6183		SMC1L1	8243		POGZ	23126		RPS6	6194		SMC4	10051
			MTOR	2475		SMNDC1	10285		POLA2	23649		IZUMO2	126123		SMC5	23137
			MTP	4547		SMPD1	6609		POLE4	56655		SEPTIN10	151011		SMC6	79677
			MX2	4600		SMR3B	10879		POLR3E	55718		SETD7	80854		SOD1	6647
			MYH10	4628		SNAPC3	6619		PPP1R12C	54776		SETD8	387893		SPATA18	132671
			MYO10	4651		SNRPA1	6627		PRDM10	56980		SF3B5	83443		SPDYA	245711
			MYO9B	4650		SNRPB	6628		PRKAG2	51422		SGK494	124923		SPRTN	83932
			MYOD1	4654		SNRPC	6631		PRKCBP1	23613		SGOL2	151246		STK11	6794
			NACA	4666		SNRPD1	6632		PRODH2	58510		SIKE	80143		STRA13	201254
			NASP	4678		SNRPD2	6633		PRP19	27339		SLTM	79811		SUPT16H	11198
			NCAN	1463		SNRPD3	6634		PRPF31	26121		SIK1	150094		SWI5	375757
			NCL	4691		SNRPE	6635		PRPF38B	55119		SNIP1	79753		SWSAP1	126074
			NDUFB4	4710		SNRPF	6636		PRPF6	24148		SPATA13	221178		TAF1	6872
			NFATC4	4776		SON	6651		PRR34	55267		STK22C	81629		TAOK1	57551
			NFIA	4774		SOS1	6654		PRUNE	58497		STK22D	83942		TAOK2	9344
			NFKB2	4791		SP1	6667		PSPC1	55269		STXBP4	252983		TDP2	51567
			RELA	5970		SPAG5	10615		PTCHD2	57540		ZNF280B	140883		TFAP4	7023
			NKEFA	5052		SPAG9	9043		PTPN20	26095		SUV39H2	79723		TFDP3	51270
			NKG7	4818		SRC	6714		PTPN23	25930		SYT14L	83851		TICRR	90381
			NKTR	4820		SRCAP	10847		RAD54L2	23132		TADA1L	117143		TIPIN	54962
			CDKN2A	1029		SRRM1	10250		RAF1	5894		TBL1XR1	79718		TIPRL	261726
			BRF1	2972		SSBP1	6742		RALY	22913		TCEAL3	85012		TLK1	9874
			DNMT3A	1788		SSR1	6745		RAP80	51720		TCEAL6	158931		TLK2	11011
			NME1	4830		SSSCA1	10534		RAPGEF6	51735		THSD7B	80731		TNP1	7141
			NPAT	4863		ST6GALNAC2	10610		RASAL3	64926		TIGD4	201798		TONSL	4796
			NRF1	4899		STAT1	6772		RAVER2	55225		TLE6	79816		TOPORS	10210
			NRG1	3084		STAT3	6774		RBM15	64783		TM4SF19	116211		TP63	8626
			NUCB1	4924		STK16	8576		RBM21	64852		TMEM132B	114795		TP73	7161
			NUMA1	4926		STK24	8428		RBM22	55696		TMEM154	201799		TRIAP1	51499
			NUP88	4927		STX6	10228		RBM25	58517		TMEM164	84187		TRIP13	9319
			OCLN	100506658		SUPT6H	6830		RBM34	23029		TNKS1BP1	85456		TTC5	91875
			OPRD1	4985		SURB7	9412		RBMX	27316		NR2C2AP	126382		MPLKIP	136647
			CDKN1A	1026		SUV39H1	6839		RCC2	55920		TRAF3IP3	80342		TYMS	7298
			EP300	2033		SVIL	6840		RCD8	23644		TRF1	7013		UACA	55075
			RPS6KB1	6198		SYN1	6853		RCOR1	23186		TRIM49	57093		UBB	7314
			RPS6KA1	6195		SYNCRIP	10492		RENILLA	RENILLA.713		TSEN2	80746		UBC	7316
			PAFAH1B2	5049		SYNJ2	8871		RIC8	60626		TSEN54	283989		UBE2D3	7323
			PAFAH1B3	5050		TAB1	10454		RNF138	51444		TSSK4	283629		UBE2T	29089
			PARN	5073		TACC1	6867		RNF19	25897		TTC26	79989		UBE2W	55284
			PBX2	5089		TAF11	6882		RNF20	56254		TUBB	203068		UBR5	51366
			PCDH7	5099		TAF15	8148		RNUXA	51808		TUBB6	84617		UCHL5	51377
			PCK2	5106		TAF1C	9013		RPGRIP1	57096		TXNDC2	84203		UHRF1	29128
			PCM1	5108		TAF6L	10629		RRP1B	23076		TXNRD1	7296		UIMC1	51720
			PDE1B	5153		TAGLN2	8407		SAS10	57050		UBR1	197131		UPF1	5976
			PDE3A	5139		TAK1	6885		SBDS	51119		UNC45B	146862		USP16	10600
			PDE6D	5147		TARS	6897		SCFD1	23256		USP43	124739		USP3	9960
			PDK1	5170		TBC1D8	11138		SCPEP1	59342		VPS26B	112936		USP47	55031
			PDX1	3651		TCF12	6938		SENP3	26168		DCAF12L1	139170		USP7	7874
			PER1	5187		TCF19	6941		SENP6	26054		WDR82	80335		UVRAG	7405
			PEX1	5189		TCF20	6942		SEPTIN6	23157		MAP3K19	80122		UVSSA	57654
			PFAS	5198		TCFL1	6944		SERGEF	26297		ZC3H18	124245		VAV3	10451
			PFKFB2	5208		TCOF1	6949		SF3B1	23451		ZC3H8	84524		WAC	51322
			PGD	5226		TERT	7015		SF3B14	51639		ZDHHC20	253832		WNT1	7471
			PGR	5241		TETRAN	10227		SF3B3	23450		ZFP428	232969		XIAP	331
			PHC2	1912		TFG	10342		SHARP	23013		ZFPM1	161882		XRCC6BP1	91419
			PIK3C2A	5286		TGIF1	7050		SHROOM4	57477		ZFYVE19	84936		YY1	7528
			PIK3R2	5296		TH	7054		SIRT2	22933		ZMYM1	79830		ZAK	51776
			PIN1	5300		THOC4	10189		SIX4	51804		ZKSCAN4	387032		ZBTB32	27033
			PKCB	5579		THOC5	8563		SLC25A36	55186		ZNF397	84307		ZFYVE26	23503
			PKCD	5580		THRAP3	9967		SLC4A1AP	22950		ZNF420	147923		ZMAT3	64393
			PKCE	5581		TIMP1	7076		SLC6A16	28968		ZNF484	83744		ZRANB3	84083
			PKD1	5587		TIMP2	7077		SMARCAD1	56916		ZNF600	162966		ZSWIM7	125150
			PKM	5315		TLE3	7090		SMC5L1	23137		ZNF616	90317
			PKP2	5318		TMED10	10972		SMU1	55234		CHAMP1	283489
			EIF2AK2	5610		TMPO	7112		SND1	27044		ZNRF2	223082
			PLCG1	5335		TOM1L1	10040		SNRNP200	23020
			PLEC1	5339		TOP1	7150		SNW1	22938
			PLS1	5357		TOP2B	7155		SPO11	23626
			PLS3	5358		TOP3A	7156		SPPL2B	56928
			PLSCR1	5359		TP63	8626		SQRDL	58472
			PMCA1	490		TP73	7161		SRRM2	23524
			PML	5371		TPR	7175		SSH3	54961
			PMP22	5376		TRAF2	7186		STARD7	56910
			PNN	5411		TRAF3	7187		STK33	65975
			POU2F2	5452		TRAF4	9618		STK38L	23012
			POU4F2	5458		TRAP100	9862		STK39	27347
			PPARBP	5469		TRIM21	6737		SUHW3	55609
			PPM1A	5494		TRIM24	8805		SUN2	25777
			PPM1G	5496		TROVE2	6738		TAF5L	27097
			PPP1CA	5499		TSC1	7248		TBL2	26608
			PPP1CC	5501		TSTA3	7264		TBPIP	29893
			PPP1R12A	4659		TTF1	7270		THAP4	51078
			PPP1R2	5504		TTK	7272		THEM2	55856
			PPP1R7	5510		TTN	7273		THG1L	54974
			PPP2CA	5515		TUBGCP3	10426		THRAP2	23389
			PPP2R1A	5518		TWIST1	7291		TIAM2	26230
			PPP2R5D	5528		TXN	7295		TIP41	261726
			PPP4C	5531		U2AF1	7307		TMEM30A	55754
			PRCC	5546		U2AF2	11338		TMUB2	79089
			PRKAA2	5563		UBA2	10054		TNFSF5IP1	56984
			PRKAR2A	5576		UBAP2L	9898		TNIK	23043
			PRMT1	3276		UBE1	7317		TOR1AIP1	26092
			PTEN	5728		UBE3A	7337		TPX2	22974
			PTGFRN	5738		UBF	7343		TRAPPC1	58485
			PTMA	5757		UCHL3	7347		TRIAD3	54476
			PTMS	5763		UGP2	7360		TTC17	55761
			PTPN13	5783		USF1	7391		UBAP2	55833
			PTPN14	5784		USP15	9958		UBE2R2	54926
			PTPRO	5800		USP19	10869		UBE2S	27338
			PURB	5814		USP20	10868		UBL5	59286
			PVALB	5816		USP34	9736		UBQLN4	56893
			RAB6A	5870		USP39	10713		UBXN1	51035
			RAD51B	5890		USP6NL	9712		UBXN4	23190
			RAD51L3	5892		USPL1	10208		UBXN7	26043
			RAF1	5894		UTP14A	10813		UGCGL1	56886
			RANBP5	3843		VAMP2	6844		UHRF1BP1	54887
			RAP1B	5908		VAV2	7410		USP24	23358
			RARA	5914		VIM	7431		WBP11	51729
			RARRES3	5920		VPS4B	9525		WDR11	55023
			RB1	5925		VPS9D1	9605		WDR43	23160
			ARID4A	5926		VRK1	7443		WDR44	54521
			RBBP4	5928		WDHD1	11169		WDR50	51096
			RBBP6	5930		WEE1	7465		WDR52	55779
			RBM4	5936		WNT8B	7479		WHSC1L1	54904
			RENILLA	RENILLA.713		WTAP	9589		WIZ	58525
			UPF1	5976		XPO1	7514		WNK1	65125
			DPF2	5977		YAF2	10138		WWOX	51741
			RERE	473		YWHAG	7532		YEATS2	55689
			RFX2	5990		YWHAZ	7534		YIPF3	25844
			RGS12	6002		ZC3H11A	9877		ZAP	56829
			RHOA	387		ZHX1	11244		ZBTB10	65986
			AGFG1	3267		ZKSCAN1	7586		ZBTB2	57621
			ROBO2	6092		ZMYND11	10771		ZCCHC11	23318
			ROCK1	6093		ZNF157	7712		ZCCHC8	55596
			ROR2	4920		ZNF16	7564		ZDHHC17	23390
			RPL13	6137		ZNF180	7733		ZDHHC9	51114
			RPL27	6155		ZNF192	7745		ZFP106	64397
			RPS6KB2	6199		ZNF207	7756		ZFP64	55734
			RREB1	6239		ZNF226	7769		ZFYVE28	57732
			RRM1	6240		ZNF234	10780		ZNF281	23528
			RPS6KA3	6197		ZNF238	10472		ZNF286	57335
			SLC25A6	293		ZNF24	7572		ZNF287	57336
			SLC26A3	1811		ZNF262	9202		ZNF292	23036
			SMAD1	4086		ZNF264	9422		ZNF295	49854
			STMN1	3925		ZNF265	9406		ZNF318	24149
			TLX2	3196		ZNF272	10794		ZNF335	63925
			TRDMT1	1787		ZNF365	22891		ZNF462	58499
			TRPM1	4308		ZNF592	9640		ZNF574	64763
			YB1	4904		ZNF6	7552		ZNF608	57507
						ZNF8	7554		ZNF638	27332
						ZNHIT1	10467		ZSCAN5	79149
						ZRSR2	8233		ZZZ3	26009

## Sheet: QC
Vector	Pool	Sanger QC%	Library Quality %	shRNA%	Underrep %	Overrep %
SGEP	hDDR1	81.3	84	98.7	1.34	0.08
	hDDR2	81.3	84.3	99	1.24	0.05
	hDDR3	75	80.5	99.3	0.85	0.05
	hDDR4	89.6	86.2	99.2	1.13	0.05
	hDDR5	85.4	87	99.3	0.97	0.06
	hDDR6	78.7	83.9	99.2	0.92	0.06
	Average	81.88	84.32	99.12	1.08	0.06

## Sheet: shRNA counts
shRNA ID	Gene symbol	Entrez ID	SEQ	LIB	TOP2A_T0_1	hcA_T0_1	TOP2B_T0_1	hcB_T0_1	TOP2A_T3_1	hcA_T3_1	TOP2B_T3_1	hcB_T3_1	TOP2A_T5_1	hcA_T5_1	TOP2B_T5_1	hcB_T5_1	TOP2A_T0_2	hcA_T0_2	TOP2B_T0_2	hcB_T0_2	TOP2A_T3_2	hcA_T3_2	TOP2B_T3_2	hcB_T3_2	TOP2A_T5_2	hcA_T5_2	TOP2B_T5_2	hcB_T5_2
AASDHPPT.60496.1036	AASDHPPT	60496	TCGTATTGGAATTTCTTCTGTG	hDDR4	4389	4716	3936	6486	5315	4808	4607	2782	10430	2991	5593	3902	2759	1756	2597	2407	1423	2562	1946	1983	2296	831	424	392
AASDHPPT.60496.1037	AASDHPPT	60496	TTCGTATTGGAATTTCTTCTGT	hDDR4	3595	2518	3835	4722	4755	4115	3220	2890	7348	8042	3890	4118	1702	1350	1494	1863	1226	2314	1598	1755	1735	925	456	218
AASDHPPT.60496.519	AASDHPPT	60496	TTCATTATATCAATTCCAACTT	hDDR4	6094	6503	9019	9865	9724	6310	9543	4410	16229	6633	7562	6951	3812	2235	4939	4511	2568	3046	3581	3869	3779	2866	1525	999
AASDHPPT.60496.614	AASDHPPT	60496	TAAAGCTTCTGATTGTTTCCCA	hDDR4	1129	1583	2704	3994	2156	2842	1779	1495	5694	3057	2340	1912	1286	803	1435	1185	474	1274	1324	1492	658	3461	480	317
AASDHPPT.60496.730	AASDHPPT	60496	TAGATCAAATTCAAGCCGCTGC	hDDR4	1309	980	908	2124	702	572	332	511	2867	458	1164	1332	862	516	753	812	528	316	554	447	173	155	364	109
AATF.26574.1150	AATF	26574	TACTAGATATCTAGTGTCTGGG	hDDR6	8878	5005	8816	9021	3016	5992	1829	6247	8752	11253	7032	12025	4727	4517	3730	1964	4870	5429	2373	3818	2979	4941	4378	1655
AATF.26574.1195	AATF	26574	TTCACTAGAAATCTCCTCACTT	hDDR6	3186	800	2351	4181	851	1750	635	1671	2719	3967	2700	2859	1653	643	1313	440	917	1099	1071	1354	895	867	1541	437
AATF.26574.702	AATF	26574	TCAAAGTCACTGATACTCTGGA	hDDR6	3901	2580	4234	3382	983	3368	790	2435	3532	5835	2559	3657	1777	1531	1375	1162	2368	2237	1850	1255	1331	2843	3271	284
AATF.26574.710	AATF	26574	TAAATTTCTCAAAGTCACTGAT	hDDR6	3876	2176	4413	4688	1732	2872	1165	3177	3920	6982	3779	5339	1986	2087	894	754	2553	2539	1257	1826	1433	2711	3156	1373
AATF.26574.966	AATF	26574	TTTTGTAGTTTGATCCTTCCTT	hDDR6	1553	528	1160	1350	474	1659	267	1181	1439	2220	1215	2203	743	819	684	262	856	1288	364	530	817	1291	1098	196
ABCB1.5243.1412	ABCB1	5243	TAAGATGCATAGATCAGCAGGA	hDDR2	492	1318	1478	340	767	691	1147	553	529	1179	650	634	408	683	317	471	511	275	427	493	468	226	209	1277
ABCB1.5243.2558	ABCB1	5243	TTCAACTTCATTTCCTGCTGTC	hDDR2	2423	2222	2142	769	1662	2681	1753	2485	917	2424	2296	1758	1178	1899	1472	1345	795	854	1005	532	435	552	1184	566
ABCB1.5243.2743	ABCB1	5243	TAAAAGAAATAATTCCAAGGGC	hDDR2	8181	8058	6243	3199	11683	7492	7118	7280	10094	12329	11028	7281	5687	6265	7127	5850	3798	5408	4428	2440	3386	2136	2898	2458
ABCB1.5243.3051	ABCB1	5243	TTCATTTCAACAACTCCTGCTA	hDDR2	2236	1502	998	516	1865	1217	1552	1229	821	1335	1790	846	1145	1177	1467	1025	1033	958	902	630	1274	282	643	452
ABCB1.5243.3231	ABCB1	5243	TATGTTCAAACTTCTGCTCCTG	hDDR2	3315	5841	2539	1626	2734	3009	2016	3137	2510	2171	2701	3358	1486	3006	2044	1366	1583	1529	1563	979	1608	474	1829	1675
ABHD12B.145447.1006	ABHD12B	145447	TTACAAAGCAGGTTGTGTTGGA	hDDR5	683	495	1148	1507	1253	953	2036	784	690	570	1172	838	781	351	763	628	472	253	135	286	247	355	481	102
ABHD12B.145447.779	ABHD12B	145447	TAAAAATCCTGGAATGTTCCGG	hDDR5	1624	1299	2176	2359	3299	2379	2921	2650	2351	3757	2290	2356	1925	420	1028	1544	1202	695	744	1466	410	1144	1514	969
ABHD12B.145447.789	ABHD12B	145447	TAAGTGTACGTAAAAATCCTGG	hDDR5	5018	5050	7949	4569	6006	6326	3868	5160	4227	5309	5386	6044	4981	1575	4236	2710	2533	2404	1408	4208	1416	2729	1959	2412
ABHD12B.145447.816	ABHD12B	145447	TTATTTTGTCTTTTCTCAGGGC	hDDR5	3338	3110	3610	2867	4260	3274	2855	3376	3363	4485	3019	3648	2218	757	1974	2061	1313	994	808	1604	531	983	1857	2144
ABHD12B.145447.842	ABHD12B	145447	TTTAACATTTTCATCATTAGGA	hDDR5	14308	9669	17565	11509	16262	13355	12665	12574	10723	20227	13187	11182	11552	3745	8816	5508	6417	6526	4140	6997	1646	6413	9751	5386
ABHD3.171586.1031	ABHD3	171586	TTTTACAAACATATGTCGGTGC	hDDR5	2103	1499	1780	1580	2126	2208	1778	1682	1293	4778	1935	2045	1575	627	629	1202	1460	971	446	848	406	1955	1426	1081
ABHD3.171586.1032	ABHD3	171586	TTTACAAACATATGTCGGTGCC	hDDR5	1235	1099	1183	1216	2115	1479	1620	2398	1631	2773	2218	1796	601	414	715	903	1034	527	483	1012	392	560	884	607
ABHD3.171586.1145	ABHD3	171586	TAATAATCATCAATTGTTTGGT	hDDR5	7877	5886	7024	6476	8988	9272	7348	8769	6657	10278	8544	8794	7674	1820	6196	4031	4614	3921	2554	5702	1405	3215	3939	4634
ABHD3.171586.568	ABHD3	171586	TAAGATAGTAGGTCTGGTGCTG	hDDR5	514	1120	968	1230	1792	1806	2216	1153	940	2932	1325	1183	1325	461	876	294	742	452	369	489	338	1086	321	723
ABHD3.171586.831	ABHD3	171586	TATTAACTGAAGACTGAAGGCA	hDDR5	1717	1609	2060	1409	2489	2545	2758	2511	2855	2620	1983	2721	2255	348	1623	905	1282	837	476	1890	620	839	1132	945
Abl.25.1411	ABL1	25	TTTCAAGAACTCTTCCACCTCC	hDDR2	1400	2785	1400	573	2269	1822	1651	1281	1648	2187	1165	779	1077	1592	1492	1168	1338	750	1201	514	626	373	852	445
Abl.25.1437	ABL1	25	TTGATCTCTTTCATGACTGCAG	hDDR2	2591	2439	2947	692	3046	2766	2362	3206	2711	4973	3616	2873	2275	2785	2262	2773	1820	1701	1965	1151	2227	982	1742	4393
Abl.25.2376	ABL1	25	TTCTTCTTGATCAAGGCGCTGA	hDDR2	655	1352	939	309	806	389	741	711	318	754	568	1242	498	1038	693	270	460	429	352	166	140	212	500	303
Abl.25.2379	ABL1	25	TTCTTCTTCTTGATCAAGGCGC	hDDR2	4569	4012	1855	588	3417	3462	2085	2991	2071	3398	2999	3784	1938	2628	2139	2138	1703	2150	1740	834	1345	383	1334	853
Abl.25.797	ABL1	25	TTAGAGTGTTATCTCCACTGGC	hDDR2	1963	1617	1949	363	2560	1170	1148	1499	1416	856	1244	1764	1607	1086	1075	802	1247	605	1074	1224	931	104	1471	3294
ABL1.25.1600	ABL1	25	TTTCAAGAACTCTTCCACCTCC	hDDR6	1773	541	1561	841	489	1217	686	1193	1513	2611	1197	1549	1631	1016	1305	563	1111	1099	846	762	600	1121	936	431
ABL1.25.1626	ABL1	25	TTGATCTCTTTCATGACTGCAG	hDDR6	6323	2497	5826	4616	1654	4291	1453	3440	5087	6886	4236	9698	1668	1859	2523	1246	3247	2325	1356	2028	2091	3243	3880	1012
ABL1.25.2565	ABL1	25	TTCTTCTTGATCAAGGCGCTGA	hDDR6	982	365	1386	567	531	954	403	843	851	1249	1091	1012	387	418	446	218	837	808	671	622	440	519	629	311
ABL1.25.2568	ABL1	25	TTCTTCTTCTTGATCAAGGCGC	hDDR6	2655	1070	2448	1987	828	1428	1205	2305	3484	1687	2320	2924	1042	900	997	311	1281	1503	815	916	645	1285	1824	530
ABL1.25.986	ABL1	25	TTAGAGTGTTATCTCCACTGGC	hDDR6	1905	792	1976	1739	869	1107	1026	1208	1937	1824	2018	2088	1965	814	1986	573	985	676	812	618	606	1179	1461	383
ABL2.27.1241	ABL2	27	TTCATGGTAATATCTGTTCGCT	hDDR2	1827	933	1049	446	2662	1313	1735	1076	1996	1693	2744	1155	893	764	960	1059	802	1447	730	566	1319	76	608	1041
ABL2.27.1452	ABL2	27	TTGATTTCCTTCATTACTGCAG	hDDR2	5554	6432	5125	2172	5777	3958	3414	5375	5406	5101	4798	5374	3769	4757	3971	2715	3530	2443	4163	2049	2390	652	2696	4975
ABL2.27.1748	ABL2	27	TTAATAGGAAATTTGGCTCCAG	hDDR2	3881	3496	2808	1185	2966	3297	2736	2389	2276	5846	2662	1726	2415	3004	2938	1770	1793	2140	2381	1102	1948	717	2796	2201
ABL2.27.1938	ABL2	27	TTCTAGTAGGTCATAGACCTGA	hDDR2	4012	5993	3549	1495	4884	2214	2298	2964	3863	3291	4216	2927	2338	3525	4205	2153	2350	2486	3072	1646	3018	1796	3237	1694
ABL2.27.822	ABL2	27	TTCAACATCACAACCATAGGGA	hDDR2	3352	2955	4763	1181	2952	1518	2183	1793	1742	1749	2252	2762	2305	2502	2670	3221	1643	1688	1649	1294	1074	199	860	637
ABLIM1.3983.1703	ABLIM1	3983	TTGAAGATACATTTCCTCTCCT	hDDR2	2686	2314	1511	911	1663	960	847	2002	1513	1736	1343	1681	924	1274	1367	565	693	845	1262	445	955	644	1369	593
ABLIM1.3983.1723	ABLIM1	3983	TAGAATAAATACTTTCCGAGGA	hDDR2	4462	7423	4395	2088	7088	3966	3420	5361	5386	4325	5704	3969	3115	4926	3800	3950	2650	2727	3734	1689	2015	1121	2869	2425
ABLIM1.3983.1896	ABLIM1	3983	TTGCATAGATAGTATGACCTGG	hDDR2	8875	11544	6379	3072	9759	5687	7031	5903	6200	6011	9451	3987	6165	6642	6731	5314	4995	4171	5113	2408	3594	785	5548	1396
ABLIM1.3983.2424	ABLIM1	3983	TTCCTCATCATCTTCCTCTCTG	hDDR2	5673	7663	4745	2672	6421	6483	6310	7642	6580	18167	9860	6659	5731	6886	4653	4297	3319	3983	4134	2573	3774	2093	4014	3284
ABLIM1.3983.2577	ABLIM1	3983	TCTTCTTTCAAGATCAACTGTC	hDDR2	2911	3583	3181	1230	3544	2999	1914	2946	2718	3328	3093	2537	2545	2923	1967	2046	1836	2163	1682	1299	1947	1258	2499	818
ABTB2.25841.2948	ABTB2	25841	TTCTGTTAGAAGCTGTCACCAG	hDDR4	793	1390	1298	1932	1713	735	1013	429	2243	1462	1529	1095	437	443	621	371	537	396	410	647	630	130	207	94
ABTB2.25841.3031	ABTB2	25841	TTATTGTTCAAAAAGTGTGGAT	hDDR4	3081	3439	4388	5740	4781	3840	6599	3089	7578	2722	4143	3879	2369	1176	2462	2482	1342	1843	2207	2282	1402	1483	840	539
ABTB2.25841.3120	ABTB2	25841	TTATTGGTCATTAGTGTCTTGA	hDDR4	3931	4343	4491	4835	6264	5412	6099	4683	10816	5709	6420	6145	2500	1683	2859	2688	1885	2957	2494	3872	3400	3145	1628	863
ABTB2.25841.3130	ABTB2	25841	TTAGTGTCTTGAACCTCCAGGA	hDDR4	471	584	488	546	1640	1284	252	602	1927	900	881	656	208	122	633	403	471	604	469	477	866	158	385	83
ABTB2.25841.3199	ABTB2	25841	TACTGCATCATCATCTTGGCAT	hDDR4	1914	893	1377	2321	1361	897	1369	833	3144	1283	1379	1971	572	526	689	462	768	1093	416	575	1407	425	341	139
ACACA.31.3096	ACACA	31	TTCAATAATCTTCTGATGCCTG	hDDR2	7692	7822	5815	2849	7938	6823	4495	7172	6193	6127	6211	3716	5173	6535	5798	5974	2830	4402	5915	2869	2312	1690	4697	6080
ACACA.31.3830	ACACA	31	TTTGATCAGGTATTCAACTGTA	hDDR2	4379	4799	3504	1436	4612	4408	2972	3783	3881	4550	4663	5003	4288	3659	3785	3301	3049	4529	3327	2411	2408	1256	2188	10882
ACACA.31.4008	ACACA	31	TTAAGTACATACTTGACTCCCT	hDDR2	1641	1057	1887	658	1106	997	1039	2080	1443	957	1467	1442	1572	1509	1765	1088	574	1607	786	395	250	500	1296	947
ACACA.31.6111	ACACA	31	TTCAAAAGAAGCTTCCTTGGTG	hDDR2	5031	6196	4438	1309	4376	3247	4907	3534	2777	4539	4723	3476	2857	3409	3001	2908	1804	2083	2521	2126	1457	657	1141	2573
ACACA.31.6616	ACACA	31	TTGATTTTCAGTTCTGCCTGGA	hDDR2	1527	1387	2098	183	1236	993	906	565	1042	701	1458	910	1009	763	1099	1015	680	953	980	527	413	311	720	89
ACD.65057.1074	ACD	65057	TTTTTCTGAACATCTAAGTCTT	hDDR6	3528	1800	4417	3621	1286	2813	654	2739	3774	5171	3070	4544	2337	1660	1116	910	2848	2989	1206	1172	1451	2087	2129	704
ACD.65057.1075	ACD	65057	TTTTCTGAACATCTAAGTCTTG	hDDR6	9964	4019	10185	11500	3106	7046	2135	6460	9035	10185	6694	10267	5094	4040	3786	2349	4875	6228	2829	3130	3319	4192	5685	2102
ACD.65057.1076	ACD	65057	TTTCTGAACATCTAAGTCTTGG	hDDR6	6374	2407	5756	6828	1913	3941	1161	3868	5341	6623	5021	9095	3498	3011	1453	1412	3409	4734	2020	2337	1726	3488	3934	1881
ACD.65057.1077	ACD	65057	TTCTGAACATCTAAGTCTTGGT	hDDR6	3631	1702	3906	4077	1376	2454	1042	2854	3302	4553	2551	2105	1926	1415	1250	442	1735	2849	979	1512	944	1400	2163	401
ACD.65057.1080	ACD	65057	TGAACATCTAAGTCTTGGTTGC	hDDR6	2305	670	2800	2665	661	1577	381	1297	1549	2361	1410	2216	939	1092	336	523	1261	843	740	590	777	805	1891	222
acinus.22985.2931	ACIN1	22985	TTCTGGAACATCATTTTCAGGT	hDDR4	1418	875	1249	1924	1076	1082	493	899	2158	2560	1683	1199	1032	578	1127	678	659	1282	540	428	669	594	537	91
acinus.22985.3368	ACIN1	22985	TTTCTTTACTTCATGCTCTGCA	hDDR4	761	1086	1224	1824	776	1423	1118	752	2060	813	2086	1153	626	458	659	476	458	1036	846	930	391	813	245	187
acinus.22985.3372	ACIN1	22985	TTTACTTCATGCTCTGCAGGTG	hDDR4	2030	1912	2493	2408	2519	2484	2564	1043	4169	2945	1770	2928	792	754	1236	1810	524	1291	1808	1264	1033	747	668	394
acinus.22985.3888	ACIN1	22985	TTTTCTTTAGACTTCGCACGTT	hDDR4	1467	950	1363	1232	915	680	878	455	1226	398	997	403	733	94	852	231	389	496	136	679	177	193	136	68
acinus.22985.3889	ACIN1	22985	TTTCTTTAGACTTCGCACGTTC	hDDR4	1138	1315	916	606	1128	443	1283	336	1371	115	1056	240	380	257	400	328	265	356	258	342	294	63	125	99
ACLY.47.171	ACLY	47	TTGACTACCAAGTTCTGGCTGA	hDDR2	1806	2197	1686	754	2470	1940	1753	1736	1510	6184	5076	2293	1412	1216	1417	1687	987	1268	809	287	1179	433	1212	717
ACLY.47.2016	ACLY	47	TTCTTGATCAGCTTTCTCGTGA	hDDR2	2752	1637	1162	977	2782	2050	857	2026	2729	3303	1555	1770	1530	1425	1331	710	990	1428	1216	431	832	435	782	897
ACLY.47.2991	ACLY	47	TTGTTTATCGACTTCACTCGGT	hDDR2	433	1207	797	425	1564	481	782	944	854	618	1274	1083	1102	718	477	502	483	310	560	591	432	216	897	387
ACLY.47.3093	ACLY	47	TTACTGAACATCTTGGCTGCTG	hDDR2	801	793	1171	155	1297	1105	570	746	1200	2153	1137	1716	1010	1094	681	799	860	807	1209	607	939	162	1830	1126
ACLY.47.3417	ACLY	47	TTACATGCTCATGTGTTCCGGA	hDDR2	1306	920	1042	553	1261	505	708	1290	2533	1319	704	395	341	819	1336	387	643	609	742	428	806	210	490	567
ACP1.52.161	ACP1	52	TTTCCTGAAAACTGCTTCTGCA	hDDR2	1119	1693	1537	634	834	1079	878	444	941	849	1723	1540	1074	791	1151	621	414	434	669	234	671	97	794	558
ACP1.52.167	ACP1	52	TACAAGTTTCCTGAAAACTGCT	hDDR2	393	465	418	86	293	698	290	892	404	675	383	161	109	93	60	37	396	135	251	204	181	77	212	253
ACP1.52.168	ACP1	52	TTACAAGTTTCCTGAAAACTGC	hDDR2	4385	2902	3676	1596	3994	3464	2994	4910	3751	2942	3555	4749	2102	2720	2735	2401	2434	1219	2149	1816	970	468	1423	1734
ACP1.52.176	ACP1	52	TTGATCGGTTACAAGTTTCCTG	hDDR2	3091	3478	2667	1006	3043	1943	2161	1501	2695	3865	3105	1289	1918	2497	2729	3196	1558	1799	1480	816	1311	435	1285	932
ACP1.52.190	ACP1	52	TTCTCTGAGATGTTTTGATCGG	hDDR2	4372	5590	3950	2073	5787	4051	4031	5439	3651	7927	3401	4215	4493	4989	3863	3312	2628	2873	3636	2017	1969	1331	1906	3486
ACSM5.54988.1423	ACSM5	54988	TTGAAGAAACAGAAGGGCCGAG	hDDR4	542	567	1136	1013	1212	523	592	385	1689	831	353	82	366	213	775	707	278	337	404	231	328	81	308	122
ACSM5.54988.1559	ACSM5	54988	TGAAGAATTGATCACATCGTCG	hDDR4	2080	1577	2349	3997	3841	3012	2673	1793	10465	3691	3309	2366	1229	1183	1935	1857	958	2830	1337	1289	1281	5410	732	375
ACSM5.54988.1560	ACSM5	54988	TTGAAGAATTGATCACATCGTC	hDDR4	3112	2519	2645	3072	3674	4198	2822	3381	7326	2947	3393	3004	1199	1194	2024	2444	1676	1692	2082	2849	2069	887	615	579
ACSM5.54988.1564	ACSM5	54988	TAGCTTGAAGAATTGATCACAT	hDDR4	2154	2771	2649	3584	3388	3295	2816	1783	7981	1151	2444	1872	1982	815	1682	2095	1465	842	1215	1310	3077	176	351	317
ACSM5.54988.1679	ACSM5	54988	TATAAATGCCTTTACCACCTCT	hDDR4	553	685	1339	1036	1019	897	1014	711	1809	998	756	822	310	344	275	430	69	566	231	469	92	136	86	281
ACTL6A.86.1067	ACTL6A	86	TTCATCATAAGTTGAATCTGAC	hDDR6	9912	3935	7317	8239	1975	4012	1587	5101	5135	9323	6080	8200	5331	3736	3630	1843	3169	3336	1828	2036	976	1690	3137	869
ACTL6A.86.1387	ACTL6A	86	TTTGCAATCAATTTCAACCGCA	hDDR6	1294	456	2844	1818	117	264	78	144	519	316	201	129	917	476	899	246	68	162	278	154	63	0	148	85
ACTL6A.86.457	ACTL6A	86	TTAGTATCTATGTAGTAGGTGG	hDDR6	7636	2203	5756	5743	1775	3218	1317	3554	3521	5291	4281	4237	3625	2570	2577	1459	2196	2923	1553	1345	717	1048	3475	438
ACTL6A.86.634	ACTL6A	86	TTTGCTCTAGTATTCCACGGTG	hDDR6	3472	1227	2699	2401	1142	2228	1252	2560	3051	2876	2328	2823	1624	1008	809	667	2323	1233	821	1345	1156	720	1872	627
ACTL6A.86.670	ACTL6A	86	TAGTGTTCAAACATTAACTCTG	hDDR6	9859	3113	8862	7046	1823	3501	1298	2714	3916	4844	4192	3558	4789	4236	3503	2025	1510	2823	1339	1994	1209	1289	2889	488
ACTR5.79913.1034	ACTR5	79913	TTGTGAAACTGATCCATCTGGC	hDDR1	878	1037	2856	2724	1897	1898	973	2634	1191	272	1404	247	704	1699	1757	1573	1044	316	577	777	877	639	829	774
ACTR5.79913.1035	ACTR5	79913	TTTGTGAAACTGATCCATCTGG	hDDR1	6136	2294	1490	2752	2351	3073	1175	2847	3574	966	2115	344	1006	1735	1513	1995	1466	1174	1161	1175	1387	1170	1258	1360
ACTR5.79913.1650	ACTR5	79913	TTCATTATCATCTAGGTGGTTC	hDDR1	6100	3787	4762	4167	3477	6865	2377	4505	3333	1159	3386	628	1518	2547	4422	4123	3288	1959	1922	2028	3756	4624	2099	1924
ACTR5.79913.600	ACTR5	79913	TAAGATGGGTAAAACATGCGTA	hDDR1	1209	2332	2550	2171	1798	2558	1207	2455	573	491	1836	381	664	1366	1220	1178	1247	902	733	646	1287	2731	1194	1217
ACTR5.79913.818	ACTR5	79913	TTATTCTCATAATAATCAGGAC	hDDR1	26469	18649	22875	25203	15807	29685	11069	20093	23924	11923	26310	3431	7637	20269	18327	15372	16074	7646	8169	9535	22196	21437	12896	13599
ACTR8.93973.1093	ACTR8	93973	TTGTTAACTGGCATTCTCTGTA	hDDR6	2819	754	2696	2252	880	1705	646	1203	1586	3918	2074	2897	1504	810	541	727	1100	1188	1265	390	1113	1799	1958	234
ACTR8.93973.1135	ACTR8	93973	TTAGCCAGTAAAAACATCTTGA	hDDR6	5220	2366	5934	4945	1692	3119	1682	2645	5464	6269	3088	5411	2710	2094	1939	1173	2909	3567	1423	1712	2033	2321	3606	793
ACTR8.93973.1153	ACTR8	93973	TTGACACATCAGATCCTCCGTA	hDDR6	1784	275	706	666	255	715	425	750	446	374	930	1405	372	620	345	465	321	772	243	195	482	745	372	120
ACTR8.93973.1784	ACTR8	93973	TTATGAAACATCAAACCACCTC	hDDR6	2553	1239	3364	2763	1224	2053	767	2142	2665	2856	2428	4612	1007	1108	1074	793	1777	1530	513	802	1005	1120	1649	611
ACTR8.93973.821	ACTR8	93973	TTCATTAGTATCATATTCACTA	hDDR6	14582	6692	14904	16137	5551	11170	3174	8646	16017	21799	11377	16157	9962	7737	6150	3853	9467	12401	5068	6832	5925	8922	13829	3748
ADAMTS16.170690.1156	ADAMTS16	170690	TCTTCTAGAAGAATCAGACCTA	hDDR5	1911	1998	3066	2397	3436	3070	2929	2572	2529	1558	3579	3473	2177	1046	1988	1438	1946	1131	934	2499	549	754	1537	2599
ADAMTS16.170690.1565	ADAMTS16	170690	TAGAAATTTGTGTAGATACTGG	hDDR5	6262	4865	7858	5209	9072	7090	7691	8434	7059	7842	8807	8263	5990	1547	4588	3469	4367	2687	1834	4575	1537	2135	3343	4345
ADAMTS16.170690.1659	ADAMTS16	170690	TTGCATCATATAATTCTCCTGG	hDDR5	9933	8749	12215	9049	11675	8758	10763	11066	10122	14665	8930	11858	9350	2975	8201	4981	5875	3929	3928	5447	2133	5522	6431	3540
ADAMTS16.170690.2830	ADAMTS16	170690	TTTACTTGAAACTTCAGGTCTC	hDDR5	2691	2097	2781	2337	3995	2297	3269	2841	4000	2642	3948	5164	1864	699	1902	1869	1310	903	737	1805	729	531	1371	873
ADAMTS16.170690.988	ADAMTS16	170690	TTCAGTTCTTCATTTCTATGGG	hDDR5	8158	6513	10832	5979	9391	7115	6085	5685	5030	5131	6714	5967	7358	2724	5125	3914	3445	2157	1851	3876	1414	609	2525	2305
ADD1.118.1104	ADD1	118	TTGTTCTCATCTACTCGGTCGA	hDDR2	1905	1918	1677	576	1324	568	1135	665	908	290	906	606	697	635	897	486	976	470	576	211	801	329	825	357
ADD1.118.1452	ADD1	118	TTACACCGTAATAACTTCTCTC	hDDR2	5800	7896	6420	2923	7128	5333	4392	7094	6343	9048	6695	6733	4477	6052	5297	6463	2717	3369	4547	2881	2068	1200	3590	6028
ADD1.118.1514	ADD1	118	TATGATTGTAGATAAGCTGAGA	hDDR2	5684	5562	3142	1270	5123	4787	3656	3812	4375	5530	3686	2825	2771	4463	3779	3871	1967	2540	2914	2262	2317	747	2346	2418
ADD1.118.1848	ADD1	118	TCATCAACCAGAATGCCATGGT	hDDR2	1656	927	1110	934	1150	1607	1276	1047	990	1015	1093	3130	715	1320	757	1584	508	719	1182	445	363	122	270	223
ADD1.118.2421	ADD1	118	TTAGTCTTCGACTTGGGACTGC	hDDR2	115	776	688	195	418	673	229	341	193	779	271	500	114	127	159	21	210	141	261	210	123	203	213	96
ADNP.23394.1512	ADNP	23394	TTCAGTACATGTTCCTCTGGGT	hDDR4	2037	2597	3024	3749	3522	2464	1721	2176	3974	2474	3005	2727	1459	1225	1867	1926	580	1425	1178	1231	567	1904	159	320
ADNP.23394.1553	ADNP	23394	TTCAACTTCAAAAACAGGGTCA	hDDR4	876	1084	1365	1321	1091	627	483	518	1322	743	483	524	757	331	460	601	387	311	590	221	461	314	175	198
ADNP.23394.2019	ADNP	23394	TTCTCTTCAAAGAAGCTGGGTG	hDDR4	1792	3360	3731	4694	3866	2282	2992	1747	7649	2455	6195	2951	1429	885	2697	2205	1903	984	1965	2675	2011	341	537	789
ADNP.23394.2639	ADNP	23394	TTCATCAATGTGAACCATCCGC	hDDR4	848	1121	1746	1293	1566	1080	1806	543	1627	762	1145	2198	638	358	510	350	331	1235	462	794	474	207	365	91
ADNP.23394.3718	ADNP	23394	TTTCATAAAGAGGATCTCGGTA	hDDR4	1999	2306	2978	2341	3131	1931	1777	1107	5542	2444	3372	1408	1513	803	1479	813	806	942	1139	1136	1455	504	651	151
ADRB2.154.1423	ADRB2	154	TTGTGAATCAATGTTATCGCTA	hDDR2	2433	1626	1871	445	2343	1871	1175	1987	1438	995	1651	1220	1549	1400	1389	1810	1067	1471	926	875	1363	720	1693	2782
ADRB2.154.1442	ADRB2	154	TTGTACTACAATTCCTCCCTTG	hDDR2	6244	6920	6340	2449	7864	7142	6320	6586	6914	12604	6940	5846	4236	5997	5614	4766	3928	3942	4073	2553	2919	1841	3724	3120
ADRB2.154.1443	ADRB2	154	TTTGTACTACAATTCCTCCCTT	hDDR2	1439	1609	1782	556	1947	2004	870	1394	1210	2065	1567	521	1053	982	1497	1110	815	1114	901	531	625	1234	1072	213
ADRB2.154.508	ADRB2	154	TTTCATAAGAATATGGGCGGCC	hDDR2	612	921	746	423	1385	995	482	1110	815	2659	1025	433	579	791	821	1036	605	661	703	315	133	84	613	728
ADRB2.154.927	ADRB2	154	TCAGATTTGTCAATCTTCTGGA	hDDR2	3024	4522	2447	1305	3000	2944	1766	2716	1545	2269	3784	1924	2379	2507	2529	1185	1488	1798	2359	1629	1808	582	3204	2656
AEBP2.121536.1099	AEBP2	121536	TTGTAACCAACTTTGACTGGTA	hDDR5	2859	1630	4330	1909	2425	4003	2878	3189	3734	3384	2070	5096	2189	526	2036	1204	1912	1414	864	1642	659	860	1945	2164
AEBP2.121536.1100	AEBP2	121536	TTTGTAACCAACTTTGACTGGT	hDDR5	1384	454	2173	1068	1680	1269	1244	1955	1207	662	2594	1984	496	418	1151	845	560	514	512	1200	164	576	796	1004
AEBP2.121536.1417	AEBP2	121536	TAAACTTTCTATATGAGCTGAG	hDDR5	6310	4135	7623	6717	7328	8484	7002	7790	4784	7940	6632	8289	6334	1783	3996	4071	4069	3159	1631	5593	1053	2149	3765	5369
AEBP2.121536.1448	AEBP2	121536	TACTATGAAAAACAACACTGTG	hDDR5	6371	4734	7545	5105	6274	7214	6355	7298	5020	5427	7012	12069	5202	1517	3654	3954	2848	2239	1878	4228	1871	3551	2954	4665
AEBP2.121536.849	AEBP2	121536	TCTACATCCATTATAGTACTGC	hDDR5	11243	7585	13319	11149	12930	9075	11070	10209	9656	13576	12052	12972	9142	3265	6391	5414	4947	3968	3736	6191	2971	3914	6015	10842
AEN.64782.1025	AEN	64782	TACTGTTCCATGTCTGTGCTGC	hDDR6	994	621	1153	1119	390	488	261	779	1080	1714	831	1324	312	393	88	266	613	656	207	543	292	942	447	315
AEN.64782.560	AEN	64782	TCATAGAGGACATTGCCATGGT	hDDR6	1091	965	1002	2335	429	1621	693	1369	816	1586	962	2627	1069	520	334	329	1339	1195	404	620	1006	818	1457	643
AEN.64782.676	AEN	64782	TAAGGATCTCTTTCTGGGCCAC	hDDR6	483	609	781	694	298	395	94	537	1023	1195	1086	594	341	339	149	182	1063	193	493	364	470	189	963	149
AEN.64782.677	AEN	64782	TTAAGGATCTCTTTCTGGGCCA	hDDR6	1468	480	2050	1094	396	1032	561	1147	1447	1710	1551	2130	914	358	761	404	1126	971	429	673	1077	209	811	314
AEN.64782.900	AEN	64782	TTCTACTGATGAGTGCCCGTGC	hDDR6	318	255	724	263	177	548	192	304	169	1186	1159	819	46	93	263	36	311	18	286	84	206	106	925	113
AFAP1L1.134265.1798	AFAP1L1	134265	TTCATAAGGAACATCATCATAG	hDDR5	10110	10640	13495	12413	14432	11642	11701	11565	12422	15179	11954	11266	10330	3007	7855	5249	6066	4291	2856	7137	3959	5599	4736	7137
AFAP1L1.134265.1938	AFAP1L1	134265	TACTTGTATTGATTGGCACTGG	hDDR5	2489	2358	2286	3213	4233	3129	3806	3985	3135	3289	2307	4116	2743	628	1787	1708	1213	933	768	1796	539	1882	1805	1286
AFAP1L1.134265.1986	AFAP1L1	134265	TTTTCTACCAAGTACCTCCGGG	hDDR5	1643	1323	2472	1863	2396	2085	2621	1275	1988	1381	2121	1618	1296	479	781	486	871	805	362	978	235	839	947	674
AFAP1L1.134265.2061	AFAP1L1	134265	TTCAGTTCCCTCTTCTCCTGTC	hDDR5	933	279	1109	377	824	1116	1140	439	534	525	1006	417	702	341	605	106	622	118	323	490	86	90	190	244
AFAP1L1.134265.691	AFAP1L1	134265	TTCATCGTAGGACTCATAGGAG	hDDR5	4385	3201	6301	3269	5696	4297	5147	4488	6007	3617	6899	3944	6111	930	3261	1711	2962	2207	1996	2570	714	2950	3432	1820
AFF4.27125.1253	AFF4	27125	TTTGGTATAGATCTGTCTCCTA	hDDR4	1748	1561	2011	2928	2329	2420	1554	1295	3957	2053	3594	2747	889	674	1044	1603	594	1398	1359	2000	752	813	890	257
AFF4.27125.2234	AFF4	27125	TTATATTTCTTTTTCTCTGCTG	hDDR4	6148	8620	8615	10724	8286	6406	8009	3586	14949	6194	7643	5751	4916	3010	5567	4176	2993	4842	4147	4929	5030	3365	1577	1133
AFF4.27125.3195	AFF4	27125	TTCTTGTAAATAATGGTCTGCT	hDDR4	1481	826	1557	1892	1529	1040	1862	790	2573	987	1149	1109	576	330	437	1386	382	752	1355	683	458	341	606	60
AFF4.27125.899	AFF4	27125	TTTAATGAAGAAACAGCCTGGG	hDDR4	1539	3332	3746	3004	2461	2285	1930	1011	6320	2778	2969	2455	1266	1387	1170	1541	592	1288	1064	971	982	660	371	290
AFF4.27125.996	AFF4	27125	TATTGTTATATGACTCACGGTC	hDDR4	3504	2394	4006	4641	2960	3276	4990	1254	8132	4272	4423	2670	2177	1284	3333	2611	1217	2601	3098	2114	2062	1341	1202	681
AHCTF1.25909.2678	AHCTF1	25909	TTCATTGTCTGAATATATCTGA	hDDR4	4731	6824	9535	8926	7656	7832	8253	4385	16271	7973	7968	8233	4752	2653	7034	4643	2754	2943	4174	3728	3695	3392	1505	762
AHCTF1.25909.4875	AHCTF1	25909	TTTATGTGTCATTTCATCTGTG	hDDR4	3749	3674	5606	5854	3959	3685	3792	2473	8074	2861	4132	2087	1993	1679	2918	1752	1381	1931	1805	1417	2192	424	743	348
AHCTF1.25909.5436	AHCTF1	25909	TATAATTTCAACACTTTCCTGA	hDDR4	3274	4433	4713	4709	3353	2764	2512	2272	7163	2564	1589	4225	2314	1083	2551	2072	913	877	1189	2257	1007	458	360	609
AHCTF1.25909.6472	AHCTF1	25909	TTAAATGAAAGATTCCTAGCCT	hDDR4	1016	663	1363	982	503	200	1105	339	685	322	1184	250	538	138	668	663	331	187	394	380	409	42	116	77
AHCTF1.25909.896	AHCTF1	25909	TAGAACTTCAAGATCTATCTTG	hDDR4	5271	7281	7969	8824	9454	10339	11694	6378	22121	9952	12129	9438	4646	2947	5129	4634	2717	4519	4758	5578	5961	1774	1416	3229
AHCY.191.1240	AHCY	191	TTCATCTGCTCAAAGTGCCGGC	hDDR2	521	2865	585	30	1205	506	574	406	480	541	463	496	496	222	738	455	770	249	230	58	243	116	125	434
AHCY.191.1353	AHCY	191	TTGATGTTCACCTTCTCCACGG	hDDR2	2535	4833	2882	1276	4154	2770	3404	3286	2159	3988	4672	8287	2438	3225	2845	3077	1832	1940	2219	1022	2585	863	2218	1431
AHCY.191.1552	AHCY	191	TTACTCATCACGAAGCTGGGGT	hDDR2	637	294	672	273	405	763	347	389	485	649	638	207	236	527	67	65	103	223	306	175	205	3	114	74
AHCY.191.1719	AHCY	191	TTGCTTCTCAGTTAGCTTGGTC	hDDR2	2238	2447	2327	520	1493	1633	1385	1704	1662	1617	1725	1486	865	1858	1990	1261	1386	1049	1416	968	1703	579	881	639
AHCY.191.1744	AHCY	191	TTCACATTCAGCTTGCCCAGGT	hDDR2	16	89	241	51	155	71	169	193	508	485	37	311	17	163	75	241	73	104	127	8	205	106	40	107
AHDC1.27245.2450	AHDC1	27245	TTGGGTACCATGTAGCCACCGG	hDDR4	1652	585	463	1081	91	129	357	38	1393	13	335	386	325	81	883	211	54	193	349	480	134	142	273	149
AHDC1.27245.4028	AHDC1	27245	TTACGTTTGAGAATAATGGGCA	hDDR4	892	968	1149	430	450	1242	1570	723	1788	642	854	922	350	458	1040	547	276	274	308	419	527	165	134	117
AHDC1.27245.4088	AHDC1	27245	TTGTTCTTCATCTTCAGCAGCG	hDDR4	1329	1446	1457	1385	1561	1414	1313	536	2667	1567	1246	975	1370	594	958	769	812	1117	964	723	1099	879	330	194
AHDC1.27245.4183	AHDC1	27245	TTTGTATGTGGTCTTGTTCCGC	hDDR4	1040	637	313	1414	1122	1917	350	728	1055	1467	1241	366	667	531	973	234	442	212	900	444	1076	62	110	190
AHDC1.27245.5279	AHDC1	27245	TTCATGATGTCAATCAGCTGCA	hDDR4	713	1065	1561	482	828	1296	810	1025	2178	870	1325	1853	417	340	675	544	279	262	474	79	303	44	226	45
Aiolos.22806.1321	IKZF3	22806	TATCCACACATGTTACACTCGA	hDDR3	1750	2230	1780	1409	1312	2748	1024	1824	3250	1233	1967	1597	2458	2243	2132	3364	927	1497	1911	822	1827	1485	1629	1537
Aiolos.22806.1450	IKZF3	22806	TTGTTGATCACTTTGACGGAGT	hDDR3	824	1989	1111	1810	997	1378	920	643	1672	363	815	509	1248	1645	630	1188	1034	740	1255	261	1357	652	702	425
Aiolos.22806.1899	IKZF3	22806	TTTCTCATACATGTAACTTGAA	hDDR3	8153	9636	8083	8340	8605	13488	4948	10401	12811	6417	10605	6254	9287	7602	4256	8289	5566	3211	6753	2402	6210	7737	5246	3945
Aiolos.22806.1910	IKZF3	22806	TGTAACTTGAATTATAGTTGAC	hDDR3	7535	12186	7525	10585	9161	15887	7038	13818	19074	10932	15494	7907	9882	9126	8123	10230	7561	5707	12658	4219	8692	8269	8293	5981
Aiolos.22806.1924	IKZF3	22806	TAGTTGACATCAAAGCAGTGGC	hDDR3	482	550	887	949	918	979	508	1360	2591	562	489	777	671	493	254	972	588	199	668	383	976	203	562	473
AKAP1.8165.1293	AKAP1	8165	TTGTACTGTCATCTCTGCGTGT	hDDR3	1941	2183	1588	1721	1876	2336	1824	1604	5044	1196	1893	479	1963	1994	1282	2222	1941	933	1493	276	1057	997	2939	595
AKAP1.8165.1294	AKAP1	8165	TTTGTACTGTCATCTCTGCGTG	hDDR3	2251	3040	2778	3190	2563	4845	1685	3898	4030	1462	2593	3429	2050	2748	2211	4441	1499	942	3193	1007	1093	1418	1849	1119
AKAP1.8165.3145	AKAP1	8165	TAACAGAGGTACATCTGCTGGT	hDDR3	292	406	410	287	320	400	146	300	251	191	561	59	543	444	617	359	167	168	93	38	619	197	1331	264
AKAP1.8165.3498	AKAP1	8165	TTGGACTGTAACTTGTCACCTG	hDDR3	2673	3461	2326	2927	2598	3494	1676	3171	4311	898	4054	1369	3064	2777	1694	2617	2130	1288	2603	782	1758	1332	1679	1142
AKAP1.8165.3609	AKAP1	8165	TTGTGTAGTAGCTGTCTACCCA	hDDR3	1004	997	1219	841	784	991	326	849	1114	283	931	608	850	587	237	769	444	433	432	170	513	305	712	469
AKAP12.9590.1287	AKAP12	9590	TTTCTCTGTAGATTGTTTGGGT	hDDR3	1323	1815	1625	2996	1730	2562	1221	2215	3942	1357	2846	1390	2453	1891	820	2438	1111	1159	1262	513	1366	1851	1109	519
AKAP12.9590.3004	AKAP12	9590	TAAACTTCTTGATTGAGACCCA	hDDR3	698	1011	730	561	2192	1982	1146	1323	2930	1556	1924	1649	836	480	457	755	1085	411	1332	291	1690	392	886	629
AKAP12.9590.4281	AKAP12	9590	TTGTTCTTTAGTTTCTTCCTGG	hDDR3	5327	4509	4829	5930	5338	5054	2361	4942	8645	1889	5632	3708	5408	4385	2607	4742	2992	2025	3805	1277	3295	3280	3037	2589
AKAP12.9590.4518	AKAP12	9590	TTTACATTCAGCTTCTTCTGTC	hDDR3	2883	3860	3772	3275	3186	6358	2216	4505	5989	2805	5782	3318	3110	3915	1946	3549	2816	1699	3546	869	2212	3496	2024	928
AKAP12.9590.5922	AKAP12	9590	TTAAGATTCTGTAAGTTCTGAC	hDDR3	3652	6630	5128	7359	6820	7123	3264	6467	9685	3787	8301	6692	5265	5663	3008	5445	3856	2377	5444	1805	4901	3061	3539	2127
AKAP8.10270.1012	AKAP8	10270	TAAAGTTGGAACTGCTTCCGTT	hDDR3	306	90	233	470	269	723	185	490	302	154	386	321	224	76	18	352	302	146	223	30	438	12	217	61
AKAP8.10270.1318	AKAP8	10270	TTTGCTTTGCAGATGCTTCTGG	hDDR3	827	706	866	1138	580	805	137	1381	1519	624	1046	1332	522	578	395	966	312	260	540	243	1226	236	371	225
AKAP8.10270.1474	AKAP8	10270	TTTACAATGTATTCCCTGCGGT	hDDR3	1320	1523	1081	875	1067	1553	671	1173	1885	788	872	490	1846	1489	462	1511	890	384	922	302	1036	345	690	471
AKAP8.10270.1589	AKAP8	10270	TCTTCTTGAAGAAGTGCTCCTG	hDDR3	2504	2002	1943	2463	1706	2721	1088	1963	1817	1630	2091	1040	1748	1017	1177	2465	877	873	2796	826	1725	1064	1952	623
AKAP8.10270.2135	AKAP8	10270	TGGATCAACAGTTTCACTGGTG	hDDR3	1186	1977	1695	1737	1112	2742	704	1104	2469	1687	2042	936	1040	1622	890	1213	802	754	1751	327	1991	545	762	388
AKAP9.10142.1460	AKAP9	10142	TACTATATCAGTTTCGAACTGG	hDDR3	5250	5574	3733	5573	3477	4071	2014	5196	9346	2233	5977	3924	4732	3566	2304	5715	2523	1311	3430	1364	3013	2342	2923	2651
AKAP9.10142.1966	AKAP9	10142	TTTAATTCTAGTTCCTTTCTGG	hDDR3	5534	7738	5580	7624	5588	6017	2085	6880	6699	2284	5340	3956	6195	7121	4791	8715	3975	2941	5772	1744	3013	10437	2537	2385
AKAP9.10142.2450	AKAP9	10142	TTGTAATTCTTGAACTTCTTGT	hDDR3	4949	6737	6226	7061	7007	8963	2931	8204	10921	3880	7389	5687	5970	5461	4281	7422	4938	2628	5501	1667	5143	2668	3592	1784
AKAP9.10142.8642	AKAP9	10142	TATTTCAGTAACTTCTTCTGAG	hDDR3	6631	9601	8569	9637	8432	8667	4320	7863	13111	3548	10163	3598	6620	7894	5361	7108	3892	3234	5693	1769	4972	6129	3917	2323
AKAP9.10142.9778	AKAP9	10142	TTATCTTTAACTTCCAACCTGA	hDDR3	3489	2880	3255	3529	4605	5247	1945	3620	5204	2139	3854	2661	3860	3997	2247	4283	2288	1304	3252	1280	1966	1926	2026	1798
AKR1C2.1646.420	AKR1C2	1646	TTTACTTTTAGGAACCTCTGCA	hDDR2	1455	987	1711	493	1288	817	1354	1196	1488	520	2224	829	920	1108	1342	1230	1151	912	1402	619	294	166	1300	554
AKR1C2.1646.520	AKR1C2	1646	TTTGAAGTGTAGAATATGTCTT	hDDR2	4999	7831	3208	1731	6074	4315	3900	5044	4426	4609	7138	5908	5082	5576	5313	5094	3324	3470	4604	2297	2565	447	3172	2800
AKR1C2.1646.521	AKR1C2	1646	TTGAAGTGTAGAATATGTCTTC	hDDR2	6155	9017	5826	2758	8854	6815	6452	7352	8424	8502	9752	7259	5274	5380	4945	6469	4734	5148	6069	2838	5287	1177	5236	5044
AKR1C2.1646.529	AKR1C2	1646	TAGAATATGTCTTCTCTCTTCA	hDDR2	5947	7002	4841	1845	7827	5476	5485	6942	5833	9623	6400	6364	3519	5420	4094	3734	3635	3025	3805	1813	3847	1543	3622	2993
AKR1C2.1646.642	AKR1C2	1646	TTCTATTGCCAATTTGACGGCC	hDDR2	1127	1364	840	163	645	632	490	693	445	338	1058	1089	776	213	494	348	505	247	517	391	362	86	394	760
AKR1D1.6718.154	AKR1D1	6718	TTAGGTTCTGAGTAGGTACCAA	hDDR3	524	1260	899	736	1418	1401	717	790	1322	668	1379	595	886	510	294	797	467	271	409	195	901	818	677	309
AKR1D1.6718.248	AKR1D1	6718	TTCATTTTGGTAGATGTAGGCC	hDDR3	1279	1087	1132	1847	1570	1569	351	2226	3097	580	944	1770	1364	1130	618	1932	1056	622	793	437	510	1090	703	458
AKR1D1.6718.316	AKR1D1	6718	TAGAAGATATCTTCCCTCCGCA	hDDR3	177	380	365	1085	356	905	223	777	1107	564	663	489	275	442	290	506	179	119	315	198	294	94	275	339
AKR1D1.6718.425	AKR1D1	6718	TTCAATGATGTAAAGATCCACA	hDDR3	3445	4426	3155	4414	4255	7078	3328	5152	5692	5002	5825	2411	3682	4256	1365	3668	2114	2384	2906	944	3556	3218	2242	1585
AKR1D1.6718.465	AKR1D1	6718	TAGGGTATATTTCATCTCCTGG	hDDR3	3635	5510	3494	7096	5241	7337	2879	5263	9619	4663	5357	5435	3834	4279	2692	4724	2718	2399	4020	1601	2210	8554	4270	2567
Akt1.207.1043	Akt1	207	TTCGATGACAGTGGTCCACTGC	hDDR2	21	248	628	25	82	466	205	131	18	353	41	217	303	215	157	79	82	512	67	62	107	216	29	20
Akt1.207.1103	Akt1	207	TACTCAAACTCGTTCATGGTCA	hDDR2	542	1045	775	411	1504	1587	1683	866	775	1431	3459	552	652	901	1085	1263	286	807	1255	194	97	254	1122	446
Akt1.207.1290	Akt1	207	TTCTTGAGGATCTTCATGGCGT	hDDR2	128	988	107	563	411	364	222	844	416	78	250	353	372	177	247	26	113	226	233	40	396	67	47	49
Akt1.207.1746	Akt1	207	TCTGTGATCTTAATGTGCCCGT	hDDR2	580	451	480	240	558	333	588	505	1043	101	928	343	554	1206	322	163	5	344	576	177	212	150	191	365
Akt1.207.941	Akt1	207	TTGTAGCCAATGAAGGTGCCAT	hDDR2	1866	1988	1522	803	892	2375	1406	1086	1537	2703	1585	993	643	549	873	410	680	665	1002	249	812	272	1246	306
Akt2.208.1521	Akt2	208	TTGATGCTGAGGAAGAACCTGT	hDDR2	476	535	1116	231	332	325	460	1348	667	536	549	696	242	771	532	632	285	1295	1092	243	262	44	641	87
Akt2.208.1624	Akt2	208	TTCATCATCGAAGTACCTTGTG	hDDR2	1561	3229	1754	820	1442	1417	786	1231	1456	1461	1395	1027	1363	1433	1352	738	725	738	845	752	547	333	1645	423
Akt2.208.1625	Akt2	208	TCATCATCGAAGTACCTTGTGT	hDDR2	1059	1365	1072	377	1853	469	466	444	1401	662	1663	568	1290	720	737	589	520	563	642	195	233	274	257	66
Akt2.208.600	Akt2	208	TTCATGGTCACTTTAGCCCGTG	hDDR2	849	535	563	201	702	846	450	351	808	1937	493	102	666	381	442	490	301	528	556	176	69	342	698	209
Akt2.208.976	Akt2	208	TACTCCATCACAAAGCACAGGC	hDDR2	915	1123	1478	282	2229	1161	727	1584	1063	1263	896	385	980	1775	1004	997	635	126	332	217	315	114	396	384
AKT3.10000.1341	AKT3	10000	TTTATCATATACATCTTGCCAG	hDDR3	4679	6021	6288	7899	6434	7662	2871	9218	9762	3853	7466	6212	5641	6775	4389	7508	4576	3766	6084	2348	5516	5094	4078	3878
AKT3.10000.1441	AKT3	10000	TTATTGTAATAGTCTGAGCTGT	hDDR3	1770	3019	1911	3179	2255	2808	1671	2448	2693	1773	3282	2906	2946	2092	1602	2416	1846	1408	2946	636	2111	1704	2781	1944
AKT3.10000.1442	AKT3	10000	TATTGTAATAGTCTGAGCTGTA	hDDR3	1422	1181	1188	2408	1605	2655	977	2505	1980	862	1568	1213	1554	2222	1416	2393	1539	2438	1952	854	1947	2240	1767	1049
AKT3.10000.639	AKT3	10000	TAGCATAGTATTTTCCACTTGC	hDDR3	2651	2950	3646	3373	4245	4073	2203	4543	6492	1671	3562	2969	3296	4044	2115	3871	2823	1689	4441	1035	3251	1629	3413	1504
AKT3.10000.980	AKT3	10000	TTATCTTCTAACACCTCTGGTG	hDDR3	3864	4651	3657	3597	4313	5574	2947	5844	6044	2642	4811	5588	4183	4949	3045	5053	2346	1793	3801	1686	2757	2505	3049	4138
ALKBH1.8846.1109	ALKBH1	8846	TTATCATGATGTCACCACTGTG	hDDR6	4218	2715	6000	4460	2289	3521	1601	3544	4693	6324	3538	5929	2988	2492	1393	1103	1969	2769	2030	1786	1802	1830	4229	938
ALKBH1.8846.368	ALKBH1	8846	TTAGACATGTGTTTGTCCAGGT	hDDR6	1468	734	1815	1378	517	1209	321	1045	1722	1241	518	688	873	594	595	405	639	669	803	431	645	167	1043	197
ALKBH1.8846.389	ALKBH1	8846	TTACATACATTAGGTTTCTGGG	hDDR6	10837	2838	9576	7724	2772	5296	1689	5599	9057	11823	6659	8388	4230	3846	3559	2382	3859	5532	2111	3113	2906	4124	5442	1833
ALKBH1.8846.652	ALKBH1	8846	TAGTAATTCAGGATCCCTGCTT	hDDR6	810	518	617	430	312	541	114	259	887	361	520	288	557	242	181	49	676	431	201	158	157	536	392	17
ALKBH1.8846.982	ALKBH1	8846	TCTACCATTGAATCTCTCGGGA	hDDR6	2287	1306	3485	4098	1705	2874	932	2461	3992	3780	2119	4253	1928	1345	1609	713	1576	1637	1025	1336	1471	1720	3787	220
ALKBH2.121642.1036	ALKBH2	121642	TTCTCTTTCATCATCTCGGTGC	hDDR1	1853	1715	2865	2531	1451	1578	928	1531	2728	313	1668	214	830	1547	1134	2101	932	269	965	1069	1279	250	902	636
ALKBH2.121642.412	ALKBH2	121642	TACCTGTAAAATATTCTACTTC	hDDR1	42571	31576	37071	44010	24971	33780	13336	33866	31011	14863	22639	6523	11639	30486	26738	31163	19762	9139	12817	13298	17534	27761	13700	13601
ALKBH2.121642.418	ALKBH2	121642	TAAAATATTCTACTTCTTTCTC	hDDR1	22382	21446	22945	26149	12268	24166	8116	20132	17577	8401	16715	3027	7073	18423	15334	19915	12105	6909	6807	8218	16370	7921	8475	7375
ALKBH2.121642.420	ALKBH2	121642	AAATATTCTACTTCTTTCTCCA	hDDR1	10974	8496	12423	11394	7089	12437	4296	9228	7956	4194	9688	1907	3410	7210	7001	7940	5555	3431	3806	3460	9032	10713	4727	3922
ALKBH2.121642.425	ALKBH2	121642	TTCTACTTCTTTCTCCAACTCT	hDDR1	4529	4063	3847	5065	2212	3630	2385	3716	2799	1035	3055	301	1211	3154	2739	3634	1714	1142	1311	1424	4272	5033	2113	1794
ALKBH3.221120.1077	ALKBH3	221120	TTTCTCATCTCAAATGTGCGTG	hDDR1	5348	3326	3672	4666	3414	5779	2130	5907	3551	2847	2520	1417	1469	3086	2779	2700	2179	1232	1438	1989	4389	2445	1686	1474
ALKBH3.221120.591	ALKBH3	221120	TTGAACACAAACTCTCTGTCAG	hDDR1	6232	6544	6541	6850	3547	5096	2879	8006	4666	665	4782	2622	2744	4078	5255	4681	3366	1049	2128	1639	2097	1686	2262	1543
ALKBH3.221120.592	ALKBH3	221120	TTTGAACACAAACTCTCTGTCA	hDDR1	3101	3677	1255	3044	2326	3020	1644	2925	1720	869	3145	1124	1355	3287	2267	2694	1382	923	1011	1909	1744	2392	1344	1314
ALKBH3.221120.595	ALKBH3	221120	TTCTTTGAACACAAACTCTCTG	hDDR1	6602	4760	6220	4968	2478	5291	2830	4484	3486	1734	3091	1248	1388	3062	3164	3451	2118	1249	1784	2095	1914	4922	2469	2023
ALKBH3.221120.863	ALKBH3	221120	TAGTGATTCTTGAATAAGTGTA	hDDR1	14587	10394	7503	12926	6541	10172	4156	8066	8915	3306	6757	1203	3260	10652	7579	9790	5309	2642	3491	3507	4967	6346	5891	4616
ALKBH8.91801.306	ALKBH8	91801	TTGAATTACATCCTCCTTCCTG	hDDR6	5206	2343	5066	4368	1796	3292	980	4325	6073	6305	4550	5258	3281	1923	1699	1221	2878	2964	1394	1904	1508	1370	3447	844
ALKBH8.91801.3372	ALKBH8	91801	TTTATCTACATTGTTGTTCTCA	hDDR6	3957	2160	4778	5599	2342	3835	1342	3160	5088	9964	4698	5354	3356	2023	2127	1597	3063	3727	1657	2111	2183	1951	4119	1246
ALKBH8.91801.3452	ALKBH8	91801	TTTGATTGTCTGTATCTTCTGT	hDDR6	2873	809	1854	2078	847	1724	362	2246	2706	2197	1274	2967	1413	1201	1283	852	1523	1355	444	1295	1234	1094	1767	541
ALKBH8.91801.3453	ALKBH8	91801	TTGATTGTCTGTATCTTCTGTC	hDDR6	4369	2418	6015	6553	1711	4134	1327	4236	5902	6516	4317	8154	3689	2395	1813	1108	2719	2208	1897	2349	2612	1740	4166	1541
ALKBH8.91801.3667	ALKBH8	91801	TTAGATTCTTCTGTAGTTCTGT	hDDR6	3434	1345	2868	2757	1276	2362	864	2539	3661	5116	2069	5431	2127	1591	1190	746	2258	2219	1222	1602	1409	1791	3238	910
ALMS1.7840.1874	ALMS1	7840	TTCAGTTAGATGACTGTCTGGC	hDDR3	1450	1180	1343	2148	858	1625	810	1736	1195	1026	1693	1413	1309	759	808	1246	847	725	1086	295	565	3000	1231	316
ALMS1.7840.3158	ALMS1	7840	TTCAGTTGCATAACTATCTGGC	hDDR3	1144	1951	1073	2519	1086	2251	802	1648	2516	1593	1012	829	1364	1369	726	1862	1621	683	1908	411	2003	1462	1336	1161
ALMS1.7840.5426	ALMS1	7840	TTCAGTTAGATGACTATCTGGC	hDDR3	2189	2923	2030	2902	1830	3329	782	3142	2605	1604	3041	1661	1959	2539	2151	2897	1585	1289	2964	722	923	1796	1549	868
ALMS1.7840.6293	ALMS1	7840	TTTACTTTGATCTCTATCTGGC	hDDR3	1870	2436	1894	2670	2208	1949	813	1848	3812	1300	2610	1737	2855	2206	1349	2300	1225	867	1602	842	1049	1353	1775	978
ALMS1.7840.6434	ALMS1	7840	TTCAGTTACATGACTACCTGGC	hDDR3	2311	2985	2673	3207	3024	3721	1943	2730	3796	1525	3094	1461	2689	2121	1396	2799	1671	1714	2624	634	2543	2280	1248	762
ALO17.57674.1627	ALO17	57674	TAAACTATGTCATAGTACTGAT	hDDR4	9671	8200	8935	10576	9559	8784	9356	6013	15826	7833	10571	7279	4457	3450	6181	4229	3652	4574	4531	4834	3996	5168	2037	1352
ALO17.57674.240	ALO17	57674	TATTGTTCTCAGAATCTGCTAT	hDDR4	1704	2691	2909	3365	2430	2990	2279	1524	5670	2819	1739	1968	1878	705	1004	1266	656	1136	1344	1115	1189	550	591	222
ALO17.57674.2591	ALO17	57674	TAAAATGTTCTGAACGTTCTGA	hDDR4	2085	2715	3170	4147	2459	2380	1923	2017	6661	1979	3518	2252	872	923	1464	1373	897	1005	1432	1068	1320	335	487	249
ALO17.57674.2716	ALO17	57674	TTAAGTAGCTTTGTGCTGCTGC	hDDR4	255	393	498	1306	319	1234	1313	119	994	245	333	811	33	96	160	70	59	31	452	145	91	47	217	27
ALO17.57674.2890	ALO17	57674	TTCTTTGTAAAAACTTCTCGGA	hDDR4	2229	3392	2919	2099	3068	2399	2574	2272	6854	2837	2967	3785	2085	1121	2048	2235	1047	1923	2264	1250	1831	953	509	468
ALS2.57679.5557	ALS2	57679	TAGGTATTCATTGACTGCTTGG	hDDR4	2410	2426	2921	3054	2822	2849	2353	1043	6040	3265	2819	3287	1906	615	1440	1104	1155	934	1822	986	1377	792	365	194
ALS2.57679.5588	ALS2	57679	TATGATGGTATGTTTCTGGCAG	hDDR4	1454	2243	2854	3561	2478	2385	2786	1460	8237	2621	1782	3768	2107	569	2002	1272	1436	952	1249	1398	1139	664	1174	278
ALS2.57679.5729	ALS2	57679	TTCTCAAATACTTCTTCCTGCC	hDDR4	3777	3409	4231	5191	2948	4622	3651	2444	6040	4688	6357	5554	2488	1426	2706	2481	1228	1159	2510	2646	1280	1084	846	493
ALS2.57679.5732	ALS2	57679	TCAAATACTTCTTCCTGCCTGT	hDDR4	585	978	1739	2369	1673	2081	1484	414	1929	2037	947	769	396	291	731	405	331	555	310	1208	333	835	57	101
ALS2.57679.6363	ALS2	57679	TACTTGGACAAATCTCCACTGG	hDDR4	960	2029	1828	2557	1901	2595	1869	1265	5593	2036	2317	2031	950	976	1764	1105	514	953	1245	840	574	525	184	173
CARF.79800.1813	CARF	79800	TGTATTAGAAGAAAGTGGCTGA	hDDR5	2158	1797	1519	2443	2816	2465	2446	1504	2197	2329	2907	1805	1687	777	1000	1263	1236	912	871	1039	646	887	1532	1517
CARF.79800.2170	CARF	79800	TTTAATGTAAATCCGAGCTGGA	hDDR5	1317	1189	1139	713	2462	1334	1670	1815	919	928	2074	1689	1017	258	831	973	996	625	382	1026	205	802	837	2423
CARF.79800.2407	CARF	79800	TTCTTCAAGAGAAGACACAGGA	hDDR5	1670	2237	2316	1632	4138	2886	2751	3604	1980	2390	2831	3663	1370	863	1325	1378	1496	926	791	1597	558	601	1537	1384
CARF.79800.2514	CARF	79800	TACACTTGTTCTATTCCCTGTG	hDDR5	4494	3825	7371	4823	6178	4242	3976	6267	6058	7003	3657	4491	4950	1549	3348	2283	2898	2179	1909	3226	1171	2143	4622	2836
CARF.79800.2623	CARF	79800	TTTTATATCATTTACAGTTGGA	hDDR5	10698	8748	12678	8553	14104	11190	11882	12474	9283	15867	12269	15366	10441	3012	5675	4793	7042	4813	3530	7832	2451	3887	8647	6876
AMOT.154796.22	AMOT	154796	TTAGATGAGATATTCCACCATC	hDDR5	3564	2059	4640	3598	4864	4651	3123	3940	3926	4937	3151	3503	3450	1344	2270	1842	1846	1555	1069	2290	867	2140	2007	1715
AMOT.154796.3837	AMOT	154796	TTGGTATAGACAAACGATGTGG	hDDR5	996	1364	2069	1182	2427	1482	2024	1091	653	2215	1641	1118	1330	376	1605	1400	1139	580	347	675	449	432	1021	1265
AMOT.154796.5000	AMOT	154796	TTGTATTCTGAAACGTTGGTGG	hDDR5	3595	3251	2848	3418	4184	3964	3310	4027	2388	5850	3641	4996	3052	1061	2241	1704	1850	1045	1180	2571	626	1151	2812	3773
AMOT.154796.5003	AMOT	154796	TATTCTGAAACGTTGGTGGGCT	hDDR5	964	344	519	373	587	519	823	573	123	298	662	289	718	143	136	100	54	261	95	1176	198	205	416	403
AMOT.154796.5444	AMOT	154796	TTGAAATCATGCATCCTCCGAA	hDDR5	2296	1788	1450	1971	1955	2019	1989	2239	2083	3174	3176	2973	1109	474	1104	605	1108	687	935	1525	442	808	863	1358
AMPD2.271.2385	AMPD2	271	TTGAGTAGCACATGCATCTGGA	hDDR2	598	1636	1090	283	1129	352	835	600	884	931	684	427	831	637	536	580	512	298	531	282	558	134	350	280
AMPD2.271.2679	AMPD2	271	TTAAACTTGTCAAAGCGATGGA	hDDR2	4545	4765	3781	1441	4683	4503	2502	1879	4030	5131	2982	2404	2166	3222	3125	3644	2874	2104	1926	884	2509	789	2477	606
AMPD2.271.2691	AMPD2	271	TTGTATTTGGCATTAAACTTGT	hDDR2	2295	3700	2301	1099	2537	1601	1924	2470	2312	2686	3415	2906	1667	1582	1457	1584	1300	1690	1971	680	1723	722	1747	1106
AMPD2.271.2730	AMPD2	271	TTGATGAAGATCTCTCGGAGGA	hDDR2	1140	1111	2016	783	1458	1243	846	1658	1759	2236	1262	1398	1130	1472	1151	791	940	951	1049	664	1244	311	952	818
AMPD2.271.2732	AMPD2	271	TCTTGATGAAGATCTCTCGGAG	hDDR2	2226	2204	1987	668	1847	1316	1916	2124	2233	1843	1565	770	1658	1912	1155	967	1094	1494	936	1190	994	812	858	1405
PRKAA1.5562.1045	PRKAA1	5562	TTTAATTCATCAAGGGTATGGC	hDDR2	4663	5091	4865	1502	4645	3500	3170	2997	3368	3865	5619	3249	2709	4372	3792	4781	2030	2196	2748	1352	2470	256	3031	1382
PRKAA1.5562.1247	PRKAA1	5562	TTCTGTTGTAAAGACAGCTGAG	hDDR2	4557	5468	3216	1087	4103	3035	4337	3177	2464	6398	3511	2576	2570	4541	4929	2699	1851	3381	2207	1554	1705	2285	3168	1784
PRKAA1.5562.1334	PRKAA1	5562	TTGAACTATATGATGGATCCTC	hDDR2	2802	4638	3233	1416	2652	2129	2687	3304	2454	4049	3414	2417	2350	2705	3644	2568	2082	2893	1509	2035	1679	643	1481	1601
PRKAA1.5562.1427	PRKAA1	5562	ATAAGTTCTACTATCCACTTGG	hDDR2	14862	16888	11192	5302	15679	12343	8715	11304	12423	13299	13373	18269	9893	11178	13849	12824	6587	8744	11477	5824	7069	3186	8656	12496
PRKAA1.5562.157	PRKAA1	5562	TTTAATTATATGAGGATGCCTG	hDDR2	5323	5863	3757	2128	7979	4107	4789	6619	5144	8105	4597	5543	4027	5132	4691	4477	2968	2938	4532	1934	3408	1213	2562	2570
AMZ2.51321.1391	AMZ2	51321	TAAAACACTAGTTATTTCTGGA	hDDR4	5402	6504	6864	9095	8425	8398	7575	3765	16426	9187	7827	7322	3826	2423	4496	3507	2204	3382	3613	2795	2494	3568	990	878
AMZ2.51321.1585	AMZ2	51321	TTGTATCTTTCTACAATGCTGA	hDDR4	3683	4564	7097	6308	4174	3409	5839	4023	6457	3793	5192	4265	2053	1682	3037	3365	1962	2033	3156	2877	1747	2289	1064	586
AMZ2.51321.1586	AMZ2	51321	TTTGTATCTTTCTACAATGCTG	hDDR4	7055	8014	8959	10114	7833	6422	8997	3852	15265	6194	7242	5652	5822	3034	5664	5352	4004	2601	4992	4130	4668	1530	1093	1054
AMZ2.51321.1670	AMZ2	51321	TAAATTCCCATTATCCTCGTGA	hDDR4	2266	2934	2694	3079	1877	1762	2160	1548	4386	2495	2286	1735	989	603	1643	1855	708	1300	1035	1246	1038	778	352	408
AMZ2.51321.970	AMZ2	51321	TTCTTTTTCAAGAACTTCAGGA	hDDR4	2205	2005	2571	3661	2371	2821	2439	1866	5187	2320	2224	2319	1521	994	2272	1930	744	1012	2034	1908	2087	976	649	496
ANAPC2.29882.1018	ANAPC2	29882	TAGAAGAACCTTTGCACGTGGC	hDDR4	498	1103	605	389	723	706	856	364	814	254	269	346	217	190	659	559	315	217	63	239	463	10	111	42
ANAPC2.29882.389	ANAPC2	29882	TTACTCTGCATATAGACTCTCA	hDDR4	2301	3365	1892	4124	2745	1245	2100	896	3293	644	1576	857	1639	1213	1699	1669	691	818	1610	318	211	1297	496	57
ANAPC2.29882.401	ANAPC2	29882	TAGACTCTCAAGAAGCACCCAT	hDDR4	394	445	397	1511	211	172	422	359	188	544	84	943	245	99	185	601	114	3	22	365	49	0	0	28
ANAPC2.29882.462	ANAPC2	29882	TAAAGAACAAGACTCCGCGCAA	hDDR4	925	1108	643	2089	450	1000	251	259	223	432	231	32	387	76	311	212	140	197	104	2	1	0	10	24
ANAPC2.29882.486	ANAPC2	29882	TAGTGTGGACTTCTTCTCGCAG	hDDR4	720	700	893	1246	824	1285	610	612	925	633	1794	666	359	668	520	433	269	395	735	253	147	457	541	91
ANK3.288.14115	ANK3	288	TTTGATTGATTTCATCCACTGA	hDDR2	5367	4058	3518	1306	5480	4605	4254	4640	4109	6786	5914	6234	3739	4129	3367	3479	2038	2542	3862	2714	2930	906	2699	7293
ANK3.288.14116	ANK3	288	TTGATTGATTTCATCCACTGAA	hDDR2	2944	2304	1434	790	2888	1695	1791	1936	1271	1567	1566	1610	1549	1629	2144	1560	1170	1364	1127	785	1320	255	896	2002
ANK3.288.14270	ANK3	288	TTTAATAACATGAAGCTCTGAG	hDDR2	6414	9395	5255	2060	7236	5767	5544	5690	6552	5640	6294	4720	6290	6351	4684	5448	3226	3922	4267	3487	2884	2023	4243	5850
ANK3.288.15049	ANK3	288	TTCTATTATAAGCTTGCTGGTT	hDDR2	731	659	969	359	536	420	769	531	986	180	1088	1447	566	718	272	571	295	174	444	221	159	185	502	916
ANK3.288.5074	ANK3	288	TTAAATCTTCATTTTTGCTGTC	hDDR2	5724	6890	4326	1620	4312	5052	3530	4582	3885	8675	4068	3637	2983	3733	4145	3746	2990	2868	3999	1452	2319	537	2057	1307
ANKRD11.29123.4646	ANKRD11	29123	TCATGTTGTAAGAAACTCCGTA	hDDR4	1637	1787	1990	2304	2197	1133	2227	923	3248	610	2422	2957	1445	659	1162	1131	699	400	1428	687	646	244	250	74
ANKRD11.29123.6314	ANKRD11	29123	TGAAATCAAAGGATGAATCGGA	hDDR4	1170	1516	1364	2705	836	752	899	1117	1605	347	941	752	1434	488	570	1046	374	553	770	439	899	178	224	77
ANKRD11.29123.6523	ANKRD11	29123	TTTAAATCATTCTTCTTCTCTA	hDDR4	8693	9261	11257	12034	8224	6814	10003	5745	16825	4393	10886	6533	4980	3566	5923	4880	3981	2950	4514	5490	5953	1686	1745	1013
ANKRD11.29123.6563	ANKRD11	29123	TTGATTTCTTCTTTCTCTCCTC	hDDR4	2662	3994	5219	5393	3100	2840	3641	1508	5973	2029	3153	2409	2489	1533	3099	2364	1456	1494	1750	1599	2932	589	417	267
ANKRD11.29123.7692	ANKRD11	29123	TTTAGTGTAACTTTTAACCTCC	hDDR4	4619	4049	7484	6390	3925	2980	4341	2609	5266	1896	3648	3215	3468	1710	3030	2808	1713	1918	2685	2566	2076	999	603	443
Ankrd13a.88455.1251	Ankrd13a	88455	TTCATTGAAGTACTCATCAGGC	hDDR5	2623	1752	2313	3681	4149	2789	2740	3237	3013	3031	2992	1824	2584	626	1427	1842	1740	899	832	1832	843	826	1711	1477
Ankrd13a.88455.1557	Ankrd13a	88455	TTGAGATACAGATTCTTCGGCA	hDDR5	1667	1560	1870	1349	2047	1978	2323	2479	1985	2232	1740	1720	2170	713	1077	969	1174	711	420	935	723	875	776	1456
Ankrd13a.88455.1558	Ankrd13a	88455	TTTGAGATACAGATTCTTCGGC	hDDR5	3077	2573	3480	3060	3933	4344	4171	3250	3793	2560	4475	3065	3393	915	1600	1678	2056	1041	650	2296	824	1141	1120	1514
Ankrd13a.88455.1653	Ankrd13a	88455	TTGAACATAGTAAGATTCGGGA	hDDR5	2896	3531	3695	2127	4262	4373	3429	2879	3981	3124	3529	3916	3347	796	1699	1424	1909	1036	1362	1973	853	848	2357	1738
Ankrd13a.88455.1698	Ankrd13a	88455	TATCTCGTAATCTTCATCTTGC	hDDR5	8124	7820	11642	8251	10605	9539	9656	8838	9639	9228	9460	7324	8316	3175	6173	5752	5354	5099	2732	5406	2182	13212	5773	5119
ANKRD25.25959.3319	ANKRD25	25959	TTGTCTGAGATGTTCTCTGCTG	hDDR4	988	1550	1865	1978	1356	1505	1606	957	2242	2222	1674	352	965	370	737	673	439	340	746	700	715	340	274	336
ANKRD25.25959.3457	ANKRD25	25959	TTCCGTTTCATGATAGATCGCA	hDDR4	519	1176	1006	1605	1150	1685	694	959	1467	1242	623	1007	394	247	1144	397	469	331	623	506	684	881	221	103
ANKRD25.25959.3462	ANKRD25	25959	TTTCATGATAGATCGCACGCCT	hDDR4	0	213	1	12	5	82	218	30	307	13	511	0	65	28	138	182	23	1	16	8	178	4	38	10
ANKRD25.25959.4201	ANKRD25	25959	TTAAGTTGTACTGTGAGCTGCC	hDDR4	790	418	174	970	292	536	829	101	860	171	333	392	120	234	216	238	139	16	224	78	204	7	48	22
ANKRD25.25959.4202	ANKRD25	25959	TAAGTTGTACTGTGAGCTGCCG	hDDR4	227	856	694	1055	1227	488	1271	274	968	601	639	943	244	144	879	461	358	75	195	39	475	251	123	113
ANKRD26.22852.2927	ANKRD26	22852	TTCATTTTCATATTGATACTGT	hDDR3	6378	8607	5227	6129	6817	9234	3927	9977	10733	5485	9077	6853	6226	7113	4170	7128	5646	3157	8247	2879	6395	4745	4531	3282
ANKRD26.22852.2956	ANKRD26	22852	TTAAGTGATTACATTCACTGAT	hDDR3	6471	6316	6314	6586	7371	10120	4526	7609	10442	4865	8874	5675	5625	4906	3317	6436	3760	2350	4218	2130	4537	3034	3241	2408
ANKRD26.22852.4852	ANKRD26	22852	TTTAATTCTGAGTTCCATCTGA	hDDR3	2017	2251	1513	2978	1073	2078	566	1230	1511	770	1754	1471	1485	2064	895	1615	1158	979	1427	432	1682	1152	1471	1081
ANKRD26.22852.4853	ANKRD26	22852	TTAATTCTGAGTTCCATCTGAC	hDDR3	2815	3910	3046	3610	4564	5657	1705	3904	4886	2551	5428	2541	3731	3146	2502	3605	2411	1378	2612	1037	1649	1106	2230	2007
ANKRD26.22852.876	ANKRD26	22852	TTATATTCTGAAATTAGTTGGT	hDDR3	5516	6198	3549	5906	6146	7205	2393	5455	11566	2475	6014	3641	4653	5340	2153	6410	3845	1560	4474	1333	3455	2469	2841	3067
ANKRD28.23243.1135	ANKRD28	23243	TTACTCTTCATATTGACATCGG	hDDR4	5013	5611	6730	7807	5010	7328	6874	2987	10280	6381	6025	5917	3106	2215	3359	3235	3156	2462	2704	2410	5090	6339	976	428
ANKRD28.23243.1275	ANKRD28	23243	TTCATTCACTACAACATCTTGT	hDDR4	3292	4142	3488	8559	7160	4343	4235	2134	10826	2992	5283	2779	2586	1790	2732	1784	2194	1645	1700	1444	3550	939	504	541
ANKRD28.23243.2730	ANKRD28	23243	TTCGTTGTCATTTATCACGGCA	hDDR4	387	188	524	838	419	649	795	109	511	420	323	467	454	228	203	270	39	571	185	80	135	23	65	25
ANKRD28.23243.2872	ANKRD28	23243	TAATGTATCAATTAACATCTCA	hDDR4	7750	8885	13398	12148	11145	9287	11666	5589	19400	7726	9834	8494	5913	3709	6847	5973	3933	5568	5423	6160	5174	7068	2324	1385
ANKRD28.23243.3018	ANKRD28	23243	TAAACACTCTACATGGTCTGTG	hDDR4	2624	2553	2109	2549	3117	3467	3983	1647	5924	3195	2898	2336	1542	885	1165	1541	702	1216	1294	1463	926	187	353	419
ANXA2.302.401	ANXA2	302	TTTCAATGTTCAAAGCATCCCG	hDDR2	3166	3719	2418	814	4271	3018	1358	3510	3266	8766	1601	2129	2234	2012	2023	2162	1879	2532	1974	1570	2407	1614	1402	2160
ANXA2.302.402	ANXA2	302	TTCAATGTTCAAAGCATCCCGC	hDDR2	360	1517	715	806	1081	1663	1145	919	1134	2268	739	1629	951	702	1184	603	735	810	1307	388	654	404	349	786
ANXA2.302.688	ANXA2	302	TACATTTCCTTGTAGACTCTGT	hDDR2	2857	3802	3468	740	2572	2539	1744	2704	2667	2502	1893	1331	1863	2705	2750	1786	873	2411	1478	828	687	2365	1185	2908
ANXA2.302.910	ANXA2	302	TACCTATCAAATACTTTCTGGA	hDDR2	5273	9604	6756	2857	7846	6653	5679	6747	8704	10962	9833	5044	4683	5579	5277	5323	3292	5004	4404	2202	4209	3133	4503	3335
ANXA2.302.914	ANXA2	302	TATCAAATACTTTCTGGAGGTG	hDDR2	5409	9508	5437	2495	7998	5630	6932	7640	5192	5622	7026	5875	5216	5881	6166	5007	3736	4297	5906	2299	3000	1839	3592	1881
AOX1.316.1230	AOX1	316	TTTGATAGCAAGTTGAGGGTAC	hDDR2	1083	1741	1323	306	813	1035	629	538	767	7258	605	373	328	727	681	724	390	287	441	433	753	234	338	785
AOX1.316.2173	AOX1	316	TTGATAGACAATCTTCACTCGC	hDDR2	1854	2482	1761	566	1959	1647	1140	1271	1692	2109	1466	1376	882	1058	942	1000	760	1110	1498	529	639	531	658	760
AOX1.316.2341	AOX1	316	TTCCATATAAAAATGTTCTTGA	hDDR2	19176	22385	16984	6847	19687	16395	14695	17471	16675	18357	19935	16109	13150	15955	14142	15194	10581	10601	13478	6695	9229	3450	8185	10373
AOX1.316.2420	AOX1	316	TATATTTGGGAAACTGTGTGGA	hDDR2	870	2253	1320	448	1337	892	1068	669	665	1419	1286	845	837	1022	838	886	746	712	1021	408	940	101	724	354
AOX1.316.258	AOX1	316	TTGTATCGTGATATCATCACTG	hDDR2	9399	10327	8669	3732	9539	8423	7612	7722	6256	10874	9680	8484	7832	7765	6771	5976	3731	5431	5964	3040	2735	1846	6006	3052
AP5S1.55317.350	AP5S1	55317	TGTGAATGAGGAAGGCGTGGAC	hDDR6	802	250	397	172	207	330	160	339	1073	797	380	686	671	541	70	41	579	519	286	191	257	821	254	97
AP5S1.55317.432	AP5S1	55317	TCAGGTGACTTCTCAGCACCGA	hDDR6	648	263	365	396	93	287	169	217	303	1092	319	863	121	258	151	26	348	384	380	183	274	161	369	134
AP5S1.55317.435	AP5S1	55317	TCATCAGGTGACTTCTCAGCAC	hDDR6	1547	646	767	1134	556	1084	382	541	1059	3314	1015	1465	963	492	747	168	844	663	566	424	558	1382	808	200
AP5S1.55317.490	AP5S1	55317	TAAAATCTGTTCCTTCCGGAGA	hDDR6	1429	886	3726	2687	1045	1916	642	1784	3431	3422	1951	2800	1716	806	1100	445	1465	1435	802	1164	1122	1159	1154	303
AP5S1.55317.520	AP5S1	55317	ACACATTGACTCTACCTGCCTG	hDDR6	2354	1061	1282	2463	966	1967	655	1420	2816	3447	2178	3655	1856	883	643	548	829	1305	1017	1436	889	863	1973	311
AP5Z1.9907.1099	AP5Z1	9907	TTCGGTACAGGAAGGACGGGTC	hDDR6	863	101	117	412	43	222	83	169	36	700	137	228	486	88	12	79	54	69	59	342	107	118	347	10
AP5Z1.9907.2078	AP5Z1	9907	TCGAAGAACTTGTTGATCTGCT	hDDR6	1436	690	2425	1334	679	1411	545	1392	2480	3205	2180	2615	708	616	918	313	540	1141	778	1517	1287	850	1660	181
AP5Z1.9907.2079	AP5Z1	9907	TTCGAAGAACTTGTTGATCTGC	hDDR6	3021	892	1947	1576	534	1249	317	1359	1074	1921	933	1562	906	753	574	693	587	2015	966	704	257	1230	1480	262
AP5Z1.9907.2237	AP5Z1	9907	TTTGACAGCAATAAAGAGGCCC	hDDR6	1308	158	298	1080	270	770	197	515	1039	1076	582	1356	484	328	136	272	611	978	402	389	460	512	762	69
AP5Z1.9907.989	AP5Z1	9907	TTACTTTGCTCAATGAGGCGCT	hDDR6	827	231	353	883	344	296	140	431	923	419	111	372	309	170	195	182	461	52	230	308	448	352	367	37
APBB1.322.1293	APBB1	322	TAGTGTCTCATCCTCCAGCTGC	hDDR6	1118	266	592	926	244	562	287	430	475	485	391	1392	220	256	189	262	714	348	409	239	480	251	588	155
APBB1.322.1402	APBB1	322	TTGACTGCCACACTGCTGCGTC	hDDR6	296	311	152	10	209	280	81	259	321	518	391	114	63	4	77	57	202	334	167	98	196	460	538	10
APBB1.322.919	APBB1	322	TTAATCACATCTACCCCAACAG	hDDR6	3790	1224	2841	4503	2222	3443	964	3405	6092	4944	4095	5555	2245	1541	1420	615	2714	2842	1898	1914	1561	2253	3719	1756
APBB1.322.967	APBB1	322	TAATAGACTTGGAACTTCTGGA	hDDR6	2156	938	2224	2172	691	1193	552	1901	3590	3063	2486	3529	905	965	1165	222	1692	1312	956	911	1064	944	2316	602
APBB1.322.970	APBB1	322	TAGACTTGGAACTTCTGGACCA	hDDR6	2295	359	1880	1245	566	902	277	1036	974	541	800	2450	1166	694	652	264	866	824	641	618	388	826	1136	284
APC.324.2206	APC	324	TACTATTTACATCTGCTCGCCA	hDDR6	694	409	1061	1139	284	728	244	871	1119	1590	1466	832	336	309	585	232	1375	889	530	685	431	490	596	231
APC.324.3415	APC	324	TATCATTTGAAGATCTCTTGTA	hDDR6	7040	3370	9639	5735	3131	5650	1857	5199	9383	9711	5388	7367	4662	2628	2620	1626	4186	5657	2519	3061	3513	5430	5491	2280
APC.324.4071	APC	324	TAAACTATAATCAATAGGCTGA	hDDR6	11506	4269	10401	8091	3294	7552	2211	6817	9030	16226	7342	10018	7237	3638	2796	2488	6412	7379	3290	3979	3881	7303	7629	2338
APC.324.4995	APC	324	TAATAAAGTATCAGCATCTGGA	hDDR6	3865	1509	5921	3556	1521	2280	768	2278	4462	6660	3653	5551	2659	2084	2229	1394	2435	3035	1416	1804	1241	1485	2713	1556
APC.324.5247	APC	324	TTCAATATCATCATCATCTGAA	hDDR6	8628	3276	9722	10273	3667	7161	2353	5765	7738	12635	6096	9297	5998	3442	3878	2131	6545	6653	3314	4081	3217	5409	8923	2084
APC1.64682.1302	APC1	64682	TTAAAACAACATTCTCTTCCTT	hDDR4	4076	3496	5658	5136	4754	5888	6127	2873	8013	4940	5848	2502	2396	1362	2195	2053	1941	5271	3490	2124	4915	7434	1698	573
APC1.64682.1303	APC1	64682	TAAAACAACATTCTCTTCCTTA	hDDR4	8087	8623	10030	13253	4246	5142	2693	2508	5634	6218	2951	2279	3660	2071	4133	3144	1226	5284	3357	2617	1228	9070	1448	726
APC1.64682.1322	APC1	64682	TTATATTAGTAATCGTTTCTGT	hDDR4	5685	6027	7088	7057	3232	1762	2119	1275	2323	1938	939	1894	2142	2282	2934	2627	299	2489	1806	1357	1198	2004	391	227
APC1.64682.3706	APC1	64682	TTATTGTAAACAATCCAAGCTG	hDDR4	4822	4669	5859	7170	5629	4709	5122	2078	12108	4403	7265	5109	2261	1645	2932	3483	1508	3186	4938	4487	2333	2671	2102	1075
APC1.64682.4713	APC1	64682	TTATGTAGACATGTGCTTGGAA	hDDR4	2365	2104	2983	3471	2805	3853	3436	1034	3788	6697	3603	1637	1255	646	1273	803	388	2971	1488	1451	474	2515	709	593
APC2.10297.1445	APC2	10297	TTCATAACAGCACAGGTGGCCT	hDDR3	531	267	9	123	28	463	102	220	3	540	1	311	16	139	125	137	42	33	45	5	182	0	2	0
APC2.10297.1874	APC2	10297	TGTGCAGACAGATTCCACAGGG	hDDR3	1850	3082	1352	2149	2013	2197	1437	1837	2817	1647	3104	2244	1039	2663	1402	1211	1261	1112	2481	586	1544	196	3000	288
APC2.10297.5570	APC2	10297	TAGATCACTGTTCGTCCCCGGA	hDDR3	649	361	155	1369	253	626	327	1174	989	370	272	247	566	794	133	406	259	271	139	370	537	31	752	759
APC2.10297.617	APC2	10297	TCATTCAGCAGGAAACACCGTT	hDDR3	459	424	17	298	421	552	298	432	317	465	725	87	38	239	178	458	143	131	431	65	206	180	358	253
APC2.10297.626	APC2	10297	TTCTCAATCTCATTCAGCAGGA	hDDR3	1684	2604	2660	2901	2298	2639	2232	3708	3608	1394	3199	2771	2091	1978	1416	3221	1583	1161	2277	659	1602	1900	1119	1047
APC5.51433.1239	APC5	51433	TTCATGCTCAGCAACATCTGGG	hDDR4	2000	1344	1605	1972	1825	1578	1014	790	4188	847	982	683	906	394	888	1269	784	982	801	933	730	257	433	235
APC5.51433.1714	APC5	51433	TTGAACTGAAAACATCTTGGAC	hDDR4	4290	4195	6076	6316	4367	3859	5729	3974	5705	3606	4444	4765	2877	1438	2983	2484	1250	3615	2715	3748	948	3325	1390	1505
APC5.51433.1747	APC5	51433	TTAAGTAGCTGAGATAATGCGC	hDDR4	2828	1552	3296	3454	2158	1955	2016	1502	2592	1528	1702	3028	911	1094	1530	1738	358	1391	1098	350	696	811	402	196
APC5.51433.2061	APC5	51433	TACAGTTTAAACACTTGGCTGA	hDDR4	1147	1631	2129	2360	1441	1425	1019	614	2829	926	1281	1108	414	428	913	1158	291	635	684	425	406	1337	246	167
APC5.51433.850	APC5	51433	TTTGTAAAAGCTTATGTGCCTC	hDDR4	1758	1508	2353	3036	1317	2147	1341	1051	2416	1414	1101	1416	1257	467	1567	1137	250	1024	717	892	183	633	305	128
APEG1.10290.2789	APEG1	10290	TAAGTGAGACCTTGAAGGTGGG	hDDR3	1236	676	533	683	725	1039	1070	1131	2957	738	917	540	929	744	777	737	261	457	621	153	559	1108	506	215
APEG1.10290.2790	APEG1	10290	ATAAGTGAGACCTTGAAGGTGG	hDDR3	2407	1751	1290	2894	2569	2765	946	1088	3008	1776	2965	2242	1020	2348	1093	1823	857	408	1434	423	1160	271	985	205
APEG1.10290.2815	APEG1	10290	TTGGCCTTCTCTTACTGACTGG	hDDR3	1513	1265	1344	1904	1232	2756	835	1826	1068	1696	1322	792	1086	1766	469	1342	850	708	1301	316	953	2760	1246	410
APEG1.10290.2982	APEG1	10290	TAGAAACCAGCATCGCCACGCT	hDDR3	1	35	11	195	322	538	48	201	71	130	13	9	24	21	4	300	73	2	36	7	20	0	145	10
APEG1.10290.2991	APEG1	10290	TTGCAAGTGTAGAAACCAGCAT	hDDR3	598	976	139	668	439	755	244	280	1031	228	542	515	467	299	191	557	738	61	1000	213	197	26	980	17
APEX1.328.1218	APEX1	328	TTGGAACGGATCTTGCTGTCAC	hDDR1	2432	2737	2367	2424	1394	1373	717	1759	1577	361	1102	277	863	1268	1263	1438	1074	401	653	805	909	629	1514	1048
APEX1.328.595	APEX1	328	TTGAAGGCACAGTATATCTGGG	hDDR1	9253	5387	3495	5623	4413	5367	2353	2706	3313	2106	3635	754	2303	4655	4188	4564	3238	1495	2029	2367	3788	2957	2548	2296
APEX1.328.615	APEX1	328	TTCTCTGAACATTTGGTCTCTT	hDDR1	2823	3790	1638	1355	1146	821	552	957	1672	82	2049	218	676	1647	1390	1329	924	616	341	740	1308	10246	694	746
APEX1.328.619	APEX1	328	TTTGTTCTCTGAACATTTGGTC	hDDR1	3969	3293	4808	5083	2639	3533	1373	4109	3454	818	3840	825	1208	3161	1792	3635	1694	1359	1016	1579	1601	1822	1099	3750
APEX1.328.663	APEX1	328	TATTGATGAGAGAGTCCAGGCA	hDDR1	588	817	765	607	765	833	761	945	900	968	879	295	280	1119	1107	734	469	402	527	527	880	89	875	1843
APEX2.27301.1164	APEX2	27301	TTGATTGTTGTGCTGCAGCGTC	hDDR1	1453	246	162	35	723	200	51	48	316	119	504	90	88	429	126	271	87	238	51	75	47	115	132	21
APEX2.27301.1165	APEX2	27301	TTTGATTGTTGTGCTGCAGCGT	hDDR1	879	1142	278	1374	690	1393	361	999	433	60	334	250	329	1221	554	1106	733	169	512	1334	313	27	576	1120
APEX2.27301.1416	APEX2	27301	TTTGGCTTCTGAAGTCTTGGCC	hDDR1	1579	573	439	587	574	1070	485	488	1040	206	398	217	226	417	1295	614	508	419	639	316	645	78	1167	339
APEX2.27301.289	APEX2	27301	TGAAATAGGAGTTATAACCCTC	hDDR1	6486	4979	5965	4550	3669	6022	2379	5804	3018	1221	3818	1060	2243	4678	4308	5296	2574	1628	1677	2495	3185	3881	2673	3991
APEX2.27301.344	APEX2	27301	TTGTCCTTACAGAAGGTGGCTA	hDDR1	1071	993	993	1690	1198	1796	628	1195	764	620	709	394	324	864	896	1006	584	189	452	308	312	903	809	510
APLF.200558.1014	APLF	200558	TTAATATTATTCATCTCTGTGT	hDDR1	17988	10222	14245	15803	8713	21600	5996	15752	14169	4220	11306	2395	4797	11940	9776	14295	8455	6677	5289	7487	13826	17171	8474	8682
APLF.200558.1473	APLF	200558	TTATGTCTATATTCTATCTTGT	hDDR1	31521	21815	22986	27208	17211	27601	9088	24921	20220	8164	19291	3379	10212	24948	18643	22644	15019	8842	9692	9882	18875	18147	14700	15463
APLF.200558.2670	APLF	200558	TTTAACAATTCAAAGTCACGTA	hDDR1	8230	7752	8183	9622	5355	9307	2595	6725	4898	3965	5233	1130	2664	7897	5853	7609	4274	1788	4489	3380	4969	7832	5308	4796
APLF.200558.2890	APLF	200558	TTAAATATTGTATAATTACTGG	hDDR1	27337	22738	26738	28759	13880	39374	8691	26042	22266	8770	19575	4006	7621	23998	18505	24937	15014	10123	9884	10723	21389	29771	15993	16993
APLF.200558.746	APLF	200558	TTTGATCACTTAAATGTTCTGC	hDDR1	4286	5530	6323	7686	4310	8362	3848	6626	6247	1587	5811	1447	2711	4869	4232	6567	3021	1689	2141	2801	4472	3182	2934	3602
APLP2.334.1448	APLP2	334	TTATCATCTGCAGAGGTCTCGA	hDDR2	2205	2076	1505	426	1569	986	952	890	1674	1509	1320	1516	806	1089	2158	1460	730	718	1515	748	222	176	870	299
APLP2.334.2168	APLP2	334	TTAATCACTTTCTCTTCGGCAC	hDDR2	2452	3769	2424	691	2374	2121	1459	2347	1843	3128	2851	2030	1514	2016	1746	1354	1312	1461	1707	1076	1321	729	943	1621
APLP2.334.2216	APLP2	334	TTATTCTTACTGTTAATCACTT	hDDR2	6400	7135	5395	2109	8591	7804	4979	6476	6667	8707	8390	6115	5135	6334	7735	5358	3899	3972	5811	3579	4626	3104	3167	4727
APLP2.334.2513	APLP2	334	TTCTGCATCTTGTTCAGGTGAC	hDDR2	3231	5425	2842	931	1909	2567	2209	2094	1537	2416	1829	2240	1583	2240	3660	1634	1800	1725	1461	1027	1136	121	2137	1058
APLP2.334.656	APLP2	334	TTGTCAATACTAACCCGCTGGT	hDDR2	2371	2936	1682	438	2201	1234	1568	887	1351	425	2737	374	1046	1573	1336	839	484	431	913	452	255	56	395	573
APOE.348.607	APOE	348	TCAACTCCTTCATGGTCTCGTC	hDDR5	1366	1146	1436	1823	2035	1720	1308	1690	1963	1042	1503	1748	1581	425	587	404	1136	399	503	895	409	663	689	1736
APOE.348.608	APOE	348	TTCAACTCCTTCATGGTCTCGT	hDDR5	1185	761	1525	1694	1643	1060	1260	1709	1206	921	2120	478	983	330	602	466	708	343	330	1514	373	274	810	4727
APOE.348.617	APOE	348	TTGTAGGCCTTCAACTCCTTCA	hDDR5	1125	830	819	1417	2672	1528	1045	1364	1621	644	765	312	1281	332	624	1414	539	273	269	679	66	606	1158	258
APOE.348.618	APOE	348	TTTGTAGGCCTTCAACTCCTTC	hDDR5	554	561	280	1161	1265	1030	1596	1055	731	625	354	1773	505	237	391	561	329	324	282	1114	182	313	688	2870
APOE.348.863	APOE	348	TTCTGCAGGTCATCGGCATCGC	hDDR5	342	196	5	273	8	88	48	98	3	268	155	142	28	81	306	187	28	105	116	185	6	212	337	156
APOH.350.141	APOH	350	TCATGTGTACATTTCAGAGTGT	hDDR2	2289	4369	3509	1091	2737	2536	1954	3855	2193	1579	2629	1323	1796	3153	2734	1480	1051	2025	1802	1355	820	642	1041	1944
APOH.350.193	APOH	350	TAAACTTTCTCATCCCTCCTCG	hDDR2	2879	3479	1514	754	2228	1589	1670	3224	1832	3890	2057	2522	1219	1528	1646	1049	1024	856	1294	1021	1433	505	2086	556
APOH.350.328	APOH	350	TTACAAGAAAAACTGATCGTGT	hDDR2	1434	1476	1748	754	2723	1158	1314	1519	2127	1746	1160	917	1112	1822	2334	1188	1095	1583	894	490	1305	226	533	660
APOH.350.819	APOH	350	TTCACAAATCCATTGTCTGGTC	hDDR2	3076	3800	3119	1386	4135	4374	2817	3946	2416	4217	3477	2374	1986	2735	2939	2180	2677	1877	2664	1824	1608	471	1718	1837
APOH.350.899	APOH	350	TATACACTGAGCATCCTCTGTA	hDDR2	1759	2391	3225	672	1929	1346	1594	1541	882	1149	1792	650	1011	1580	1486	1872	1319	1156	2186	732	829	261	1030	2013
APP.351.1019	APP	351	TAAGAATTTGCACTTGTCAGGA	hDDR2	2009	1926	1243	971	1400	760	1848	1362	1937	1740	2886	1319	960	991	1361	1479	726	1108	1308	549	911	354	1820	921
APP.351.1823	APP	351	AAAGATTCCACTTTCTCCTGGA	hDDR2	1552	2039	1753	508	1894	2789	1708	1890	2818	2975	1621	1192	869	1853	1362	1090	1225	1831	1191	970	1150	536	1255	1132
APP.351.1895	APP	351	TTCTTTAGCATATTGAACACGT	hDDR2	3926	4410	3372	899	3756	3636	2896	3274	3229	2514	5468	4052	1645	3284	4528	2208	1860	2040	2871	1463	1796	494	2890	1656
APP.351.1898	APP	351	TTTAGCATATTGAACACGTGAC	hDDR2	3268	4666	3034	1291	3962	2344	2012	3283	2467	2194	2442	2756	1938	2335	1740	2520	1770	848	2135	1442	1586	552	2458	1902
APP.351.2287	APP	351	TTCACTTCAGAGATCTCCTCCG	hDDR2	1989	1188	1639	592	1426	1535	907	1377	1177	847	1050	1521	1000	1013	649	782	743	535	662	292	762	361	747	660
APPL.26060.1236	APPL	26060	TTATTGTACAGATCCACTCTTC	hDDR4	1942	2237	4000	5703	3967	1997	3838	2151	8916	3219	3460	3748	1701	1432	1980	1941	1946	1709	2873	2061	1890	1201	1153	695
APPL.26060.1237	APPL	26060	TTTATTGTACAGATCCACTCTT	hDDR4	1517	2031	1876	3350	2302	2177	1663	1917	5043	990	1796	1752	1097	619	1279	1730	812	1063	1131	1547	1318	547	510	477
APPL.26060.234	APPL	26060	TATAGTTGGAAATAGCTGTGGC	hDDR4	996	1446	1138	1345	1557	1445	1468	921	2033	820	1157	1686	770	572	1100	627	614	596	765	631	1129	715	315	104
APPL.26060.615	APPL	26060	TTACTTCATACTTCACCTTGTC	hDDR4	4226	4122	4983	5632	5773	4589	4557	2608	13629	4380	5123	3624	3193	1424	3457	2636	1786	2673	2816	3477	2387	2230	1030	1324
APPL.26060.946	APPL	26060	TTAACAGGAAATTTGGTGGGGT	hDDR4	380	345	1246	240	1057	550	346	223	1488	738	279	236	315	176	225	435	63	54	244	174	125	81	95	18
APRIN.23047.1009	APRIN	23047	TTTAATTTAAATTCAAGCTGGG	hDDR4	4255	6731	5057	4932	2780	4204	3228	1632	5777	2465	2767	2799	2548	1497	2771	2270	1192	952	1616	1258	2030	714	408	246
APRIN.23047.1600	APRIN	23047	TAATATAAGCATTTCATCCGTT	hDDR4	2258	2636	3744	3498	797	836	584	149	484	123	202	66	1265	466	1239	842	145	160	180	211	285	93	142	47
APRIN.23047.3208	APRIN	23047	TTAAGTTGTTCAATATCCTGTA	hDDR4	4137	3827	5792	7107	4307	4034	4261	3157	6526	3718	3493	1864	3256	1539	3959	3612	1742	1390	2321	1945	2083	503	807	471
APRIN.23047.4469	APRIN	23047	TACTGTAGAAACTTCCTCCTCC	hDDR4	1941	2096	1816	2109	1845	1741	1940	1807	3563	1771	502	954	918	684	1441	956	632	587	389	533	861	80	254	36
APRIN.23047.795	APRIN	23047	TTAAATTCTTATGAGCAGGTAC	hDDR4	4096	5915	5654	7016	5167	4682	4522	3130	11978	3727	3660	3144	2819	1837	3066	3092	2179	1434	1935	3112	3675	1483	807	451
APTX.54840.1170	APTX	54840	TATTTATCCTTTATCACCACCA	hDDR1	5049	3232	4072	4168	2733	3515	1694	3895	3100	411	3499	460	1127	3655	3751	3167	1608	1653	1734	1819	1664	3528	2807	1621
APTX.54840.457	APTX	54840	TTTCTTATCAGTGATCTTGGTC	hDDR1	5475	4841	3679	3697	2703	6909	2072	4496	3363	2821	3198	969	1924	4416	3214	3818	2432	1246	1430	1599	2543	2737	2518	3745
APTX.54840.458	APTX	54840	TTCTTATCAGTGATCTTGGTCT	hDDR1	2630	2292	1301	2789	1239	1524	833	1880	1529	337	1575	1024	628	1806	1811	2103	1257	444	837	994	2135	837	1189	1425
APTX.54840.461	APTX	54840	TTATCAGTGATCTTGGTCTCTG	hDDR1	12082	7933	7506	7499	5226	11003	4012	7220	11031	3971	4987	1918	2908	6920	5584	6121	4190	3466	3605	4232	7131	5917	3619	6234
APTX.54840.462	APTX	54840	TATCAGTGATCTTGGTCTCTGG	hDDR1	6801	3356	3718	4652	3184	4955	2774	3708	8444	1356	4677	1482	1471	3230	2597	3624	2143	1030	1689	1940	3095	4315	2821	1846
AQR.9716.1589	AQR	9716	TTCATAAGTTGATTCTAAGCGG	hDDR3	5489	4913	4627	4901	767	1668	542	1639	477	503	1494	821	1981	1781	2339	2784	1067	815	505	320	1328	704	680	596
AQR.9716.2242	AQR	9716	TACTTTAACATTATGACCAGGG	hDDR3	2462	2070	1583	2261	397	985	164	1024	909	98	627	1018	970	992	788	1592	76	322	405	491	68	764	115	6519
AQR.9716.4033	AQR	9716	TTGAAATCTATCAACAGTTGTC	hDDR3	5775	6378	4484	6144	3592	5222	2498	6085	5090	2874	4806	4113	5007	3016	2131	5427	1727	1524	3824	1280	2328	1029	1633	1193
AQR.9716.660	AQR	9716	TTCTTCTTAAAAATCAGCTGTA	hDDR3	5799	6764	4778	7776	6806	7357	3560	6583	11555	3139	6037	5094	5882	6116	2936	4750	4318	2675	4945	1251	3220	3819	2303	1862
AQR.9716.821	AQR	9716	TTTAATTCTAATTCCAATCGTG	hDDR3	7082	5111	4833	8105	922	1685	750	2445	1788	830	1837	1112	1896	1933	1428	3480	584	657	1215	668	735	1339	515	442
ARFGEF2.10564.2400	ARFGEF2	10564	TTGCATTCTATGTATCTTGCGG	hDDR3	1811	4592	2481	4199	3632	4896	1958	2309	4340	2239	3068	1139	3197	2873	1864	4677	1667	1371	3592	1050	2174	3981	2082	693
ARFGEF2.10564.2554	ARFGEF2	10564	TTTACTATCATTGATACCCCGA	hDDR3	3775	3616	2518	3864	3582	5457	3243	4111	5917	3112	3767	4530	3145	3692	1627	3750	2698	1327	3410	1138	3002	1435	2614	2210
ARFGEF2.10564.4487	ARFGEF2	10564	TTTCTAAGCAATTTGTACCTGA	hDDR3	2879	3486	2689	3382	3334	3638	1433	3899	6576	1973	3460	2543	2743	2364	1583	3370	2258	636	1727	814	1528	2156	849	1014
ARFGEF2.10564.5430	ARFGEF2	10564	TTATACACAACACCTATCCGTA	hDDR3	1691	3815	2798	4030	2345	5119	2374	3096	4230	1849	4205	2839	3226	3527	2598	2819	2069	1922	3039	1291	1801	3872	1944	2094
ARFGEF2.10564.635	ARFGEF2	10564	TATTGTAACATGTTCTCACTGT	hDDR3	1663	1502	2061	2284	1848	2528	954	2053	2289	1027	1798	1371	1581	1661	953	3022	836	622	1599	360	292	139	428	242
ARHGAP18.93663.1215	ARHGAP18	93663	TTCAATTCGAGAAATCAGTCTG	hDDR5	6034	4642	6782	5137	8789	6860	7395	7422	7480	6509	7796	9628	4615	1779	5039	2766	3261	2124	1862	3827	1567	1477	2767	4416
ARHGAP18.93663.1645	ARHGAP18	93663	TTATTATCTATTACTCTTTGGA	hDDR5	18449	17040	27638	15729	25718	22408	21494	25057	18530	23611	22016	24651	19148	6011	13460	8426	11097	11059	5789	16494	4595	8850	13034	16079
ARHGAP18.93663.1800	ARHGAP18	93663	TTGGTTTACAATAAACTTGGGA	hDDR5	3043	2439	4039	2733	5342	3830	3791	3908	3554	5612	5048	3219	4608	1237	2311	2034	2325	1780	1214	2333	927	1452	2799	2105
ARHGAP18.93663.324	ARHGAP18	93663	TTCATCCAAAGAATCCTGGGAA	hDDR5	1718	2115	2587	3174	3248	2406	3827	2145	2575	5626	2056	3144	1955	643	1591	1823	1570	1263	669	1664	715	675	1721	1932
ARHGAP18.93663.685	ARHGAP18	93663	TTCATTTGTTCTAAGTGACTGC	hDDR5	2156	2327	2401	3420	3841	2918	2679	3793	2323	3247	1831	3085	3540	771	1674	1971	1469	1162	700	1624	602	1198	1495	1563
ARHGAP21.57584.1260	ARHGAP21	57584	TTTATTATCTAAAGTATCTGAT	hDDR4	14306	12448	15096	18204	15185	15642	17031	8051	22663	13454	16850	11602	8975	5206	10446	10211	4559	6989	9599	8668	7757	7702	2551	1362
ARHGAP21.57584.1269	ARHGAP21	57584	TAAAGTATCTGATTGCTCAGTT	hDDR4	1327	2299	1642	2732	2468	1798	2282	1755	4877	1740	2021	3748	1313	1008	1180	1331	504	1831	1280	1495	695	2979	530	403
ARHGAP21.57584.2648	ARHGAP21	57584	TTTCATTGCAAACACACACTGC	hDDR4	1229	1415	1487	1944	849	1838	1334	1191	3209	2100	1845	2432	536	490	564	814	601	413	743	392	420	78	229	74
ARHGAP21.57584.5518	ARHGAP21	57584	TTGATGTTAAACTTCCCTCGGT	hDDR4	751	1448	1666	1343	1010	831	961	767	2522	1731	1769	1412	411	275	629	762	397	804	1032	606	1123	437	341	162
ARHGAP21.57584.6203	ARHGAP21	57584	TTTAGTATCATTGTGACACTGT	hDDR4	1648	1402	1138	1812	945	1460	1041	1075	2849	1412	1660	850	734	366	904	570	654	666	1098	738	709	542	189	173
Arhgap28.79822.1092	Arhgap28	79822	TTTATCAGCATTAAACTTGGCA	hDDR5	2105	1314	1467	1375	2068	1746	1599	2321	1407	2103	1480	2244	1573	536	850	855	917	637	476	1256	620	680	1415	1015
Arhgap28.79822.1242	Arhgap28	79822	TTGAAACTGTACTTTGACGTGA	hDDR5	1974	1733	2850	1559	2213	2434	2063	2922	1777	2264	2226	1866	1540	589	848	1376	1569	928	595	1383	835	777	810	929
Arhgap28.79822.1428	Arhgap28	79822	TAATTCTTCATAATCAGAGTGT	hDDR5	5503	4139	6465	5075	5893	6202	4877	6716	4293	7852	7331	6073	5561	1373	2651	2425	2760	3478	2124	4298	1219	2658	3654	6706
Arhgap28.79822.1839	Arhgap28	79822	TTCATATAACCTTTGGTTCTGA	hDDR5	4418	3577	7283	3795	6679	5590	4303	5619	4753	6835	5220	3938	4244	1477	3530	2416	2705	2467	949	2806	711	1851	2503	2260
Arhgap28.79822.717	Arhgap28	79822	TTTAGTTAAAACATAGTCTTCT	hDDR5	4092	3122	6121	3195	6216	5106	4326	5569	4834	6626	4197	6056	4229	1132	2476	2779	1988	2256	1457	3980	1140	3062	2475	7437
ARHGAP30.257106.1078	ARHGAP30	257106	TTTCAAATGCATATGACCTGCG	hDDR5	1723	1378	3663	2017	3745	1277	3136	1753	2334	2489	1567	3199	1942	918	1385	1232	872	913	535	1670	276	1139	1072	2248
ARHGAP30.257106.1079	ARHGAP30	257106	TTCAAATGCATATGACCTGCGC	hDDR5	1333	1135	1712	1394	1402	1053	763	1568	824	1206	2741	1696	542	152	1017	493	338	499	327	423	200	92	541	185
ARHGAP30.257106.1480	ARHGAP30	257106	TCTTGCTACACATTGCACTGGG	hDDR5	1356	2100	1024	1249	3144	2050	3349	4107	3184	2913	1089	1938	2284	777	1355	936	798	979	706	1209	758	1033	949	1255
ARHGAP30.257106.2791	ARHGAP30	257106	TTAGAGATGATGTTCGGGGGCA	hDDR5	278	395	308	127	179	398	1169	409	210	459	304	14	468	66	132	64	38	114	241	471	101	11	974	38
ARHGAP30.257106.3216	ARHGAP30	257106	TAAATTGAAGATAGACCTCCAC	hDDR5	4036	2194	2490	2328	4019	3048	3406	2155	2919	4478	3198	2360	2346	943	2400	1380	1417	1138	1091	2498	645	1500	1925	3445
ARHGEF12.23365.1449	ARHGEF12	23365	TTTAGTAATTCAATGCTCTGGA	hDDR4	4128	3036	3660	2546	2867	2409	2758	1442	6229	1708	1632	2776	2221	947	1602	1172	914	1184	1145	1587	980	573	276	271
ARHGEF12.23365.2500	ARHGEF12	23365	TTCTACTTCACATTCCTCCTCC	hDDR4	1320	2308	1623	2424	2542	1517	2538	623	3518	1184	1747	1369	1365	617	1931	1167	550	569	906	818	1485	363	657	223
ARHGEF12.23365.2695	ARHGEF12	23365	TTCATTAATCACTTCCTGTCTT	hDDR4	1165	1929	3459	3658	4139	1565	3052	1256	7373	1514	1605	1398	1062	1100	1751	933	1084	528	1215	1348	1537	218	619	120
ARHGEF12.23365.3427	ARHGEF12	23365	TAAATCAATAGTTTTATCTCTA	hDDR4	10212	14353	15228	20657	14116	12296	14075	7275	22222	7938	8085	9068	7050	4384	7972	6594	4030	5884	6864	6459	8285	6306	2425	2092
ARHGEF12.23365.4375	ARHGEF12	23365	TAAAATGTTACTTGCCTGGCTA	hDDR4	863	338	568	1251	656	338	621	812	1178	332	711	537	221	295	261	124	209	261	109	317	710	71	75	115
ARID1A.8289.2172	ARID1A	8289	TGAATCTTGAGATAGCTCCTGC	hDDR3	1279	1853	831	1682	1753	2920	1329	2525	4724	2876	3944	2247	1349	1746	1068	1387	795	572	812	673	785	3672	395	1802
ARID1A.8289.2289	ARID1A	8289	TATTGAACCAGATAGATCAGGC	hDDR3	2246	3084	3624	2723	2820	6138	2447	4875	9214	6013	6312	5778	3738	2774	2090	3817	1956	1139	3333	971	2413	609	1780	958
ARID1A.8289.3355	ARID1A	8289	TAGAAGAACTGGATTTCTTGGA	hDDR3	1746	2807	1333	3038	2442	5176	1438	2845	4699	3799	4748	2220	1697	2332	1246	2611	1400	975	1370	575	1133	953	1184	498
ARID1A.8289.4440	ARID1A	8289	TTGATACATTGTAGTCTGCTGG	hDDR3	2018	3346	2732	2451	3586	5029	2760	4836	4428	3834	4771	2468	2676	3662	1395	1888	2252	1220	2749	819	1569	2001	3404	798
ARID1A.8289.7095	ARID1A	8289	TTCGTACAGAGTAAACTCTGAG	hDDR3	4723	7107	5732	6984	9445	25627	8576	13617	18880	24286	19913	23648	9415	6316	5482	6751	2926	2582	6227	2696	3487	1599	3562	5951
ARID1B.57492.1965	ARID1B	57492	TTAAGTTCAAGTCTTCATGGTT	hDDR4	2224	1574	2226	788	2314	3039	1934	889	4663	2551	3068	1312	1408	692	1583	1119	781	350	1214	723	1295	320	652	484
ARID1B.57492.3657	ARID1B	57492	TTGTACTGCTTCTTCCACCTTG	hDDR4	1300	1737	2215	1420	1794	2074	1631	1291	5001	2314	2176	1242	668	724	891	858	639	1196	749	768	380	345	728	298
ARID1B.57492.4702	ARID1B	57492	TTCTGCATCTTCATAGACGGCA	hDDR4	457	422	755	1201	505	1223	227	331	1217	1272	724	549	533	105	280	631	306	63	39	322	473	4	120	147
ARID1B.57492.4972	ARID1B	57492	TTGAAAGTAGCAACAGTGCTGT	hDDR4	362	1624	658	535	1528	951	1179	672	3717	988	2596	2081	690	483	764	526	481	464	762	280	241	78	216	193
ARID1B.57492.679	ARID1B	57492	TAGTAATTATTAAACTCCGGGA	hDDR4	4747	5039	8034	7634	8198	6396	6729	3612	14419	6725	6852	6250	3653	2018	5248	3200	2559	2056	2539	3507	5057	1073	954	369
ARIH2.10425.1393	ARIH2	10425	TAGAATAAGTACTTCTTGAGGG	hDDR3	3095	4899	3153	4755	2975	6309	2756	6067	7138	3589	6261	4682	4726	3916	2413	4290	3705	1610	5297	1555	4589	2493	4834	2568
ARIH2.10425.1621	ARIH2	10425	TCAAACAGCTTCTTCCTGGGTC	hDDR3	1818	3233	1923	2138	2164	2427	2136	2385	3041	1624	4228	1995	1681	2416	1296	3147	1806	1064	3244	677	1359	1061	1750	1218
ARIH2.10425.1624	ARIH2	10425	TATTCAAACAGCTTCTTCCTGG	hDDR3	4360	4782	4565	6646	5453	5638	2882	6238	10037	3226	6395	3985	4648	3612	2812	4664	3608	2647	5148	1593	4742	3035	4706	3193
ARIH2.10425.377	ARIH2	10425	TTCTTCTTCTTCTTCCTCTTCC	hDDR3	1938	3067	2224	2345	3603	5949	1989	3500	6793	3751	4972	1906	2590	3646	1781	3416	1971	1149	3352	660	1703	1429	2504	683
ARIH2.10425.605	ARIH2	10425	TATCTCTGAAACTTGCCAGTGG	hDDR3	1322	1007	1046	1667	1182	1637	1338	1314	1060	812	2110	1291	1339	728	975	1267	1294	366	1345	495	1659	732	1827	661
ARL2BP.23568.360	ARL2BP	23568	TTGTCCATGAAATTTCTCTGTA	hDDR4	6615	6603	9410	8699	6704	6443	7451	5239	10626	4717	6511	5017	4602	1848	4331	3678	2501	2928	2645	2976	3004	3967	964	531
ARL2BP.23568.397	ARL2BP	23568	TTTATTCTCTTCTGTGTCTTCA	hDDR4	2417	2559	4273	2541	3408	3427	3984	1667	6802	2099	1781	3068	1896	1176	2013	1937	1629	2335	2837	2626	2173	828	940	809
ARL2BP.23568.486	ARL2BP	23568	TTGAACTCAGGAATCCGCTGCA	hDDR4	507	339	368	225	1021	464	521	276	1777	12	2	78	144	127	120	58	92	25	48	45	214	46	47	55
ARL2BP.23568.585	ARL2BP	23568	TTAAAAGCCAGAAAATCTGTGA	hDDR4	3858	2038	2995	5861	3654	4056	3532	3258	6661	3362	4609	4153	1548	936	2563	2003	1324	1154	1868	1647	1079	816	941	315
ARL2BP.23568.586	ARL2BP	23568	TTTAAAAGCCAGAAAATCTGTG	hDDR4	10499	6828	7347	8129	8073	6877	7801	4460	17168	4767	8505	7461	3755	1821	3529	3762	2332	2161	3274	3033	3046	840	1197	1034
ARMC6.93436.1045	ARMC6	93436	TTCTGTTCATGTTTCAGGCAAG	hDDR5	1774	1637	2460	1757	2649	1602	1915	2402	2004	1897	2367	2741	2400	468	1671	1449	1314	759	626	1139	693	542	1575	1149
ARMC6.93436.1222	ARMC6	93436	TGCACAATCATCTTGGCATGGT	hDDR5	1752	1857	1417	1131	1441	1819	1100	1330	813	875	2105	1174	381	174	574	992	1067	432	283	663	329	1022	205	933
ARMC6.93436.1228	ARMC6	93436	TTCTCCTGCACAATCATCTTGG	hDDR5	2393	2973	4578	2493	4023	2617	3439	3401	3790	1929	2967	4834	3372	595	1738	1402	2234	915	1596	2069	960	1207	2328	2306
ARMC6.93436.1240	ARMC6	93436	TTCAAGCCTTTGTTCTCCTGCA	hDDR5	385	749	819	267	634	555	1397	1021	227	95	279	934	680	39	286	137	754	114	401	132	172	108	574	381
ARMC6.93436.605	ARMC6	93436	TTGCGATTCAAACTGCTCCACG	hDDR5	476	445	733	324	654	577	345	1287	659	448	801	1029	147	74	462	118	395	37	216	350	124	178	400	32
ARMET.7873.237	ARMET	7873	TTCGTTTTCAATAGTGGCTGGT	hDDR3	232	176	368	123	321	133	101	239	287	319	307	101	278	64	177	209	316	494	467	50	199	12	139	44
ARMET.7873.321	ARMET	7873	TTTGGTGGCTGCATCATCTGTG	hDDR3	363	530	742	403	333	680	521	492	563	381	674	735	190	867	311	303	136	95	628	198	404	185	302	228
ARMET.7873.419	ARMET	7873	TTAAGCTCACATATCTGGCTGT	hDDR3	1084	1773	1044	1323	1971	2932	657	1861	3352	1134	2259	2195	1277	1451	558	1134	865	603	919	442	911	2264	1254	587
ARMET.7873.473	ARMET	7873	TTAACTCGGAGCTTCTTCAGGT	hDDR3	1059	2125	1310	1423	2755	3204	1009	1497	3151	2560	2332	2218	1719	2328	1017	1562	1526	1300	1231	465	1346	1088	1569	653
ARMET.7873.485	ARMET	7873	TTCTTCAGCTCTTTAACTCGGA	hDDR3	1233	1381	1410	1768	708	1514	547	1282	3539	1107	1083	999	1515	1391	778	1242	952	300	1047	271	624	945	800	331
ART5.116969.660	ART5	116969	TTGAAGGGAAAGTGCCTCATGT	hDDR5	951	336	779	493	1262	715	1627	1326	1267	1305	646	926	645	248	372	440	266	184	145	523	384	325	275	443
ART5.116969.720	ART5	116969	TTCAACTCCCAGTACAAGGTGT	hDDR5	1704	1547	2713	1408	2143	2469	2328	1974	1517	4008	1929	1651	1795	332	1418	739	939	502	507	1124	305	876	1814	876
ART5.116969.750	ART5	116969	TTGGTGTAGACCATAATGGCTA	hDDR5	1374	1313	1590	791	1290	1308	1119	1469	1206	1701	790	1126	1009	509	705	509	588	792	563	721	352	593	1650	500
ART5.116969.906	ART5	116969	TTCTCCTCCATCTCCTCTGCAC	hDDR5	1280	418	1332	974	964	933	475	792	956	720	782	1603	1412	169	456	292	739	253	307	305	136	62	824	541
ART5.116969.936	ART5	116969	TAGGTATCGTCAAAGGTGTCTG	hDDR5	2096	2045	3116	2301	2879	2922	3356	2477	2420	3771	1736	2797	1254	628	2147	2314	1989	1224	726	1119	485	1649	1281	1159
AS160.9882.1563	AS160	9882	TACATAACAAATATACTGGCTA	hDDR3	7019	9622	8835	8759	8114	11849	5134	10226	10796	5393	9605	5292	7014	7356	4711	7664	4469	3464	5202	1775	6348	8293	2957	3347
AS160.9882.1982	AS160	9882	TTGAGAAGATATTTTCCAGGGA	hDDR3	2317	2806	2316	3159	2353	3323	1253	2997	2839	1154	3087	1721	2999	2801	1272	2536	1355	1687	2032	994	2418	3852	1751	1551
AS160.9882.3509	AS160	9882	TTGAATATAACTTCAGTTCCCT	hDDR3	1107	1541	1231	970	729	2043	1157	1354	2386	654	1515	1581	1010	1296	422	1491	749	556	1165	238	877	1390	599	472
AS160.9882.3793	AS160	9882	TTCCATTATAAGTGTCTCTTGG	hDDR3	7344	9925	7416	8506	8792	10377	5206	9714	14177	5190	10731	7534	9203	6953	5293	9415	5590	3998	6694	2631	5745	5244	5077	3606
AS160.9882.3799	AS160	9882	TATAAGTGTCTCTTGGCTGCTC	hDDR3	1169	835	616	1153	696	544	501	430	1510	207	957	789	442	430	409	545	504	489	1029	131	439	886	531	250
ASAP.79884.1090	ASAP	79884	TTGAAGATGCTGTTGCACTGGT	hDDR5	624	991	1277	831	1429	465	1313	720	2166	1871	1033	1825	817	294	675	1232	318	473	210	567	96	2739	339	188
ASAP.79884.1383	ASAP	79884	TATATTTCTATCTTCAATTGTT	hDDR5	10800	7440	12751	9295	11984	11667	8569	10437	9389	13756	10849	11133	9938	2678	6610	4647	5870	4173	2394	5962	1585	3156	7953	7026
ASAP.79884.1983	ASAP	79884	TTCATATTCATTAATAGCTTGT	hDDR5	14341	10149	17212	11763	17973	15954	12628	14830	15274	21132	13498	15027	14602	4043	12294	7115	8901	6020	4112	11160	3819	5701	8068	12572
ASAP.79884.716	ASAP	79884	TATTAACTGAATTTTCATCTGC	hDDR5	12369	8319	13589	8612	12046	10647	8932	12663	10067	11723	12890	13555	9453	2631	6715	6204	5510	3744	2960	7493	2465	3350	5809	7548
ASAP.79884.921	ASAP	79884	TTCTTTTTCAACATACTCCTTG	hDDR5	6347	5973	6758	4905	8792	6532	7414	9976	5471	5573	6459	7903	7238	1641	4587	2888	3572	2780	2026	4195	1482	2796	4404	3950
ASB17.127247.306	ASB17	127247	TTAAAACTTACTTCAAAACGGT	hDDR5	2497	2347	4974	3304	3850	4149	3453	5165	3821	5818	3743	3474	3241	888	2316	1796	1736	1243	844	2584	672	796	1723	3827
ASB17.127247.578	ASB17	127247	TGAAATGACAGAAAGCACTCTG	hDDR5	2928	3622	3686	3182	4673	3186	4837	3579	2748	4821	3430	3200	2666	965	3100	1412	1759	1561	1212	2535	995	971	2621	2587
ASB17.127247.749	ASB17	127247	TATTTTGAAGATATTAGACTGT	hDDR5	8856	6257	10693	6895	9771	9670	8642	10135	9080	12681	8260	11569	7013	2142	5888	4591	4512	4007	2394	5834	1957	4585	5347	6368
ASB17.127247.919	ASB17	127247	TTGGTTAATAGTTGATTCCTGA	hDDR5	2513	2092	4163	3596	4339	3588	2634	3787	2840	2479	3711	2713	3974	765	1520	1686	1509	939	967	2233	553	1237	1770	840
ASB17.127247.923	ASB17	127247	TTAATAGTTGATTCCTGATGGT	hDDR5	3046	2833	4576	2703	3968	3758	3803	3591	3548	7125	3302	3786	2571	761	1958	1595	1762	1712	867	2499	616	2374	2292	1517
ASCC3.10973.10898	ASCC3	10973	TTTATTATCTTCTTCCATGTCA	hDDR6	6134	1933	6514	6650	2405	4436	1436	4554	6514	7637	4592	7790	2802	3210	2227	1491	3201	3062	1621	2226	2326	2188	5478	901
ASCC3.10973.10899	ASCC3	10973	TTATTATCTTCTTCCATGTCAG	hDDR6	10572	4183	9404	12155	3413	6342	2400	6635	10841	8922	7259	10829	5895	4257	5240	2949	7460	5954	3350	4077	3774	3182	8068	2312
ASCC3.10973.11019	ASCC3	10973	TTCTTCATTATAATTATCTTGC	hDDR6	23657	7819	21789	21880	8903	13490	4403	12875	21788	27836	16024	23667	13081	8455	7160	5080	11618	12762	6111	7188	6160	8618	14338	2737
ASCC3.10973.11022	ASCC3	10973	TTCATTATAATTATCTTGCTTG	hDDR6	22630	6921	21656	18703	7294	12774	3745	11023	23997	28534	13832	21991	9417	8965	6583	4575	10833	12430	4690	5924	6628	11637	13462	4075
ASCC3.10973.11026	ASCC3	10973	TTATAATTATCTTGCTTGGTGA	hDDR6	6260	2379	5549	4755	2210	4372	1357	4313	6409	6962	4253	6701	3169	2860	2833	1550	3893	3337	1731	2090	2129	3007	3615	879
ASF1A.25842.639	ASF1A	25842	TCTAATAAATTCTTGTCCTCGA	hDDR6	5147	1941	6738	5686	2483	3815	1448	2752	7697	8060	5266	5422	3698	2391	2385	1538	3324	5864	2133	2424	2240	6976	4920	1288
ASF1A.25842.723	ASF1A	25842	TTGAAGCTTAGAAAAGTCTGGT	hDDR6	4016	1922	5774	4408	1038	2047	1108	3280	3347	3293	2913	5665	2059	1473	1014	863	1144	1431	990	1215	1167	1295	2476	997
ASF1A.25842.724	ASF1A	25842	TTTGAAGCTTAGAAAAGTCTGG	hDDR6	3605	1792	3646	4315	1562	3180	839	2592	4641	7254	2503	4121	2135	1431	1755	728	2731	2615	988	1455	920	1090	1488	777
ASF1A.25842.782	ASF1A	25842	TTATCTTCCCAATTAATGTGGA	hDDR6	6010	2947	7548	5421	2145	5264	1359	4111	6400	9176	5152	6686	4425	2246	2411	1519	4736	5645	2409	2751	2836	2306	4637	1764
ASF1A.25842.845	ASF1A	25842	TCTGTTGAAAGAAGTGACTGTA	hDDR6	1798	915	1886	1332	965	2062	631	1514	2297	4906	2641	6656	1392	814	614	418	1526	1043	699	756	1177	1615	1096	164
ASH2L.9070.1142	ASH2L	9070	TTTGGGGTAATCTTCTTCTGGA	hDDR1	3973	2564	3541	3148	1814	3004	1459	2529	2142	1642	2985	166	1507	2420	1973	1843	1049	483	1009	857	933	1692	1246	735
ASH2L.9070.1909	ASH2L	9070	TTATCTTTGTATGTGTCTGGCA	hDDR1	2541	2413	3172	1972	1584	1736	634	1264	1322	717	1406	243	1167	2262	1549	3455	1078	742	764	709	1175	272	1063	1160
ASH2L.9070.961	ASH2L	9070	TTGGAGAACATTGTCTTCGGAT	hDDR1	1572	581	2361	1765	990	959	354	628	740	168	399	585	466	896	635	622	507	267	388	548	290	871	621	621
ASH2L.9070.962	ASH2L	9070	TTTGGAGAACATTGTCTTCGGA	hDDR1	2740	2181	1820	2004	1843	2265	863	1632	1986	738	1358	487	1137	1950	1753	1898	1358	700	702	1262	1703	2065	659	687
ASH2L.9070.977	ASH2L	9070	TATAATATCCTTATCTTTGGAG	hDDR1	25950	17998	23935	28723	11243	21863	7501	18644	17772	8074	15386	2460	8924	19638	19307	20311	12971	6083	6915	6466	12646	10096	7944	6648
DBF4.10926.1298	DBF4	10926	TTGGATTCTTAGTTTAACCTGA	hDDR3	2140	3138	2920	2979	2362	3476	1685	3294	2516	1673	3255	2330	2653	2807	1999	3929	1469	688	1810	636	2302	270	1423	664
DBF4.10926.1357	DBF4	10926	TTCTTCTTCTCTTTCAACTGGA	hDDR3	3335	4372	3522	4891	3474	5280	2018	5647	4804	1898	4981	2223	3106	4252	2007	4555	1306	1463	2157	813	1570	987	2204	1012
DBF4.10926.1475	DBF4	10926	TACAATATCATCAACAACTTGA	hDDR3	3001	5634	5188	5503	3930	4800	2883	3856	7058	1582	3514	3369	4673	5470	3901	5190	1463	542	1686	588	794	668	845	614
DBF4.10926.1991	DBF4	10926	TTGAGATCCACTATTATCTGTA	hDDR3	4274	5926	4177	6951	4615	7067	3302	6770	7903	5130	5589	4977	5341	6389	3779	6909	3652	2134	4390	1104	2697	1952	3838	1353
DBF4.10926.2496	DBF4	10926	TAAATGTAGAAGTTGAAGGGGA	hDDR3	1249	1484	1431	2830	1748	1707	1176	2049	1254	419	1772	1532	1203	967	728	1362	349	486	1550	276	547	326	391	217
ASTE1.28990.1058	ASTE1	28990	TTAAGTCAGAATGATCCTTGGC	hDDR6	2014	882	2685	3013	1124	1437	706	1481	2935	3043	2028	3366	973	799	840	563	1435	1166	593	972	925	743	2045	452
ASTE1.28990.1059	ASTE1	28990	TAAGTCAGAATGATCCTTGGCC	hDDR6	2891	715	967	2522	501	1491	571	1097	2195	4457	1195	3332	786	670	330	232	840	1119	568	701	536	1841	1476	555
ASTE1.28990.1522	ASTE1	28990	TTATCTAGTGCTTCGGTAGGGT	hDDR6	508	216	721	1011	286	512	228	360	659	1417	810	400	353	519	350	278	706	675	664	455	332	692	506	138
ASTE1.28990.2216	ASTE1	28990	TTGAACTGAAGCAAAGACGGTG	hDDR6	1953	938	2234	2170	1050	2016	688	2041	4078	1618	2038	3736	1185	483	729	624	1703	1874	830	1177	878	806	2246	706
ASTE1.28990.262	ASTE1	28990	TAGATATTCATAAAGTTGCTTA	hDDR6	7849	3124	8990	6475	2552	5319	1715	4301	7904	10349	4227	10540	4834	3165	3240	1757	4541	6124	2940	3389	2822	3999	7546	2793
ASXL2.55252.1251	ASXL2	55252	TTAACTTCATTAAACCATCTGG	hDDR4	5216	5808	6792	7725	5779	5615	5592	3748	13743	4467	8751	5097	3266	2276	4837	3113	1879	1488	3356	2581	2253	1043	1224	1047
ASXL2.55252.1589	ASXL2	55252	TTTCATATTAGTCTCCTGTGGA	hDDR4	2317	2489	2925	3895	2957	1535	2211	1377	5615	1406	2514	2150	1812	1290	2056	1931	827	903	1578	1159	1387	274	330	217
ASXL2.55252.2072	ASXL2	55252	TTTCTTAGAATCTTCAAGGCTC	hDDR4	3004	2844	4569	7055	3790	3177	3851	1729	7343	2082	2518	3910	2261	1478	2273	1739	1161	899	1525	1170	1423	492	444	399
ASXL2.55252.2349	ASXL2	55252	TACATTGCTAGATACCTGGCTA	hDDR4	696	810	2156	2846	1596	1067	1485	933	2863	1189	751	1136	857	699	1204	627	280	647	377	1822	1313	172	256	129
ASXL2.55252.3811	ASXL2	55252	TTAGGTATATTCTTACTAGGAC	hDDR4	9383	10943	14713	12542	10240	10193	7870	6089	22473	6853	6902	9147	5786	3823	7080	6060	3629	3319	5347	5293	3196	3260	2030	740
ATAD2.29028.2008	ATAD2	29028	TTAGAATCTCTTTTCGAGCCTG	hDDR4	2031	1482	1254	1082	1829	623	1627	703	3841	2683	1489	2218	698	340	839	1112	599	926	833	909	1740	889	682	493
ATAD2.29028.3074	ATAD2	29028	TCTAAATGTATCTTCTTCTTGT	hDDR4	9478	11789	12730	15865	15537	14217	15066	7412	29847	12007	11088	9961	8622	5642	8443	7276	5631	5803	6009	6073	6216	4431	1638	1183
ATAD2.29028.3267	ATAD2	29028	TTGTGTAGATCAATTTTACTGA	hDDR4	5976	9096	13139	14867	12617	8733	10107	6446	28144	8719	8779	7296	7750	4312	8317	6630	3763	4143	6342	4450	4200	2149	2052	953
ATAD2.29028.3317	ATAD2	29028	TATTACAGTGACATAATCAGGA	hDDR4	3374	5283	6169	7515	4213	6625	6031	4210	14023	4295	7093	5978	3186	2282	4305	4301	1980	2503	3458	2438	3266	1473	846	487
ATAD2.29028.4248	ATAD2	29028	TCTTCAAAAGATTTCATCTGGA	hDDR4	5663	5438	5676	6621	6778	6092	6154	2610	13305	5636	5995	4098	3457	1986	2993	2575	1474	1848	2534	2078	2218	906	880	471
ATAD5.79915.1143	ATAD5	79915	TTATACTATCATTTAACTGGGC	hDDR6	10025	3898	10325	9880	3509	7865	2843	6285	11929	10257	8811	16639	6536	5205	4346	2290	6170	7347	3708	3941	4176	4427	9744	2217
ATAD5.79915.1145	ATAD5	79915	TATTATACTATCATTTAACTGG	hDDR6	18683	6424	19924	19862	7887	12366	3680	11583	18735	26241	15156	20861	9540	7403	8059	3945	9315	12760	5402	7386	6697	9129	19277	4098
ATAD5.79915.1687	ATAD5	79915	TTAGAATTATCATCTCTTCCTA	hDDR6	5972	2011	7150	7973	1649	3314	1231	4150	4888	6107	3698	7304	3999	2567	1997	1401	3708	4327	2262	2731	1349	3424	4579	1513
ATAD5.79915.2612	ATAD5	79915	TATTATAACAGAATCTTCTGTT	hDDR6	11663	4101	12408	10280	3090	5066	1894	6141	8712	10221	5099	9654	5594	4653	4555	2036	5619	6238	2360	3080	3405	4420	6018	1684
ATAD5.79915.2613	ATAD5	79915	TTATTATAACAGAATCTTCTGT	hDDR6	14140	4089	11367	11373	4168	8052	2895	6908	13122	18149	9474	14052	7437	5157	4660	3119	8344	9455	3588	4023	4982	7323	10457	2115
ataxin2L.11273.1020	ATXN2L	11273	TAAGAAGAAAGACTGCTATCAT	hDDR3	4090	4608	2964	5118	2017	4015	2259	3802	3252	1848	2906	2353	3674	3091	2124	3257	1821	1021	2288	596	1678	1227	1367	811
ataxin2L.11273.2221	ATXN2L	11273	TTTATTCACAGACAGCAGAGGC	hDDR3	557	1176	943	1336	498	1080	400	1488	1281	472	2266	815	1397	1356	964	1182	514	78	1338	266	864	130	901	473
ataxin2L.11273.849	ATXN2L	11273	TTCACTTTCGAGTTCATGGCAA	hDDR3	522	1065	522	797	619	702	473	1316	1025	342	755	810	612	431	346	477	518	577	1007	172	242	157	1125	407
ataxin2L.11273.968	ATXN2L	11273	TGAACTTGAACATTTCATTGGG	hDDR3	2913	4064	4431	5280	3743	4429	3303	5157	5741	2095	6270	3085	3675	3566	2961	3310	1866	1359	1933	1250	1481	982	1541	654
ataxin2L.11273.969	ATXN2L	11273	TTGAACTTGAACATTTCATTGG	hDDR3	5480	6936	5012	7312	7013	8370	5120	9425	8025	3380	6851	4168	6972	6009	3925	6464	2445	1943	4621	1722	3206	2650	3146	1936
ZFHX3.463.11404	ZFHX3	463	TACAAAGTAAGGAAGGAACTGG	hDDR2	3206	3857	3746	1726	5661	3357	2437	4422	4918	3837	1877	6339	3420	2864	3271	3575	2125	1657	2247	1764	1268	649	1623	1457
ZFHX3.463.5468	ZFHX3	463	TTCATTGTCATATTCCTTGCTA	hDDR2	4371	5481	3686	1217	6798	5194	3394	4819	4666	5197	3840	6772	4288	4285	5381	3626	2577	2729	2667	1716	1771	702	1520	4349
ZFHX3.463.7137	ZFHX3	463	TTGTAACACAGCTTCTTCTGGT	hDDR2	1792	1123	1350	245	667	574	698	854	669	745	1471	683	335	617	653	486	556	308	487	222	432	236	554	130
ZFHX3.463.9526	ZFHX3	463	TTTGAGTGAAAGATTCCTTGCA	hDDR2	3057	1576	2004	725	2509	2007	1692	2076	2311	1482	2570	2062	2160	1777	1440	1792	1492	1527	1655	716	1087	178	1477	803
ZFHX3.463.9527	ZFHX3	463	TTGAGTGAAAGATTCCTTGCAG	hDDR2	2812	4515	3129	976	3781	2967	2670	3398	3238	4674	3613	2483	1382	2073	1671	1331	1676	1422	1372	1069	2136	423	909	1134
ATE1.11101.1412	ATE1	11101	TTATATTTCATCTTGGGACATG	hDDR3	4185	6453	4859	5938	5496	6547	2931	5368	3995	2321	5961	3122	5044	6498	3084	6190	2729	2676	4555	1633	2876	2954	2074	1690
ATE1.11101.522	ATE1	11101	TTGTGACTGAAGTAATTCCTGA	hDDR3	1633	2076	1661	1912	1515	3181	1225	2582	4250	1935	3181	1602	2516	2568	1161	3226	1337	1554	2294	1060	1748	2151	1771	2132
ATE1.11101.611	ATE1	11101	TAAGATCACACTGTATATCCAG	hDDR3	5533	7173	6181	6011	4193	7452	3568	6294	5622	2310	7256	4009	4699	4889	2957	4966	3913	2842	3954	1596	2817	3274	3352	1802
ATE1.11101.637	ATE1	11101	TTTATCAATGCAAAGTCACCCG	hDDR3	3065	3250	3373	3516	2894	5337	1480	3086	4348	2260	2315	3579	3318	3210	2429	3584	2628	1973	3078	825	1433	3433	1366	942
ATE1.11101.715	ATE1	11101	TTGTGTGATGCATTCTCTGGTA	hDDR3	825	1582	728	1226	1203	1387	707	1590	1598	318	1468	621	977	1062	474	996	677	510	909	256	911	670	668	375
ATF1.466.1093	ATF1	466	TTTATTGGAATAAAGATCCTTC	hDDR2	9933	9219	8661	3362	9565	8552	7603	8973	7860	13365	9760	15804	6369	9603	7246	5042	4965	6801	6886	4181	3497	3904	5827	9778
ATF1.466.1094	ATF1	466	TTTTATTGGAATAAAGATCCTT	hDDR2	5647	6334	4794	1700	6361	4784	3897	5506	5458	9879	5102	8183	4339	5116	5065	4463	2155	3970	3871	1764	3088	1514	3675	3179
ATF1.466.397	ATF1	466	TTCTGATAAAGATGATACCTGT	hDDR2	5676	7567	6435	2561	6268	6822	4763	6197	5775	8283	6613	10676	4361	5384	3195	3645	3352	5485	4064	3264	2417	2459	2167	11604
ATF1.466.398	ATF1	466	TTTCTGATAAAGATGATACCTG	hDDR2	7447	10159	9414	2608	9383	7655	6809	8549	7860	10586	8766	7978	5526	8118	8129	5828	4132	6050	5221	3692	3305	1784	4681	4676
ATF1.466.738	ATF1	466	TACTGAAGAATAGTTGTACCTT	hDDR2	3316	5416	5094	1247	4446	4084	3979	3417	3454	8453	4328	4321	3143	4064	4726	2910	2168	3997	3465	1264	1460	1418	3161	1173
ATF2.1386.559	ATF2	1386	TTAATGTCATCTTCTGAAGCTT	hDDR2	5051	5166	4544	1129	3889	4287	4233	4023	2563	4242	8796	2957	3107	3727	4547	2920	1564	3819	3246	1502	1506	2355	4053	4242
ATF2.1386.588	ATF2	1386	TTCATTCTCAAATGGACTCGCC	hDDR2	1980	2841	1385	760	2125	1285	949	2418	2048	2135	1573	1766	1233	1233	1265	1225	670	858	1057	668	575	326	922	1031
ATF2.1386.641	ATF2	1386	TTTTCAAGAATCTTGTTGGTGT	hDDR2	3132	3066	3399	1193	3074	2537	2403	3202	2931	2520	2981	3188	2297	2439	2338	1715	1294	1851	2126	1500	2126	390	2123	4399
ATF2.1386.751	ATF2	1386	TTTCTACAACAGAAGGCTCCTC	hDDR2	1868	1143	564	454	1414	1456	879	560	853	1105	1542	925	530	1262	815	884	466	521	508	387	380	89	633	940
ATF2.1386.752	ATF2	1386	TTCTACAACAGAAGGCTCCTCA	hDDR2	3273	2654	1761	741	3307	2231	1840	2695	2859	1706	2337	2326	2031	1727	2077	1786	1724	1757	1828	799	2616	504	1795	904
ATM.472.3267	ATM	472	TTCAAGAACATCTTCCATTGGC	hDDR1	6938	4563	3556	9618	1903	4422	2412	5353	2727	652	3266	1663	2324	5520	4951	6025	3488	2177	1621	1947	2543	1604	2003	1264
ATM.472.3327	ATM	472	TTTACAAACATCTTGGTCACGA	hDDR1	4256	3562	2290	5413	1886	2087	1033	3412	2445	880	776	837	1493	3249	3295	3675	2341	663	1586	868	2500	890	1331	1056
ATM.472.8085	ATM	472	TTTAGTCAGAAATTCATCTCTG	hDDR1	19042	17078	23988	26663	10381	20208	6906	17550	11936	9573	10976	4947	8475	14152	14830	15277	9951	4479	6312	6065	10227	12080	7100	4056
ATM.472.9027	ATM	472	TATATGTACAAGTTCTGCTGAC	hDDR1	6677	3693	4289	4029	3291	4754	2746	3754	2169	1812	2445	831	1902	4243	3389	3656	3035	1992	1489	1882	2416	3074	1399	3126
ATM.472.921	ATM	472	TAAAACTCTATGAACATCTTGT	hDDR1	8797	9423	6927	9378	4871	7512	3764	9345	5107	2738	6072	1610	3290	8670	6548	6946	4878	2188	3065	3768	3937	10454	4861	7701
ATMIN.23300.1033	ATMIN	23300	TTCAATGATTCAATGGTCTTGT	hDDR6	4647	2469	4270	5832	1598	4875	1284	3139	3496	6607	4053	4320	2667	2337	2290	902	2425	3839	1319	1726	1425	4651	3721	696
ATMIN.23300.1073	ATMIN	23300	TTCTAGTTCTTGAGTGTCTGGT	hDDR6	1729	551	1034	2277	721	1277	428	1019	1655	1886	974	1978	1007	1192	701	496	1060	1351	990	935	732	1717	870	536
ATMIN.23300.1183	ATMIN	23300	TTTGGTAAAAGCAACTTCTGAG	hDDR6	4040	1410	3026	2752	1135	2167	804	2216	2743	3582	2105	2721	1404	1556	1368	601	1252	2566	1097	1110	971	1982	2284	325
ATMIN.23300.1931	ATMIN	23300	TAACAAACTATGAGTTACTGTC	hDDR6	9757	3325	8183	11155	3431	7680	2614	6711	9642	15036	7469	9037	5263	3769	3871	1909	5253	7366	3318	3516	4455	5828	5953	1916
ATMIN.23300.2572	ATMIN	23300	TTCAACTGAACTTTGCTTTCTA	hDDR6	7498	2330	5541	5960	2761	3574	1517	3234	6529	7841	5261	7308	3272	2661	1971	1067	2992	3649	1632	2266	3001	2623	4033	1103
Atp10a.57194.1189	Atp10a	57194	TAAAATAATGACTTCTTCTCTT	hDDR4	4220	5213	8191	5835	6509	5194	6749	4405	13586	4876	5880	5904	3334	2096	2759	3453	2036	2206	3044	2911	2651	1788	1139	380
Atp10a.57194.1317	Atp10a	57194	TTTATCTGAGAAAATGTACTGT	hDDR4	3004	4095	4434	5528	4471	4656	5767	2783	7984	5077	5084	4371	2141	1517	2697	1671	1819	1375	1913	2192	2102	903	634	499
Atp10a.57194.1318	Atp10a	57194	TTATCTGAGAAAATGTACTGTA	hDDR4	6594	6073	8390	9637	8375	8178	6831	4898	15631	7112	8634	6196	4351	3378	5189	4300	2914	2861	4390	3722	4107	1780	2150	821
Atp10a.57194.2688	Atp10a	57194	TTCTTTACTCAGAACCTGGGAG	hDDR4	3006	4936	5281	5716	5939	3816	5240	2187	16021	3937	4968	3011	3014	1908	2758	2160	1435	2060	2255	1818	1437	1646	1117	333
Atp10a.57194.4021	Atp10a	57194	TATAAGTAGTCTGTGGTCTGGC	hDDR4	1133	922	1365	1348	2150	301	2244	1220	4085	777	3319	2056	298	349	805	562	406	293	474	871	1295	102	627	251
ATP11C.286410.2774	ATP11C	286410	TACTATCAGAAGAATCTCAGGG	hDDR5	5750	4060	8682	4877	6569	6524	6631	5806	7219	9921	5530	5556	4638	1411	4104	2500	3181	2522	1985	3199	1069	2719	2206	2739
ATP11C.286410.3390	ATP11C	286410	TTCTTATAGAAGAAGTACTGTA	hDDR5	9700	8640	14929	9059	16045	12751	10970	13909	12537	16970	12581	12376	9428	3526	8407	6660	7208	5483	3250	9196	2736	5537	7209	11664
ATP11C.286410.4198	ATP11C	286410	TAATTCTTTCATAATCATCTGG	hDDR5	11378	7733	13368	9579	14295	12101	10923	12369	12060	18994	13810	13958	9750	2852	7924	5335	7590	5311	3817	7279	2585	8585	9252	7147
ATP11C.286410.4808	ATP11C	286410	TGTAAATACATAATCCACCTGA	hDDR5	6258	5332	8099	5602	8344	6156	5617	5583	4925	7067	6076	7056	5061	1885	4294	3669	3517	2756	1874	4333	1094	4204	3336	4641
ATP11C.286410.5546	ATP11C	286410	TAGAAGAATAAGATCACAGGGA	hDDR5	4156	4727	4804	3183	5926	4533	5073	4546	4479	3868	4990	4611	5120	936	2640	2076	2119	1251	987	3577	852	2173	2261	2593
ATP13A4.84239.1547	ATP13A4	84239	TACAACTGAAAATTCACTGGCT	hDDR5	1620	460	1561	1069	2247	1055	1514	1026	1639	459	1317	1870	1278	379	1092	810	751	481	353	2543	360	683	436	4262
ATP13A4.84239.2685	ATP13A4	84239	TTGACTTATAACATGAAAGGAT	hDDR5	8230	5846	9499	7430	9247	9210	10480	11184	7083	12904	9796	13814	7206	2170	5349	3800	4654	3516	2356	6076	2151	4060	5404	7368
ATP13A4.84239.2745	ATP13A4	84239	TTTATCAGAGACTTCATCCCTG	hDDR5	3642	2212	2009	2148	3832	2401	2258	2680	2872	2844	2179	2748	2748	655	1894	1349	1787	1182	565	1517	506	660	1473	1818
ATP13A4.84239.2746	ATP13A4	84239	TTATCAGAGACTTCATCCCTGA	hDDR5	1765	1665	1909	1342	1848	2024	2560	1970	1874	2293	1723	2303	2224	565	1029	837	1106	704	608	1750	662	549	1021	1903
ATP13A4.84239.2897	ATP13A4	84239	TACAAAGTAATTGATAAGGTGA	hDDR5	7741	7712	10203	7130	10629	8594	8545	7888	8372	12192	9520	9629	8517	2318	6656	3572	3898	4026	1781	5444	1400	5117	3760	8027
ATP1B3.483.214	ATP1B3	483	TAGATGAAGAGCTTCCACTCGG	hDDR2	1880	501	1105	587	1251	1619	1116	1171	700	1135	1143	898	403	588	246	578	775	550	782	294	418	310	661	758
ATP1B3.483.484	ATP1B3	483	TTAAGGTCTTCAATGTACCCTG	hDDR2	4397	4687	3696	1403	4378	3444	2546	3244	3973	6498	2628	1672	1847	2822	1590	2910	2190	1751	2230	1090	1660	608	1223	1110
ATP1B3.483.495	ATP1B3	483	TTAGAAACTTCTTAAGGTCTTC	hDDR2	5176	6280	3681	1731	4980	5635	4459	6751	4372	6625	4201	6980	2649	4166	2876	2279	2085	3190	3802	1690	2192	1003	2760	1856
ATP1B3.483.732	ATP1B3	483	TTGAAACACAATCTATCCTTGG	hDDR2	9792	14538	8024	4487	11834	9175	9896	13202	9009	12418	12801	13912	7339	8611	8489	6378	6081	7916	7611	3264	4502	3273	4959	5331
ATP1B3.483.733	ATP1B3	483	TTTGAAACACAATCTATCCTTG	hDDR2	10317	13370	8674	3969	9702	10023	10414	10239	9821	14910	11481	14723	6989	9103	8672	5969	5423	6908	6662	3489	3418	2029	4539	5266
ATP5J2.9551.122	ATP5J2	9551	TGCTCTCTTTGAAACGCTCCGA	hDDR3	623	454	483	356	800	378	213	138	123	264	462	690	725	434	222	418	296	261	316	80	1254	182	244	95
ATP5J2.9551.164	ATP5J2	9551	TCCCGCATCAAGATCCAGCTTG	hDDR3	727	1367	463	733	1259	592	634	354	839	638	595	728	1004	546	503	575	485	379	493	368	606	957	900	794
ATP5J2.9551.171	ATP5J2	9551	TCAAGATCCAGCTTGGCAGCTC	hDDR3	570	523	357	430	182	368	519	153	229	238	139	228	269	203	311	205	101	234	42	180	185	179	24	301
ATP5J2.9551.199	ATP5J2	9551	TTTGACCTCCAGAAGTTTCTTG	hDDR3	1820	2097	1982	3080	1856	2416	1535	2170	2647	1179	1628	1884	2142	2085	1445	1623	1756	807	1315	494	1644	980	782	997
ATP5J2.9551.61	ATP5J2	9551	TTGACCTCCAGAAGTTTCTTGT	hDDR3	1256	1356	1413	1921	729	1446	351	1114	1406	806	665	884	777	1193	656	1859	1001	921	1066	152	1021	1107	386	124
ATP6V0A2.23545.1304	ATP6V0A2	23545	TTATATTCATGAATGAGGGGAT	hDDR4	2786	2654	3178	2898	3189	3509	2639	1563	5575	2306	3576	1789	1492	838	2026	1616	1093	789	976	1300	641	486	640	278
ATP6V0A2.23545.1410	ATP6V0A2	23545	TTGACTTCTCTGTAGCTTCCGA	hDDR4	1011	1566	2396	1430	1566	1268	1421	641	4030	724	1317	1175	628	891	956	1052	677	667	828	710	925	1718	168	205
ATP6V0A2.23545.1977	ATP6V0A2	23545	TAAATGTTGAACTTCTTCCTGA	hDDR4	1543	2144	1456	1810	1802	2562	1562	987	2701	1741	1674	1407	1002	1042	1419	958	706	695	1618	943	688	581	280	228
ATP6V0A2.23545.2383	ATP6V0A2	23545	TCTACATCCATCTTCCACCTGG	hDDR4	2075	2323	3025	2686	1841	1132	1991	1200	4031	1333	1783	914	1259	950	880	1082	1334	765	1384	919	1323	344	260	300
ATP6V0A2.23545.370	ATP6V0A2	23545	TTGGAAAGAACTTACGTTCTGG	hDDR4	2852	2508	2771	3418	3597	3518	2574	1643	7676	3002	3707	3345	1694	944	2430	1922	1272	1465	1621	1645	1084	837	693	296
ATP6V1C1.528.1020	ATP6V1C1	528	TTCATTTCTTCTTTATCTGCTT	hDDR2	4397	4723	4388	1485	4450	3909	2939	3570	3943	8459	3519	3832	2928	3665	3965	2705	2082	1865	2986	1411	2562	768	2354	2164
ATP6V1C1.528.1323	ATP6V1C1	528	TAGTATTCTTGTTGACTCAGGT	hDDR2	1023	1803	1546	742	1226	1409	494	1332	1072	1683	806	1265	1198	1198	1382	749	502	669	465	452	469	320	461	389
ATP6V1C1.528.314	ATP6V1C1	528	TATTGTTCTTTGAAGTTGCCGC	hDDR2	707	1437	417	428	1665	1619	1379	913	1701	1235	1683	1114	725	1499	767	1285	661	307	627	469	940	114	443	701
ATP6V1C1.528.504	ATP6V1C1	528	TTAGCCAACAGATTCTCTTGAA	hDDR2	4003	5436	3393	1150	5078	2254	2695	3809	3068	3583	2820	3644	3014	2622	3565	2688	2537	2591	2508	1541	2068	1576	2593	1596
ATP6V1C1.528.716	ATP6V1C1	528	TTCTAGTTAGCAAACTTCCTGC	hDDR2	4192	5261	4162	1342	5669	4001	2044	2880	4260	2792	4294	1675	2410	2410	2830	4273	2181	1740	2888	1431	1437	172	1190	558
ATP8B1.5205.233	ATP8B1	5205	TTCTGTTTCATCATCACTGTAG	hDDR2	6587	9531	7128	2501	7829	6225	4739	5334	6825	8957	5557	4892	5037	6265	5624	5818	3322	3337	3076	2540	3787	1349	2178	3136
ATP8B1.5205.2802	ATP8B1	5205	TTCAGAATCTTATTTCTCTTGG	hDDR2	18681	24513	18218	6958	24722	18954	17266	19907	15897	28740	20579	18488	12800	18693	16451	18302	9461	13322	13436	7649	7391	4450	11184	12088
ATP8B1.5205.2908	ATP8B1	5205	TTTTGTAAAAGAAGTATCGTAG	hDDR2	10012	13345	10069	3769	13052	8686	8020	10318	9269	13897	9137	10200	7703	10573	8980	9935	5095	5800	7532	3718	4885	1838	4381	6084
ATP8B1.5205.3332	ATP8B1	5205	TTGAATAGTAAGTCTCTTTGTC	hDDR2	6052	7041	5602	1643	6585	4649	3588	4211	4147	5274	4483	3452	4449	5029	3957	4184	2037	3908	2659	1732	2878	2062	1480	3270
ATP8B1.5205.521	ATP8B1	5205	TTAATTGCATTATTCACATCGT	hDDR2	5030	6356	4218	906	6515	5716	4661	4299	5039	6612	5235	3913	3764	3912	4649	4083	3251	2440	5080	1862	3317	645	3295	3217
ATR.545.208	ATR	545	TTTACATCTGTAAGTATCCGGT	hDDR1	2868	4576	2722	4624	2996	3333	1750	5060	2076	1506	2280	713	1454	3019	2336	3139	1637	1227	1627	1631	1154	1507	1939	1375
ATR.545.4124	ATR	545	TTGAGAAATCTAATCGACCTGG	hDDR1	4822	4428	4434	5894	3671	5948	3347	4306	2512	1776	3735	1458	2071	5091	4664	4596	2461	1448	1860	2452	2788	1916	3009	5355
ATR.545.5500	ATR	545	TTTAATTCATCTGTCCACTCGG	hDDR1	7698	9314	7202	6268	3045	5592	3247	5027	3141	390	3476	1590	2934	6919	6120	5772	3123	1755	2174	2654	2658	3506	2520	2794
ATR.545.6189	ATR	545	TTGAAGAACAATTAGTGCCTGG	hDDR1	9084	11422	6364	6942	3352	6587	3663	6512	1899	2756	3393	1307	2507	5503	4539	5559	2486	1624	2763	2919	752	3879	2547	3224
ATR.545.849	ATR	545	TTAAAAAGCTAATTGCTAGGGA	hDDR1	4125	4372	5488	6311	1336	3200	2153	3280	2058	640	2215	485	1777	3994	4461	3700	1250	1362	1051	1251	269	3494	1677	658
ATRIP.84126.1040	ATRIP	84126	TTAATGAGAACTTCTTCTTCCA	hDDR1	5749	4666	5147	6290	3305	5598	3375	8212	4962	2513	3376	1060	2554	3678	4358	4382	3054	2337	2552	2545	4463	7170	3212	2392
ATRIP.84126.1211	ATRIP	84126	TTAAACTGGAGTTCAGACTGCA	hDDR1	2761	1315	1608	1497	1350	1577	1082	1408	2260	275	1717	600	670	1649	992	1416	1023	748	1131	678	2319	1423	1786	1474
ATRIP.84126.1212	ATRIP	84126	TTTAAACTGGAGTTCAGACTGC	hDDR1	6185	2798	3924	4427	2680	3033	1874	4328	3436	792	3291	495	1343	2036	3499	3010	2440	869	1438	2262	1642	933	1755	2108
ATRIP.84126.1269	ATRIP	84126	TTTATTTGCTCGTTCACTGGTC	hDDR1	1062	1923	1793	2813	816	1073	690	2681	813	1316	1352	241	749	1193	925	1069	899	290	441	506	455	973	544	1017
ATRIP.84126.2258	ATRIP	84126	TGAAGAAGCATCTTCAACAGTG	hDDR1	9263	6149	6685	6045	4003	5609	2888	6564	3244	2412	4685	1117	2173	4510	4384	4308	3219	973	1928	2405	3638	2968	2022	4730
ATRN.8455.1058	ATRN	8455	TAAGTTAGAATATTCCTCTCGA	hDDR3	2080	2046	2482	2127	2185	979	805	1783	2592	672	2535	1047	2318	1731	1537	1389	1046	844	1229	518	937	1707	766	516
ATRN.8455.1059	ATRN	8455	TTAAGTTAGAATATTCCTCTCG	hDDR3	6895	9279	7840	8348	7101	6931	3096	7882	15239	3064	7442	3820	6205	6150	4432	7664	3792	1986	5967	2045	4642	2567	3861	1827
ATRN.8455.1411	ATRN	8455	TTCAGTGTAACAATGTGTGCAG	hDDR3	3779	3623	1934	3419	2375	3150	1402	2691	3033	1346	2336	1932	2595	2472	2045	3381	2149	1012	1475	818	2607	4446	1692	605
ATRN.8455.3519	ATRN	8455	TATAATAACATGTTCCTCTGAG	hDDR3	6293	6871	6408	7899	5500	7918	3205	7614	13618	3972	7707	3446	6998	6397	3159	7556	5339	2385	5991	1907	5752	1224	2720	2454
ATRN.8455.863	ATRN	8455	TTCACATTCAACAGTATCGCTG	hDDR3	3098	4145	3730	3630	3893	4941	1531	5398	5601	2134	2828	2311	4903	3155	1376	3793	2369	1909	2546	1153	3244	2506	966	2642
ATRX.546.1029	ATRX	546	TTAATTTTCTGTTCATCGCTGC	hDDR1	2332	2244	1660	2105	885	640	473	2589	785	18	566	243	894	1670	1555	1378	641	313	486	556	559	740	681	884
ATRX.546.2574	ATRX	546	TTAGGATTATCTATAGCACTGT	hDDR1	7925	5008	7933	5941	2675	3907	1392	4434	2865	1693	1219	1452	1907	4320	3868	3160	1766	491	1032	913	2562	667	1043	3418
ATRX.546.2659	ATRX	546	TTTCATTACATTCTTCATCTGA	hDDR1	15602	10302	14756	12461	7007	9543	4165	7699	8792	4169	5240	1657	4779	8467	10534	8819	5990	2644	3267	2482	7658	3017	5273	1572
ATRX.546.2660	ATRX	546	TTCATTACATTCTTCATCTGAA	hDDR1	10746	12535	10600	16333	6165	8301	3834	7892	6374	2533	5535	1369	4737	8482	9934	7649	5555	2677	3053	2752	6451	4979	2721	2529
ATRX.546.6686	ATRX	546	TAAACTCTGAATATACTCTGGA	hDDR1	10141	4893	7504	8952	3842	3272	2156	6256	3240	1628	4176	919	2892	5908	6943	4898	3023	1501	2754	1870	3139	1688	2796	3348
ATXN3.4287.6006	ATXN3	4287	TTCAAAGTAGGCTTCTCGTCTC	hDDR6	3828	2053	2346	3517	1159	2841	960	3076	4103	3669	2825	2654	1215	2069	1406	615	1287	2165	1343	858	716	756	1076	451
ATXN3.4287.6040	ATXN3	4287	TCTGAAGTAAGATTTGTACCTG	hDDR6	10123	5335	10818	11967	4544	8301	3484	6983	15614	13909	9331	12093	6492	5218	3676	2629	5923	7770	4789	4697	5012	5557	9709	1862
ATXN3.4287.6074	ATXN3	4287	TATCTTGAGATATGTTTCTGGA	hDDR6	5497	2508	8083	6841	2151	4138	1828	3959	6804	7070	4151	9796	4286	2772	2272	1588	3967	4423	2163	2915	2196	4007	6856	1565
ATXN3.4287.6084	ATXN3	4287	TATGTTTCTGGAACTACCTTGC	hDDR6	1715	567	1230	888	570	1147	338	753	1099	1373	815	1988	1119	240	273	197	618	389	503	516	331	851	969	162
ATXN3.4287.6147	ATXN3	4287	TTCCATGTCAATTTCTTGGCGA	hDDR6	6350	1718	6761	5373	2019	3960	1207	3652	5945	6071	5527	6978	2029	1709	1647	1139	2530	3099	1689	2044	2005	3045	4763	777
AZI1.22994.1978	AZI1	22994	TTCTTGTCCTCAATCAGCTGGT	hDDR4	797	541	390	509	600	308	228	869	1094	422	251	250	97	286	318	343	432	299	663	94	285	138	120	43
AZI1.22994.2074	AZI1	22994	TTCTCTGTCTCCTTGACCCGCC	hDDR4	705	544	989	407	766	1688	714	272	3714	1224	575	362	300	130	467	285	427	578	187	318	471	426	28	247
AZI1.22994.2112	AZI1	22994	TTTAATCTCCAGCTCGTGCTGC	hDDR4	725	740	334	279	256	349	188	434	315	648	388	38	72	38	187	35	73	108	216	151	110	169	164	18
AZI1.22994.448	AZI1	22994	TTCTAAGGTTGTTGATGGCCTG	hDDR4	644	1347	1179	2353	752	1559	3837	633	3420	2081	2335	1282	561	310	852	677	410	717	926	319	611	200	381	130
AZI1.22994.451	AZI1	22994	TAAGGTTGTTGATGGCCTGGGA	hDDR4	556	587	356	363	226	43	97	105	183	127	128	58	108	144	39	184	29	185	179	20	37	92	3	5
B3GNT4.79369.843	B3GNT4	79369	TTTAGCATGAAATGGGCCTGGG	hDDR5	1463	1284	1265	1676	1173	1580	1793	1529	1790	2172	1098	602	712	337	266	794	336	370	334	808	65	1886	395	598
B3GNT4.79369.965	B3GNT4	79369	TAGTGTTCCTGTTGGGCAGGGC	hDDR5	779	387	967	332	527	390	900	1309	296	212	470	1475	422	371	329	336	82	239	178	431	229	117	133	218
B3GNT4.79369.966	B3GNT4	79369	TTAGTGTTCCTGTTGGGCAGGG	hDDR5	235	192	793	491	900	525	798	826	752	656	692	632	738	115	460	198	98	244	43	171	20	30	354	159
B3GNT4.79369.972	B3GNT4	79369	TTGACCTTAGTGTTCCTGTTGG	hDDR5	2681	2437	3156	3047	3285	3485	2632	3361	3287	2749	2381	3880	3047	672	1376	1449	1591	1186	1222	1651	582	993	862	1100
B3GNT4.79369.975	B3GNT4	79369	TATTTGACCTTAGTGTTCCTGT	hDDR5	1463	716	1466	1155	1526	1272	1534	2215	1381	839	1148	1973	911	287	885	673	742	682	366	627	315	356	922	978
B4GALT4.8702.1243	B4GALT4	8702	TTAGAGAATCCATTCACCTTGA	hDDR3	3393	2711	2928	2734	2820	3316	2323	2661	3180	1783	3143	1107	2405	2577	1548	1973	1848	1264	2168	701	1165	611	1678	1286
B4GALT4.8702.1461	B4GALT4	8702	TATATAAAGGATTGTGTTCCAC	hDDR3	3265	4168	3627	5287	4276	6255	2466	5525	8109	2231	5885	2903	4487	4926	2569	3889	2606	1604	4536	1721	2070	1810	2890	1515
B4GALT4.8702.553	B4GALT4	8702	TCAAGTTCTACCTTCTTCGTGG	hDDR3	1602	2283	1745	2503	1380	3227	2069	1892	1589	1011	1498	1574	2046	2170	1267	1658	831	1244	951	689	1495	1314	371	852
B4GALT4.8702.900	B4GALT4	8702	TAAAGCTTTACATTCCTGAGGG	hDDR3	2901	2688	2500	3413	4026	4819	1917	4541	5048	2292	3351	4522	2554	2088	2284	4835	2627	1117	3523	1250	2369	1247	1804	2068
B4GALT4.8702.985	B4GALT4	8702	TTGAAAATGAGCTTGCTCTGGC	hDDR3	237	753	794	991	902	1181	410	796	766	379	824	650	595	546	444	586	581	137	412	201	962	198	400	204
BABAM1.29086.462	BABAM1	29086	TTCTCTGGACAGTTGACCCTTG	hDDR6	1168	685	1634	2756	619	1331	663	1493	2849	5084	1623	1858	853	706	928	333	857	572	447	409	638	417	1208	253
BABAM1.29086.506	BABAM1	29086	TTGGCAGTGACATTTCCTCTGA	hDDR6	2005	1781	2626	4130	805	2173	831	1913	3569	3194	2166	2609	1735	1525	939	951	1429	1975	1043	1293	845	958	992	544
BABAM1.29086.507	BABAM1	29086	TTTGGCAGTGACATTTCCTCTG	hDDR6	3785	1407	3228	3712	1025	2227	604	1618	1740	1249	1445	3100	2092	856	931	425	950	1702	1305	958	1370	554	2731	385
BABAM1.29086.889	BABAM1	29086	AAAGAAGAAATATGGGCACTGG	hDDR6	1943	1107	2230	2881	760	2096	749	1134	1934	3475	2454	2625	1327	1048	863	763	1052	1829	732	964	582	1379	1725	332
BABAM1.29086.950	BABAM1	29086	TATCCTTCCAACTCATCTCCTC	hDDR6	4774	2502	3697	4299	845	1399	921	1515	2922	3771	1949	1341	1903	1755	1486	814	1575	1088	820	1281	582	558	2225	700
BAD.572.1214	BAD	572	TCACTCGGCTCAAACTCTGGGA	hDDR2	1385	3810	1601	804	1469	3054	1150	3157	1659	4156	1267	1489	1180	2411	1808	1290	791	2104	1508	1124	444	552	541	1071
BAD.572.533	BAD	572	TTAAAGGAGTCCACAAACTCGT	hDDR2	1022	1298	1339	547	1358	373	403	402	880	611	622	339	851	856	871	461	1081	368	357	177	529	41	224	342
BAD.572.534	BAD	572	TAAAGGAGTCCACAAACTCGTC	hDDR2	953	1077	1011	516	1815	877	823	772	842	2586	1255	916	739	1086	1322	650	821	303	691	369	700	297	705	419
BAD.572.547	BAD	572	AAACTCGTCACTCATCCTCCGG	hDDR2	1842	3173	2183	971	4159	2484	1581	2438	2650	3504	2836	1705	1948	1867	1685	1478	2046	2006	2117	969	1587	433	1977	888
BAD.572.548	BAD	572	AACTCGTCACTCATCCTCCGGA	hDDR2	1852	2292	679	403	1634	915	1306	1475	1490	1102	1046	1173	1120	1506	1161	1469	994	1010	695	1098	644	159	731	1539
BAG6.7917.2166	BAG6	7917	TTCATGTGCATCATGACCACGG	hDDR6	2116	1238	1570	1237	462	1501	668	1076	1812	2286	2047	2124	571	1592	766	478	1340	655	709	461	456	2320	1092	358
BAG6.7917.2452	BAG6	7917	TGTAGTGAGACATAGGCCGGAC	hDDR6	298	518	1785	157	238	811	235	619	577	688	463	786	705	82	303	61	60	340	77	355	165	203	467	17
BAG6.7917.2610	BAG6	7917	TTGTTATTGTAGTCCGTGGTGG	hDDR6	1704	1209	1691	3153	443	1153	444	1391	1112	1562	761	3191	534	752	1521	512	1588	1199	525	1065	687	429	1654	263
BAG6.7917.3069	BAG6	7917	TTGATGTGAACATCCACAGCAG	hDDR6	1614	420	1007	1841	496	1669	305	1406	1293	1846	1587	2125	1596	574	368	130	805	1082	792	1161	886	738	994	369
BAG6.7917.3315	BAG6	7917	TTATCATCTTGCAGAACTCGTC	hDDR6	3107	1331	3265	1509	962	2113	649	1601	3135	4012	1433	2113	1410	851	1240	588	1342	1554	1052	1364	1172	1469	1411	703
Bak1.573.2999	BAG1	573	TTCAGCTTGCAAATCCTTGGGC	hDDR2	306	270	985	206	1157	506	244	615	451	130	370	275	274	207	193	154	251	284	134	103	296	82	289	170
Bak1.573.3050	BAG1	573	TTTATTCAACTCTTCCAGCTGG	hDDR2	1997	2512	3143	843	2487	2948	2661	2735	2388	4427	2758	3148	1645	1628	1754	2047	1385	1165	1607	1434	1531	470	1520	3082
Bak1.573.3051	BAG1	573	TTATTCAACTCTTCCAGCTGGT	hDDR2	450	2550	428	163	814	1164	812	1031	836	955	1217	797	508	727	1079	349	258	310	1265	252	559	210	1232	342
Bak1.573.3114	BAG1	573	TTTAGTTCAACCTCTTCCTGTG	hDDR2	2640	3778	2985	1178	4287	2277	2276	3491	2781	3882	5651	2429	1977	2240	4014	2342	2317	1708	1857	1412	2699	276	772	1889
Bak1.573.3116	BAG1	573	TAGTTCAACCTCTTCCTGTGGA	hDDR2	1064	1668	799	817	890	859	1258	1551	741	1207	1113	499	699	948	1399	1241	512	576	613	768	639	185	740	826
BAP1.8314.1205	BAP1	8314	TGATTGTCTAGAAAGGCCGGCA	hDDR3	109	525	289	342	78	45	125	139	363	60	102	65	48	205	481	110	87	21	63	11	188	0	282	11
BAP1.8314.2140	BAP1	8314	TTGAACTTCTTCCTCTTCTCTA	hDDR3	3327	4327	3368	2427	2479	2576	1242	2131	2452	701	1337	800	2869	2492	1755	2982	1002	1034	1270	189	1645	2948	620	210
BAP1.8314.278	BAP1	8314	TTATTCATCGAAATCTTCCACG	hDDR3	2933	3967	2267	3404	2783	3814	1732	4129	4855	1457	3929	1971	2804	4422	2039	3346	1447	1600	3365	1158	941	859	1355	1746
BAP1.8314.281	BAP1	8314	TTCATCGAAATCTTCCACGAGC	hDDR3	1024	749	841	611	709	1173	292	721	478	405	892	1077	311	297	315	584	402	116	688	187	176	191	327	201
BAP1.8314.398	BAP1	8314	AATATCATCATCAATCACGGAC	hDDR3	4106	6141	5028	8611	4592	8669	3728	5492	6692	1775	6375	2978	5881	4807	3481	6203	2719	1187	2581	771	2449	2947	2878	2598
BARD1.580.2112	BARD1	580	TTCATACTTTTCTTCCTGTTCA	hDDR1	6611	5175	7021	6628	3791	5507	3207	5109	3069	1981	4613	404	2300	3911	3644	4467	3182	1661	1643	2143	3387	6622	1869	1452
BARD1.580.2128	BARD1	580	TGTTCACATACTTTTCTTCGTA	hDDR1	4354	3310	4436	4889	3012	4794	2045	5590	4012	1665	2501	979	1637	3533	4173	3958	2666	1513	1830	1803	3680	5256	3089	2589
BARD1.580.2277	BARD1	580	TCTTCATAGATGATATACTGTG	hDDR1	45790	35521	39683	44317	27132	47152	21214	41699	30500	18719	40943	10047	14385	31646	30174	34128	23525	13224	16726	18134	21154	39411	24431	25117
BARD1.580.2279	BARD1	580	TTCATAGATGATATACTGTGTG	hDDR1	32926	22304	22311	27002	17294	24629	11020	26500	20395	5878	17059	5334	9304	21016	19534	21286	16257	6707	9521	9578	29137	20381	11407	14368
BARD1.580.2425	BARD1	580	TAAGGTTGTCCTTTGGATGGTG	hDDR1	2094	1086	1708	2651	1273	3667	959	2193	941	1168	1166	670	886	1358	1552	1859	1208	587	1081	708	1318	2059	881	905
BARX2.8538.151	BARX2	8538	TTTCTCAAAGTAATCGCAGGTC	hDDR3	2375	3223	2506	2278	1996	4780	1553	3303	4174	1961	3870	3060	2351	2286	2225	2346	2276	1280	2899	624	2299	1420	2268	698
BARX2.8538.506	BARX2	8538	TTGACAAATACTTCTGCTTCTG	hDDR3	4080	5587	5131	6213	5934	7759	3392	7720	8602	3811	8274	5080	6152	5026	4538	5735	3784	3518	5789	1729	4252	13217	4161	2278
BARX2.8538.610	BARX2	8538	TTTAAGAACCATTTTCTTCCAT	hDDR3	3939	5939	4970	5990	4853	7635	3544	7646	6892	3638	6736	4146	4282	4879	2847	4970	3314	2987	4267	1868	2797	4950	3218	3640
BARX2.8538.685	BARX2	8538	TTCAATCTCTTCTGATGTGGGG	hDDR3	3332	3931	4560	4464	4237	4129	2832	6439	7423	2007	6185	2360	4909	4003	1737	4047	3053	1733	3462	908	2808	3067	1968	616
BARX2.8538.691	BARX2	8538	TTCAGCTTCAATCTCTTCTGAT	hDDR3	1111	2300	1567	1883	1669	2737	635	2757	2905	1440	1310	2112	1596	1576	1420	1992	601	1167	2150	681	833	858	1567	1373
DDX39B.7919.1398	DDX39B	7919	TTCACAAAGATCACCACCTGGT	hDDR3	419	949	1046	469	439	128	617	417	121	112	168	567	213	218	141	514	177	61	461	203	33	39	523	573
DDX39B.7919.1473	DDX39B	7919	TTCAGTTTCACGTAGTACTGCT	hDDR3	264	438	763	354	38	83	116	216	30	263	176	238	59	189	86	266	128	107	32	37	184	76	11	44
DDX39B.7919.1697	DDX39B	7919	TTAAAAGCAATGTTCACCCGCT	hDDR3	313	312	82	333	226	136	5	259	12	13	56	87	5	64	2	34	268	13	49	0	66	1	153	9
DDX39B.7919.1768	DDX39B	7919	TTGAAAATCTTTAAACTGCTGA	hDDR3	4521	6249	4724	7683	3268	3755	805	3270	3850	1355	2071	2387	2361	2092	1401	3162	1153	1930	2216	752	456	1819	1233	643
DDX39B.7919.784	DDX39B	7919	TTGACATCCTTCTTGGCAGGGG	hDDR3	1713	1553	966	1931	380	822	392	2366	1987	460	831	1075	478	954	554	709	651	254	672	28	408	355	233	120
PRRC2A.7916.1275	PRRC2A	7916	TTCAGTGTAGTCAACCTCTTCA	hDDR3	1126	956	956	865	132	540	405	738	626	106	133	457	760	474	403	484	228	147	217	73	425	71	153	33
PRRC2A.7916.3312	PRRC2A	7916	TTCATACGAATAGTCCCTCCGA	hDDR3	1579	2110	2808	3951	1453	2668	1779	2780	3210	932	3552	1948	2753	1838	1766	2458	985	1173	1832	973	1062	1390	2175	1014
PRRC2A.7916.344	PRRC2A	7916	TTATACGTATCAAACAGGTTGA	hDDR3	3000	3454	3543	4443	3173	2496	1977	3752	5161	1646	2897	1481	3632	3286	2497	3745	2437	1025	2321	1019	2495	812	693	1515
PRRC2A.7916.5837	PRRC2A	7916	TGTAATTGAGAGTCCATGGCTC	hDDR3	1452	868	579	685	1169	780	427	1050	1353	207	400	538	536	947	451	368	294	65	301	59	565	104	290	249
PRRC2A.7916.6139	PRRC2A	7916	TAGAATAAAAATCCGAAGGGGA	hDDR3	2882	2523	2454	1754	1449	1922	961	1993	1310	753	697	946	2091	2108	466	1141	718	506	680	373	983	3050	246	135
BAT3.7917.1311	BAT3	7917	TTGTTATTGTAGTCCGTGGTGG	hDDR3	1147	1226	779	1449	1016	1311	1079	2724	1214	249	1133	794	795	738	690	971	615	263	536	255	1375	422	788	451
BAT3.7917.1481	BAT3	7917	TGTAGTGAGACATAGGCCGGAC	hDDR3	306	331	105	101	324	293	304	201	443	128	309	179	292	114	482	239	258	75	623	73	192	310	265	75
BAT3.7917.1646	BAT3	7917	TTCATGTGCATCATGACCACGG	hDDR3	513	978	912	984	881	865	998	1374	1791	441	816	1030	601	947	851	1330	674	265	401	389	471	215	88	497
BAT3.7917.608	BAT3	7917	TTATCATCTTGCAGAACTCGTC	hDDR3	936	1511	743	1606	1213	1359	681	893	2738	602	2290	545	1102	1141	641	1933	800	690	766	501	587	433	623	539
BAT3.7917.928	BAT3	7917	TTGATGTGAACATCCACAGCAG	hDDR3	1717	2233	2867	2671	1765	2735	1573	2023	1825	1076	3039	1672	1942	2159	1136	1686	775	1255	1092	966	2488	431	1028	1014
BATF3.55509.326	BATF3	55509	TTGCGACATCTCATGGAGCTTG	hDDR4	1105	842	661	1801	1584	320	1263	662	1777	584	507	1243	352	358	384	511	201	723	763	186	627	596	198	158
BATF3.55509.354	BATF3	55509	TTCTGGGTCTGCTTCTTCCGAC	hDDR4	243	412	630	1312	867	639	1564	827	1390	689	372	2329	537	189	824	344	311	523	270	841	166	136	98	28
BATF3.55509.397	BATF3	55509	TTTTTTCTCTCCTTCGGACCTT	hDDR4	685	484	1008	2036	1219	1392	466	609	1830	975	1190	771	609	467	444	476	126	326	363	289	795	195	261	24
BATF3.55509.417	BATF3	55509	TTCCTGTCATCATCCTCAGGGC	hDDR4	395	186	488	472	381	497	526	510	912	317	178	365	121	71	390	233	159	127	325	240	46	127	114	19
BATF3.55509.537	BATF3	55509	TTCAGTGCCTCTGTCAGGTGCT	hDDR4	0	0	0	94	142	45	2	9	18	67	0	7	179	0	0	34	32	94	1	0	0	6	3	0
BAX.581.109	BAX	581	TTCATGATCTGCTCAGAGCTGG	hDDR6	775	188	784	1492	571	1213	535	677	2496	4968	698	2717	281	253	434	514	908	1723	1162	726	937	1111	1061	256
BAX.581.331	BAX	581	TCAGAAAACATGTCAGCTGCCA	hDDR6	327	98	631	571	194	458	300	121	1049	1119	1008	805	169	199	329	296	529	1006	332	661	1086	779	447	127
BAX.581.370	BAX	581	TAGAAAAGGGCGACAACCCGGC	hDDR6	1236	26	868	1879	431	264	237	774	1995	516	517	1846	958	145	120	179	118	370	303	287	321	113	534	123
BAX.581.394	BAX	581	TTGAGCACCAGTTTGCTGGCAA	hDDR6	473	297	575	531	376	824	420	486	1455	958	1419	1286	531	327	284	227	2090	1138	341	527	994	924	797	261
BAX.581.435	BAX	581	TGATGGTTCTGATCAGTTCCGG	hDDR6	3558	2074	2522	2352	1395	2930	751	2276	4140	4658	3831	4636	1234	1529	1323	1288	2949	3978	1082	1828	1902	3446	4385	824
BAZ1A.11177.1002	BAZ1A	11177	TTGTGTTTCTGAATCATCACTA	hDDR3	2619	3100	2133	3669	2574	4158	1578	3537	3640	1449	3149	2733	2006	2339	1965	2594	1692	1112	2531	789	2003	1069	2876	904
BAZ1A.11177.1295	BAZ1A	11177	TTTATTAGCAACATTGTCCTCT	hDDR3	238	310	168	423	274	295	287	306	356	224	473	330	609	296	198	321	156	104	344	58	389	201	177	134
BAZ1A.11177.2516	BAZ1A	11177	TAATATATCAACATAATCTTCA	hDDR3	9174	13909	8405	12277	8100	9836	4445	12661	13742	3700	11249	6388	9599	11623	6196	10648	7564	4605	8665	2406	9710	3564	4944	3534
BAZ1A.11177.4177	BAZ1A	11177	TTGAGAGTCATCTTCATCTTGT	hDDR3	2807	3297	2612	3804	2393	3418	1504	3631	4065	1844	3436	2827	3134	3745	1639	3159	1507	2192	3631	1144	2117	4166	1298	1057
BAZ1A.11177.621	BAZ1A	11177	TACAGTAGAAAACTTCCTCGTC	hDDR3	3794	4755	4775	5321	4786	5593	3530	3607	7183	2625	5159	3437	3645	3377	1948	5417	3400	2873	4430	1488	5604	2582	2717	1756
BAZ1B.9031.1189	BAZ1B	9031	TAAAGTATCGAACTATCTCCTT	hDDR1	4695	3596	3744	4108	1328	2661	1177	2508	965	209	2098	171	1598	3948	3183	2482	1220	724	656	509	476	806	340	245
BAZ1B.9031.1716	BAZ1B	9031	TTTATTGTCATCTGTGTCTGAG	hDDR1	5042	3884	5474	6072	1919	3660	991	3325	1882	459	2078	420	1286	3297	3032	3271	1298	881	917	1138	3813	420	1729	2996
BAZ1B.9031.2754	BAZ1B	9031	TTCTTCTAGATGTTCTTCAGGA	hDDR1	5085	5048	6236	6053	2286	4752	1326	3294	2330	608	2332	859	1987	4463	3779	4103	2281	1514	1200	1371	1485	6475	661	2715
BAZ1B.9031.2965	BAZ1B	9031	TACTATTATGGTTTCGATCTGT	hDDR1	3059	1292	1730	3013	1267	2009	856	1518	1217	543	692	212	969	2152	1716	2596	1222	1046	823	828	1171	746	1015	2476
BAZ1B.9031.963	BAZ1B	9031	TTTCACATCATATTTGTGAGGC	hDDR1	4080	4513	5965	6591	2069	3316	1772	2541	3754	359	2086	714	1825	3898	4140	3308	1859	841	1142	1729	1075	1944	1020	1780
BAZ2A.11176.1772	BAZ2A	11176	TTGAGTTTCCATTTCTTCCTGT	hDDR3	2430	1890	1525	2861	2210	2832	1635	2889	2206	1708	2930	4738	2247	1811	1244	3336	1966	851	2959	878	1448	803	1414	1697
BAZ2A.11176.2421	BAZ2A	11176	TTTCTTCTTAGCTTCCTTCTGC	hDDR3	823	1392	1461	2019	1216	1658	608	1758	1885	813	1448	1470	1075	1517	891	1206	755	1161	1221	330	1909	699	1036	389
BAZ2A.11176.4341	BAZ2A	11176	TCTGTTTGAAGAACTTACTGGG	hDDR3	2094	2553	1773	2671	2146	2609	2524	1829	5873	1584	4201	2012	1680	1935	1805	2418	1608	918	2912	973	1380	1914	1917	882
BAZ2A.11176.4818	BAZ2A	11176	TATGATATCTCTGTAGTGGTGC	hDDR3	1872	1891	1453	2467	2374	2576	1395	2981	4077	1634	2944	1727	1760	1574	1821	3110	871	1126	1603	807	1922	414	1825	1275
BAZ2A.11176.5117	BAZ2A	11176	TTTGTTGACAGACTTCTCCCAG	hDDR3	1533	1694	1536	1686	1414	1731	1038	1655	1276	736	1526	1332	1532	1173	453	762	962	748	942	400	749	1415	1087	644
BBC3.27113.23	BBC3	27113	TAATTGGGCTCCATCTCGGGGG	hDDR6	401	539	934	1256	126	710	103	513	113	1196	457	302	449	146	359	119	536	172	116	184	267	508	395	7
BBC3.27113.73	BBC3	27113	TCCCATGATGAGATTGTACAGG	hDDR6	5366	2245	6571	5495	2202	3297	1511	3734	7042	8296	4837	5317	2738	2060	1934	1191	3414	3496	1957	2302	2147	1974	3691	1338
BBC3.27113.78	BBC3	27113	TGATGAGATTGTACAGGACCCT	hDDR6	120	71	482	120	232	88	10	223	326	137	194	860	241	73	11	95	148	117	96	68	281	105	54	62
BBC3.27113.81	BBC3	27113	TGAGATTGTACAGGACCCTCCA	hDDR6	686	275	522	376	423	1157	107	524	1420	1399	607	350	296	342	254	204	691	559	381	178	611	226	1192	147
BBC3.27113.86	BBC3	27113	TTGTACAGGACCCTCCAGGGTG	hDDR6	675	387	461	342	414	826	154	900	451	1841	449	1093	218	467	529	583	435	863	423	521	366	1374	750	260
BCCIP.56647.181	BCCIP	56647	TTCAATATTCACTTCCTCGTCA	hDDR6	3711	2235	3689	4290	947	2693	771	2138	2517	2933	2062	3816	3014	1546	1436	1096	1979	2092	1177	885	923	1337	1974	877
BCCIP.56647.289	BCCIP	56647	TAAGAGATCTGTTAGTTCTGCA	hDDR6	1995	976	2006	2399	1121	2003	635	1560	3636	2632	1461	2654	1125	1002	968	578	1480	1966	737	801	510	585	1368	455
BCCIP.56647.290	BCCIP	56647	TTAAGAGATCTGTTAGTTCTGC	hDDR6	5851	2102	4145	3997	1520	3086	815	3470	4478	4503	4070	5513	2821	2208	1993	1017	3120	3259	1449	2181	1996	2190	4346	557
BCCIP.56647.439	BCCIP	56647	TTGAATTTGTTCAACACACTGG	hDDR6	5265	2704	6561	4601	2045	4342	1814	2553	6942	5949	5064	5324	2921	3092	2826	1210	2799	5375	2533	2463	2046	1947	5821	1465
BCCIP.56647.558	BCCIP	56647	TTAATGAATCTTTCACTTAGGA	hDDR6	9975	3929	9885	8310	3491	6371	2098	4956	7455	11994	5761	8912	5734	4246	3318	2303	4384	5278	2013	2647	2757	4244	3916	1487
BCL2.596.1035	BCL2	596	TTATAATGGATGTACTTCATCA	hDDR1	11653	9252	7948	10280	5847	9179	3377	10480	4869	4014	5864	1422	3902	9039	7690	7527	7079	7203	4533	4191	7064	7745	4377	6002
BCL2.596.1035	BCL2	596	TTATAATGGATGTACTTCATCA	hDDR2	11827	12404	10040	4619	12642	10067	7758	10497	11210	9202	9160	11622	8131	11026	11269	10744	6290	8707	9282	5384	4511	2119	6269	7137
BCL2.596.1035	BCL2	596	TTATAATGGATGTACTTCATCA	hDDR3	3313	5080	3854	5852	3761	5139	1534	4871	5179	2476	2699	1824	4809	3801	2416	3801	3590	2801	3249	1554	2692	1286	2076	2717
BCL2.596.1035	BCL2	596	TTATAATGGATGTACTTCATCA	hDDR4	6765	6703	9826	9491	7046	8254	5959	3676	9458	5757	3556	4376	8966	12021	6892	9720	4283	4850	4045	4439	4793	3794	2488	1471
BCL2.596.1035	BCL2	596	TTATAATGGATGTACTTCATCA	hDDR5	6026	5145	6363	7158	6816	5409	6197	4092	4251	6751	5826	4768	6474	2485	3956	4468	3934	3267	1770	5182	1850	2355	5237	4804
BCL2.596.1035	BCL2	596	TTATAATGGATGTACTTCATCA	hDDR6	16830	6660	17711	15413	6046	10324	4238	8845	12876	17918	10910	13767	11226	9312	9899	4676	8659	12329	5378	6329	5032	10431	8657	3310
BCL2.596.1036	BCL2	596	TATAATGGATGTACTTCATCAC	hDDR1	10976	9893	7875	8342	6914	12675	5520	10907	8608	4138	8551	1707	4132	8562	6114	7207	7372	6624	3729	3384	4505	7416	3318	2044
BCL2.596.1036	BCL2	596	TATAATGGATGTACTTCATCAC	hDDR2	13049	16978	14040	5254	16672	12287	11615	13586	12780	17574	17046	12781	9710	12428	13466	9422	7091	10013	11465	6005	5389	5328	7847	9321
BCL2.596.1036	BCL2	596	TATAATGGATGTACTTCATCAC	hDDR3	2583	4707	3359	3389	2993	4900	2339	3330	3652	1403	2932	3219	3770	4384	2436	3281	3075	3025	3518	1541	2389	1059	1606	2309
BCL2.596.1036	BCL2	596	TATAATGGATGTACTTCATCAC	hDDR4	6539	5670	5993	6602	6734	5249	4226	3218	9173	5201	3848	4228	7708	7674	5375	6915	2954	2951	2871	2837	4693	2176	1506	1384
BCL2.596.1036	BCL2	596	TATAATGGATGTACTTCATCAC	hDDR5	5289	5144	7116	5724	6677	5012	5559	7171	4940	5020	5280	5009	5800	2242	5071	6299	3031	2707	1560	3743	1396	3130	5245	4852
BCL2.596.1036	BCL2	596	TATAATGGATGTACTTCATCAC	hDDR6	15619	5052	15724	12986	3863	8408	4253	7063	12914	14395	8890	11634	7389	6600	6824	3811	6888	9049	4710	5870	4581	7922	10354	2635
BCL2.596.1038	BCL2	596	TAATGGATGTACTTCATCACTA	hDDR1	4858	4797	3141	3782	3212	3807	2773	4729	2530	1394	5622	1168	2183	3195	5025	5611	2348	1820	1966	1531	3685	3242	2356	2029
BCL2.596.1038	BCL2	596	TAATGGATGTACTTCATCACTA	hDDR2	2882	4781	3536	1454	2951	3405	2758	3536	2411	4160	2976	2917	2482	4061	3306	2478	1465	2495	2542	2546	2360	1422	3618	3162
BCL2.596.1038	BCL2	596	TAATGGATGTACTTCATCACTA	hDDR3	1648	2288	2811	3078	1762	2400	1312	1237	1301	1370	2218	615	1928	1928	1315	1237	1782	1523	2155	769	1941	1365	1844	1279
BCL2.596.1038	BCL2	596	TAATGGATGTACTTCATCACTA	hDDR4	4424	4840	4938	7260	4152	2872	3808	2185	5663	2788	3794	3407	4377	4285	2007	2726	2757	1225	1510	1284	3018	883	1009	856
BCL2.596.1038	BCL2	596	TAATGGATGTACTTCATCACTA	hDDR5	2122	2171	4263	2065	2524	2632	2653	2166	2246	3359	2980	1851	2837	1104	2828	1400	1650	928	736	1587	1007	1387	3269	2329
BCL2.596.1038	BCL2	596	TAATGGATGTACTTCATCACTA	hDDR6	6527	2533	4696	6303	1993	4133	1629	3454	4822	7437	4182	8541	3577	2772	4610	1896	3517	3284	2219	2712	2134	5436	5607	2168
BCL2.596.1045	BCL2	596	TGTACTTCATCACTATCTCCCG	hDDR1	5073	6282	3958	5298	2894	4915	2111	5631	2821	2604	5210	1002	2517	2806	3735	3636	3005	1506	2002	1707	3330	1868	3254	1421
BCL2.596.1045	BCL2	596	TGTACTTCATCACTATCTCCCG	hDDR2	3699	4362	4410	1574	3859	2901	2612	3586	3087	3868	4416	2439	3249	3987	3132	2584	2098	3484	2978	2975	1391	2044	2986	3891
BCL2.596.1045	BCL2	596	TGTACTTCATCACTATCTCCCG	hDDR3	2418	2880	3677	5548	3698	4134	2730	3363	3010	1655	3168	3130	3056	2425	2184	3829	2166	1777	2609	1215	3509	3494	3042	1834
BCL2.596.1045	BCL2	596	TGTACTTCATCACTATCTCCCG	hDDR4	3437	6161	4050	6138	4181	4391	2784	2693	9050	3401	2699	3861	5024	4648	3079	3870	1944	4037	1806	1965	4760	2298	1509	1002
BCL2.596.1045	BCL2	596	TGTACTTCATCACTATCTCCCG	hDDR5	4310	3414	4863	4638	6218	5178	3737	4785	6357	6835	4733	6528	3394	1321	2433	3326	1899	2273	1412	5603	964	7123	3721	5086
BCL2.596.1045	BCL2	596	TGTACTTCATCACTATCTCCCG	hDDR6	9763	4662	8878	8005	3416	5109	2604	4866	7235	10754	6927	8894	6414	2994	3771	2011	3828	4981	2259	2810	2541	6232	6175	1380
BCL2.596.1047	BCL2	596	TACTTCATCACTATCTCCCGGT	hDDR1	3038	3882	1114	1749	1274	3702	1378	2295	1061	233	1247	316	1527	2274	1778	1235	1817	2587	472	1089	1345	1223	612	85
BCL2.596.1047	BCL2	596	TACTTCATCACTATCTCCCGGT	hDDR2	1653	1740	949	621	1359	1599	921	627	745	957	1185	677	847	1136	730	2009	1060	733	1458	263	457	159	701	275
BCL2.596.1047	BCL2	596	TACTTCATCACTATCTCCCGGT	hDDR3	964	2188	1779	920	2265	1534	493	840	1610	456	946	523	684	1512	785	2434	1671	1256	1578	345	2468	357	946	680
BCL2.596.1047	BCL2	596	TACTTCATCACTATCTCCCGGT	hDDR4	1003	2026	1386	1277	1253	969	893	934	2142	1077	1016	442	1949	2152	1537	1936	381	1688	456	636	1420	1156	719	282
BCL2.596.1047	BCL2	596	TACTTCATCACTATCTCCCGGT	hDDR5	1648	1795	1173	1452	2207	1848	1776	1441	1369	966	1245	1858	1160	415	1725	1036	848	584	533	1112	406	453	1382	607
BCL2.596.1047	BCL2	596	TACTTCATCACTATCTCCCGGT	hDDR6	2141	988	3026	2693	814	2498	758	1134	3061	2866	3136	2747	1022	2062	3196	807	1864	1955	1110	1286	1127	2050	2472	453
BCL3.602.1073	BCL3	602	TTGTGGCAGTTCTTGAGGCTGC	hDDR6	149	435	60	192	207	439	41	216	626	211	208	251	22	29	47	203	197	217	130	181	173	20	312	84
BCL3.602.323	BCL3	602	TACAAAGGCAGTAAGGCTCCGG	hDDR6	1324	776	1133	1481	337	1144	288	1056	1094	932	1276	1430	839	564	533	168	742	654	200	320	405	362	1348	186
BCL3.602.557	BCL3	602	TTGTTGTAGATGTCGAGCTCCC	hDDR6	823	544	613	1333	270	874	165	630	949	1099	448	974	1055	538	438	267	543	730	390	181	461	197	900	116
BCL3.602.916	BCL3	602	TAAGGCTGTTGTTTTCCACGGC	hDDR6	147	40	375	851	239	566	237	343	623	1040	409	329	616	161	283	94	343	185	214	157	292	191	361	36
BCL3.602.968	BCL3	602	TACATTTGCGCGTTCACGTTGG	hDDR6	688	298	1276	1000	419	845	179	493	878	1051	780	941	375	259	522	53	609	686	379	281	278	336	1053	175
BCL6.604.1711	BCL6	604	TAGAATCTGAGTACTCAGACTG	hDDR6	5898	2262	5594	3838	2513	4423	1406	3215	5822	6853	4731	4774	3374	2841	1888	1318	3693	4124	1445	2466	2164	2124	4477	865
BCL6.604.1872	BCL6	604	TTAACGATGTTATTGAGCCGGC	hDDR6	982	197	1265	959	203	652	388	732	724	2341	1195	788	177	172	430	81	813	635	317	257	292	263	316	147
BCL6.604.2439	BCL6	604	TTGGGTGAATAGATATTGCTGT	hDDR6	3597	861	3760	2080	1215	1993	769	1470	3077	5412	2145	3938	2466	1184	854	574	1200	1678	995	1141	833	642	1613	615
BCL6.604.3016	BCL6	604	TAAGGTTGCATTTCAACTGGTC	hDDR6	1731	1032	2079	2265	609	2227	604	1804	1407	3505	1814	2982	914	640	735	343	1187	1703	697	713	822	1474	1942	380
BCL6.604.3172	BCL6	604	TTGAGAAGAACATCACTGGCAT	hDDR6	1747	761	2692	2198	461	1692	332	975	2235	1566	1853	1548	1306	569	677	663	1060	1307	638	693	896	1205	476	597
BCL7A.605.171	BCL7A	605	TTGATATCATCTTTGGCCCGGC	hDDR2	336	561	1023	187	434	640	370	681	782	1902	581	425	383	834	399	139	357	375	804	272	275	203	1031	120
BCL7A.605.256	BCL7A	605	TTTGTAGATTCGTAGGGATGTG	hDDR2	3602	6652	3968	1269	3732	4329	2438	2535	3032	5924	3113	2506	1956	3167	3203	2588	2177	2163	2770	1619	1418	816	2665	1956
BCL7A.605.291	BCL7A	605	TTGTCATCAACCTTGGGCTCCG	hDDR2	1098	1399	741	222	854	1369	1122	977	1500	4708	1197	1581	669	820	1386	1273	871	565	924	342	912	196	1200	184
BCL7A.605.297	BCL7A	605	TTGTTTTTGTCATCAACCTTGG	hDDR2	3909	3045	1973	1066	4488	2996	2913	3687	3869	6262	3430	4206	2454	2415	3551	1385	1837	1431	2406	1226	1205	399	2185	1416
BCL7A.605.603	BCL7A	605	TTCATCGAATGTTCCATCGAGG	hDDR2	6641	7295	3662	1626	6842	5137	4242	6913	5867	6494	5108	10846	5186	5132	4499	2722	3567	3702	3511	3049	2920	795	1849	11401
Bcl7C.9274.416	Bcl7C	9274	TTGATGTCATCCTTGGCCCGGC	hDDR3	245	265	179	299	146	293	84	245	124	82	54	7	389	157	58	168	80	118	78	10	358	15	33	171
Bcl7C.9274.503	Bcl7C	9274	TTGAAGATACGAAGGGAAGTGT	hDDR3	430	777	251	767	496	1060	389	464	601	104	212	594	417	264	217	527	312	385	249	121	427	864	216	153
Bcl7C.9274.542	Bcl7C	9274	TGTTCTCATCATTAAGATCCAG	hDDR3	3639	5946	5773	4270	5006	6880	3283	5533	6856	2941	5298	4004	4128	4548	3330	4550	2904	1491	4823	1390	3132	1568	3893	1651
Bcl7C.9274.547	Bcl7C	9274	TCATCATTAAGATCCAGCAGGA	hDDR3	1760	2495	2944	2039	1928	1814	937	3087	3391	1244	1912	1377	1457	1628	1568	1910	1331	804	1956	574	1597	1407	1430	663
Bcl7C.9274.837	Bcl7C	9274	TTCTGGAACAGGCTCCTCCTTG	hDDR3	461	672	1094	1533	577	568	551	1268	636	291	677	1579	783	775	835	1061	335	338	539	156	727	958	809	124
BCL9.607.1264	BCL9	607	TTGTTGTTAGAAATGTTCTGGA	hDDR2	2433	4307	2977	1053	3809	2601	2550	3609	3549	2159	3382	2598	2280	3597	3377	2365	1381	1599	2824	1462	1313	485	2460	1736
BCL9.607.2796	BCL9	607	TTAGATTGACATCTCCCTTCAT	hDDR2	1366	1704	704	389	1968	717	1086	1217	684	1015	1282	1798	954	1603	1130	601	907	610	982	415	1161	406	831	367
BCL9.607.2803	BCL9	607	TTGACATTTAGATTGACATCTC	hDDR2	4835	3994	6463	2360	4672	6455	4797	5707	3329	8617	6313	9158	3286	5975	4731	3414	2491	5622	4198	2083	2383	4867	2731	1210
BCL9.607.4909	BCL9	607	TAAAACATCATGTTTCCTGGGT	hDDR2	2042	2662	1323	744	2370	2587	1636	2300	1660	2309	2578	2160	1534	2439	1913	1693	858	1614	1859	529	1498	329	1481	1124
BCL9.607.4910	BCL9	607	TTAAAACATCATGTTTCCTGGG	hDDR2	6868	8730	6874	2109	6431	4869	5105	5027	4762	4259	6387	6511	4858	5941	6498	5065	3354	3966	5722	2105	3195	1519	3531	3213
BCL9L.283149.2597	BCL9L	283149	TTCATGTTCATGTTCATGTTGA	hDDR5	2853	2759	4594	2679	5739	5525	4770	5810	5091	5843	4610	5337	3488	1176	2646	1441	2099	1819	1152	3523	1352	2096	2978	3560
BCL9L.283149.2615	BCL9L	283149	TTGACATTCATGTTCATGTTGA	hDDR5	5733	3702	5774	4190	7030	5762	5540	4489	4390	8591	6563	4622	5240	1036	3371	3325	3468	2466	1995	3963	2023	4938	4129	5105
BCL9L.283149.2621	BCL9L	283149	TTCATGTTCATGTTGAGGTTGC	hDDR5	4238	1904	3935	3369	3014	2688	3681	2524	2787	7469	3823	4753	3069	418	1301	1781	1381	1398	916	1717	725	3853	2338	1775
BCL9L.283149.3428	BCL9L	283149	TGTATCATCATGTTCATCTGCT	hDDR5	1252	901	1586	1123	1874	1179	2057	1136	1220	1797	1370	1525	1203	568	859	930	487	791	272	897	189	751	556	976
BCL9L.283149.4583	BCL9L	283149	TTCATCAGCATGAAATTCTGCT	hDDR5	764	381	823	919	1697	312	683	1072	1170	701	1335	813	498	189	716	277	751	452	353	847	372	667	879	652
BCLAF1.9774.1013	BCLAF1	9774	TAGAAGATCTATATGACCGGCG	hDDR3	3709	3419	2762	3961	3559	2042	1743	3816	5376	1116	3106	2925	2288	2615	1147	3024	1668	884	4336	1025	1999	847	3875	2130
BCLAF1.9774.2000	BCLAF1	9774	TTTAACATGATGAACCAAGGAC	hDDR3	1562	2475	1749	1901	1610	2741	1332	2159	3817	1634	2336	2422	1364	1398	553	1934	970	815	2296	742	1312	630	2232	1187
BCLAF1.9774.2621	BCLAF1	9774	TTAAATTCTTCTTCTCTTTCCT	hDDR3	1532	2444	1887	1424	1345	1986	979	1797	2296	1006	2004	1679	922	1222	579	814	922	385	1548	539	838	229	1811	1410
BCLAF1.9774.291	BCLAF1	9774	TAGAATGAGATCTTGATCTTGA	hDDR3	1800	2955	2716	2146	2349	2290	1423	2786	2621	1223	3210	3074	1692	1308	1526	1970	932	520	2402	916	1861	3030	2675	1484
BCLAF1.9774.814	BCLAF1	9774	TTAAATTCATCGATAGACTCAG	hDDR3	3981	6980	5723	7612	6144	6822	4772	7024	11114	4065	7807	5698	4106	4161	2959	4176	3502	1461	7199	1876	4312	3211	4978	3785
BCORL1.63035.2376	BCORL1	63035	TATCGTTTCACTGTGCTTGGCT	hDDR4	1078	12	14	263	0	15	32	2	130	63	5	10	202	10	1	77	94	19	27	10	0	35	71	0
BCORL1.63035.2741	BCORL1	63035	TTTTGTTCTTTGTAACAGGGTC	hDDR4	1755	1550	2069	3078	2148	1180	1913	956	3643	1438	2733	2245	1145	777	1091	1176	466	654	1634	1329	465	596	620	639
BCORL1.63035.2776	BCORL1	63035	TTGTTCTTCATAAGGCTTGGCA	hDDR4	469	1038	1054	732	953	790	463	112	1665	255	785	383	454	196	352	248	194	317	146	361	1303	82	94	52
BCORL1.63035.2781	BCORL1	63035	TTGACTTGTTCTTCATAAGGCT	hDDR4	527	590	783	906	585	712	304	523	744	673	221	825	52	157	376	731	235	75	261	192	193	41	219	62
BCORL1.63035.4819	BCORL1	63035	TTCAAACATGAAATCATCCTCC	hDDR4	1981	2246	2276	3533	1987	3784	2353	1960	5338	4083	4288	3914	781	520	1010	1230	562	933	1226	1133	681	444	435	384
BDP1.55814.2542	BDP1	55814	TAATATGACATCTTCCTCTTCA	hDDR4	4793	5711	7374	6516	6282	6572	4352	3784	11026	7418	6290	5659	3831	2009	4552	3824	2297	2881	2323	3082	2905	2337	935	634
BDP1.55814.2844	BDP1	55814	TTAGTATTAATCTCTGCTGGTA	hDDR4	2590	1760	1940	2428	2983	1573	2982	709	4214	1304	1872	1839	1023	895	1496	2012	875	1062	1332	1033	885	527	403	301
BDP1.55814.2845	BDP1	55814	TTTAGTATTAATCTCTGCTGGT	hDDR4	3930	3434	3968	4080	4171	3628	4119	1270	7634	2528	4485	3574	2652	1053	2765	2602	1408	1164	2387	1697	1994	537	815	392
BDP1.55814.6458	BDP1	55814	TTAAACTTATTTCTTCTCTGGA	hDDR4	8887	11665	13012	15935	13260	10841	13307	6953	29421	10174	18080	12529	6340	4098	7378	5598	5154	5703	6767	6697	7907	4770	2653	1439
BDP1.55814.7954	BDP1	55814	TTGAGTAGTAATAACACTTGGA	hDDR4	5673	5616	7083	9707	5708	4940	6413	2535	11962	6323	5412	2410	4083	2471	4100	2804	2135	4836	3228	3693	2030	7025	1681	843
BID.637.1051	BID	637	TTCTGGTTAATAAAATTCACTG	hDDR2	22448	25906	19893	8432	31555	24784	19401	24942	26159	34570	29379	27738	18752	23661	19351	16701	15131	16781	19748	8457	16414	7235	15570	11409
BID.637.1052	BID	637	TCTGGTTAATAAAATTCACTGT	hDDR2	6595	9072	4538	2000	9396	8467	6525	9366	8519	11371	9626	8176	3925	6319	4093	4411	4487	4764	5950	3079	4997	2620	3309	4410
BID.637.1057	BID	637	TTAATAAAATTCACTGTTGTGT	hDDR2	4543	7075	4671	1847	8293	6197	5212	6983	7406	12651	7128	8119	4300	5883	4869	4530	3478	4224	5482	2056	3665	1331	4367	2188
BID.637.1058	BID	637	TAATAAAATTCACTGTTGTGTG	hDDR2	10944	10620	10166	4266	22540	16786	15125	19976	24429	21307	23041	19256	9747	12846	11485	8774	10825	15688	14267	7648	14308	7468	14251	13091
BID.637.1073	BID	637	TTGTGTGAAAGACATCACGGAG	hDDR2	1859	2082	1819	845	3880	3163	2805	3980	5683	3584	4646	3748	2956	2820	2559	2326	2519	5012	2588	1221	2884	3939	2355	1603
Bim.10018.290	BCL2L11	10018	TACATCAGAAGGTTGCTTTGCC	hDDR3	205	293	825	429	134	671	351	739	538	659	212	514	532	143	424	222	422	202	816	117	609	538	1266	129
Bim.10018.291	BCL2L11	10018	TTACATCAGAAGGTTGCTTTGC	hDDR3	973	711	694	1526	2226	1585	329	1003	2070	787	1070	860	1227	1024	564	1075	919	601	1188	290	663	385	1160	428
Bim.10018.294	BCL2L11	10018	AACTTACATCAGAAGGTTGCTT	hDDR3	1269	1427	1157	1006	2188	2986	953	1059	2761	1116	1735	1506	2303	1403	676	1011	1045	783	899	501	1149	755	1102	570
Bim.10018.298	BCL2L11	10018	TCAGAACTTACATCAGAAGGTT	hDDR3	941	1827	1744	1930	2819	3423	1389	2499	3482	1656	3581	2920	1811	1639	1189	1828	1519	655	1866	639	1370	813	1491	840
Bim.10018.320	BCL2L11	10018	TTGTCTACCTTCTCGGTCACAC	hDDR3	611	1376	821	1044	1969	1964	1183	1264	2694	1509	2548	543	1481	910	1353	1377	1640	442	1373	252	1943	360	1487	343
BIRC2.329.2728	BIRC2	329	TAAATGTTCTCATTCGAGCTGC	hDDR2	1161	1302	2130	847	1975	1538	1290	1451	977	704	1936	1342	956	1263	1116	1010	567	809	682	666	353	224	512	531
BIRC2.329.2918	BIRC2	329	TTCATTCGTATCAAGAACTCAC	hDDR2	3278	4674	4526	1452	3085	3450	2717	3960	2870	2655	2992	5360	2542	2876	3878	2513	1741	1916	2776	1109	892	1065	1052	2830
BIRC2.329.3057	BIRC2	329	TTCTGAAGAACTTTCTCCAGGT	hDDR2	1651	4283	2138	781	3311	2718	2694	2383	2602	3360	3883	3504	2082	1394	2028	1609	1412	2428	2326	1234	2403	2631	1805	1043
BIRC2.329.3390	BIRC2	329	TTTAATAATATCATGTTCCTGT	hDDR2	7857	10845	6869	2321	10403	8235	7626	8946	8211	5682	8761	7547	6558	7582	7268	6398	3167	5288	6247	2739	3966	2130	4169	3340
BIRC2.329.3541	BIRC2	329	TATACTTCATATTCTTATCCAC	hDDR2	15826	19428	15547	5854	19373	14741	15759	15473	14534	22391	19709	15282	11687	12852	16903	12346	8943	10133	12952	6454	7461	3658	7637	8349
BIRC5.332.167	BIRC5	332	TTGAATGTAGAGATGCGGTGGT	hDDR2	25	144	403	135	266	109	679	141	631	333	485	404	227	226	774	326	80	125	317	157	37	44	131	211
BIRC5.332.170	BIRC5	332	TTCTTGAATGTAGAGATGCGGT	hDDR2	1681	648	908	326	1417	1953	1496	1648	1860	2326	1700	2099	937	1384	486	484	575	558	860	419	627	354	882	2751
BIRC5.332.283	BIRC5	332	TGAAGCAGAAGAAACACTGGGC	hDDR2	984	1758	1559	480	692	1814	1090	977	997	9368	1155	803	591	858	864	595	575	748	876	518	401	286	660	314
BIRC5.332.284	BIRC5	332	TTGAAGCAGAAGAAACACTGGG	hDDR2	2028	1976	1592	619	1546	1476	1534	1821	998	862	1699	1471	1535	1327	1170	1652	1346	784	1111	590	1099	311	3286	870
BIRC5.332.329	BIRC5	332	TTCTTTCTTCTTATTGTTGGTT	hDDR2	6405	7408	4354	2637	8327	6625	7831	7100	6869	8982	10603	7588	5678	6995	7352	4588	3399	5045	7717	3066	2873	3475	8034	8011
BLM.641.1222	BLM	641	TTAATTTACAGATGTGCTCCAT	hDDR1	1839	1227	1867	1861	1319	2083	865	1849	1990	723	969	287	669	1306	774	1519	1312	769	708	764	1359	1823	1406	678
BLM.641.1329	BLM	641	TTTATTAAAATCTACTTCCGTT	hDDR1	7925	8045	8033	7623	5555	9405	4186	8346	6383	2732	7333	1083	2355	6377	5474	6988	4529	2432	3072	3156	4817	2778	3481	2437
BLM.641.1954	BLM	641	TATAATTCTGAATTGACTCTGA	hDDR1	10869	8757	9324	11766	7503	14749	5743	9873	8924	2881	11489	1681	3821	9792	7217	8908	6390	4778	4978	5060	8398	7863	6239	7413
BLM.641.2669	BLM	641	TAGTATTTCAGATTATGTCTGT	hDDR1	6968	4776	6743	6982	4185	5931	2786	6583	3936	1280	4912	1106	2333	4107	3842	4513	3917	1943	2597	2863	4609	5358	3095	5842
BLM.641.3376	BLM	641	TTATATTTCTCATTCCTTGTGA	hDDR1	9542	7942	7617	11429	4453	10503	3764	7358	5903	1410	6793	1122	2782	6949	5443	5945	3862	2414	2514	2765	5142	5659	5217	2678
BNIPL.149428.1236	BNIPL	149428	TAACACTGACGTATCCAGCTTA	hDDR5	2137	1072	2231	921	1757	1887	2422	1485	1281	1457	1938	1101	922	396	914	924	987	871	616	1197	412	2151	1640	1925
BNIPL.149428.1307	BNIPL	149428	TCACATACCATGTAGCATGGAC	hDDR5	2912	3487	2414	3994	4097	3578	2707	3010	2606	4995	3148	2051	1952	615	1855	2657	2190	1333	893	2040	943	1293	2026	2494
BNIPL.149428.1308	BNIPL	149428	TTCACATACCATGTAGCATGGA	hDDR5	2654	2588	3417	1563	4579	3402	2408	3119	2745	4965	2522	3908	2928	860	938	998	1612	1310	1047	1702	750	889	2238	1813
BNIPL.149428.1359	BNIPL	149428	TTTCGTGTGAATTTGGAACTGA	hDDR5	1147	795	1677	1016	1913	1060	1427	903	519	582	1389	1241	1062	392	792	811	566	300	345	1088	201	241	462	1008
BNIPL.149428.829	BNIPL	149428	TTCAAATTCATGTCCACTGTCC	hDDR5	1519	2018	2586	2831	2841	2769	3971	3568	1839	2770	2095	2731	1370	781	601	1011	1290	867	831	1215	754	724	1459	1296
BRAF.673.1926	BRAF	673	TTCATGAAGAAATATATCTGGT	hDDR1	17261	13418	14261	15037	11519	14059	6986	18215	13345	3143	10530	2121	7383	12846	11129	14070	13007	12918	7994	8972	12010	10023	8262	8669
BRAF.673.1926	BRAF	673	TTCATGAAGAAATATATCTGGT	hDDR2	10950	11249	7928	3366	12315	9979	7476	8847	10219	15877	11792	8638	7838	10218	8229	8425	6878	8137	9105	6807	4074	2170	8307	5847
BRAF.673.1926	BRAF	673	TTCATGAAGAAATATATCTGGT	hDDR3	7853	8819	7666	8286	10729	13597	6920	13511	16545	6255	11759	8903	8921	9395	6605	11523	8052	5061	10115	3395	5851	5101	5617	4744
BRAF.673.1926	BRAF	673	TTCATGAAGAAATATATCTGGT	hDDR4	8481	8417	11530	13828	13744	12097	11586	7068	21589	11528	15435	10286	15864	20189	8222	13009	4576	4962	6328	6978	6204	4205	3807	2789
BRAF.673.1926	BRAF	673	TTCATGAAGAAATATATCTGGT	hDDR5	14053	13138	17161	15292	18591	14970	16646	17094	14611	20871	15282	17958	14976	4732	11834	10936	8888	5881	4860	13735	4548	7996	13760	11821
BRAF.673.1926	BRAF	673	TTCATGAAGAAATATATCTGGT	hDDR6	14988	6018	13737	12776	6408	8753	4030	10495	17076	18873	11066	19214	14221	8248	17058	5921	7515	9221	3890	5651	4771	18418	9672	3629
BRAF.673.2051	BRAF	673	TTGCATTCTGATGACTTCTGGT	hDDR1	2687	2013	4128	3666	2051	2352	1029	2715	2130	446	2300	635	1456	2452	2847	2499	2281	2214	1447	826	1731	1232	2163	2187
BRAF.673.2051	BRAF	673	TTGCATTCTGATGACTTCTGGT	hDDR2	3658	2424	1792	561	1157	1518	1172	2699	1984	1258	1691	2236	1055	1912	1090	1695	1357	2206	1195	801	294	365	339	1346
BRAF.673.2051	BRAF	673	TTGCATTCTGATGACTTCTGGT	hDDR3	1746	1410	1376	2063	2148	2014	1165	1501	2331	1174	1870	1990	1702	1796	1837	1923	1350	1437	2825	928	1552	4077	1184	1273
BRAF.673.2051	BRAF	673	TTGCATTCTGATGACTTCTGGT	hDDR4	1080	1027	2434	1539	2462	670	1664	1117	2830	511	1273	1344	897	2319	1437	1615	467	815	880	390	1058	268	259	285
BRAF.673.2051	BRAF	673	TTGCATTCTGATGACTTCTGGT	hDDR5	1190	1245	1082	1399	1922	1264	1388	1159	1702	1232	1422	667	1663	757	1439	890	1536	573	539	1114	816	739	2561	2295
BRAF.673.2051	BRAF	673	TTGCATTCTGATGACTTCTGGT	hDDR6	2193	658	2078	1776	552	1622	771	1353	2391	1489	1322	1131	1776	940	1537	671	597	1316	515	752	687	2847	930	100
BRAF.673.304	BRAF	673	TTTGTTTGATATTCCACACCAC	hDDR1	2284	1880	1410	1832	1621	2136	1230	1718	1760	467	1640	461	959	1433	1949	1745	1583	1828	528	1087	1435	821	1108	1044
BRAF.673.304	BRAF	673	TTTGTTTGATATTCCACACCAC	hDDR2	1229	1710	1110	436	947	729	957	1122	884	1040	672	1057	919	1252	774	1068	723	992	851	450	707	304	1348	478
BRAF.673.304	BRAF	673	TTTGTTTGATATTCCACACCAC	hDDR3	1053	1224	1538	1603	818	2739	645	1105	2191	1235	656	422	1236	1307	901	1238	992	572	1215	388	785	356	633	605
BRAF.673.304	BRAF	673	TTTGTTTGATATTCCACACCAC	hDDR4	1546	1817	1520	1629	1343	1011	1747	526	2078	609	1284	1084	1646	1243	1797	838	733	622	920	968	1684	156	652	408
BRAF.673.304	BRAF	673	TTTGTTTGATATTCCACACCAC	hDDR5	1898	1727	1982	1433	1892	1285	1619	1914	1430	1260	1466	1241	1766	712	1387	1067	887	471	452	1525	504	426	2028	1196
BRAF.673.304	BRAF	673	TTTGTTTGATATTCCACACCAC	hDDR6	1921	619	1400	2245	728	1214	1196	1396	2029	2361	1981	3083	723	1998	2097	641	793	1081	568	877	643	1421	1474	921
BRAF.673.806	BRAF	673	TAATTAACACACATCAGTGGAA	hDDR1	6748	4734	4271	5752	3782	5835	3156	5707	4780	2532	4289	1220	2186	4795	5196	4304	6082	3197	2788	2981	4805	3580	3778	5774
BRAF.673.806	BRAF	673	TAATTAACACACATCAGTGGAA	hDDR2	5326	4742	3894	1475	3977	2242	3941	3861	4664	4569	5357	3802	3476	5167	2976	3236	2880	3325	3579	2004	2576	972	3778	3469
BRAF.673.806	BRAF	673	TAATTAACACACATCAGTGGAA	hDDR3	4493	6390	5391	7264	5909	7763	2896	8425	7604	3913	7852	5160	4967	5468	3027	4811	3250	3832	5173	2687	4086	9549	3732	4675
BRAF.673.806	BRAF	673	TAATTAACACACATCAGTGGAA	hDDR4	4420	4304	4987	5829	5783	4857	3636	2470	7328	3990	5044	5361	3813	5082	3488	4444	1538	3193	2928	3421	2689	2107	1843	1431
BRAF.673.806	BRAF	673	TAATTAACACACATCAGTGGAA	hDDR5	4420	3781	5192	3411	4970	4759	4425	3854	4691	5590	4724	4501	3978	1246	4563	2030	3403	2016	1870	3522	1982	2150	4349	2817
BRAF.673.806	BRAF	673	TAATTAACACACATCAGTGGAA	hDDR6	4089	2037	5028	4668	2492	3831	1344	2963	6692	4975	4518	4820	3605	2445	5709	2138	2813	4296	1769	2487	2263	4716	5699	1270
BRAF.673.829	BRAF	673	TTCTGTACTACAACGCTGGTGA	hDDR1	1036	1564	1097	1929	816	925	1053	1012	591	42	780	175	448	860	393	654	958	594	656	847	1040	2114	698	474
BRAF.673.829	BRAF	673	TTCTGTACTACAACGCTGGTGA	hDDR2	1042	447	1048	337	989	598	737	1163	300	698	706	169	685	1537	644	1367	210	344	796	411	143	138	404	578
BRAF.673.829	BRAF	673	TTCTGTACTACAACGCTGGTGA	hDDR3	1332	1772	1282	2276	1181	3033	1256	2572	3535	462	2136	1168	1327	1515	1291	1843	1633	855	1632	857	969	477	1181	928
BRAF.673.829	BRAF	673	TTCTGTACTACAACGCTGGTGA	hDDR4	418	375	622	908	653	745	381	472	1183	317	488	525	374	464	434	117	142	277	574	350	491	402	323	170
BRAF.673.829	BRAF	673	TTCTGTACTACAACGCTGGTGA	hDDR5	900	987	1863	414	1332	602	972	514	739	905	285	559	1198	240	616	215	570	252	203	768	257	183	933	1706
BRAF.673.829	BRAF	673	TTCTGTACTACAACGCTGGTGA	hDDR6	802	239	986	1350	352	420	162	244	483	215	443	568	822	596	1083	243	750	258	298	240	305	383	525	117
BRCA1.672.4485	BRCA1	672	TTCTGATGTGCTTTGTTCTGGA	hDDR1	3724	3155	1801	2322	1412	2871	1527	1863	1857	457	1854	450	624	1878	1418	1378	1228	874	1467	1196	717	1032	1614	1016
BRCA1.672.4765	BRCA1	672	TTTTACTGGTAGAACTATCTGC	hDDR1	7215	4199	5605	7456	3339	6122	3418	8189	2211	1758	5133	913	2212	5017	4786	4989	2738	1606	2745	3342	2198	3601	3397	3880
BRCA1.672.4766	BRCA1	672	TTTACTGGTAGAACTATCTGCA	hDDR1	7052	4069	4441	6979	1724	3764	2724	4752	1573	241	6718	418	1681	6326	4859	4784	1695	760	2642	2182	594	2193	2136	691
BRCA1.672.4974	BRCA1	672	TTTCATAACAACATGAGTAGTC	hDDR1	12260	10826	10101	12282	6990	11911	7639	12208	5483	3269	9381	2996	4604	9022	7941	8925	6154	3437	5862	6721	7015	5269	5877	6009
BRCA1.672.827	BRCA1	672	TTCAGTATTTGTTACATCCGTC	hDDR1	6343	8428	5870	5595	4537	7069	3856	7516	3255	1743	3490	1683	2464	4727	5544	6273	4181	2007	2879	3547	2467	2388	3062	3551
BRCA2.675.10450	BRCA2	675	TTTAGTTGTAATTGTGTCCTGC	hDDR1	2259	1527	4414	2148	1547	4242	1490	1717	1423	700	1809	361	833	2324	1518	1882	741	671	1088	1053	700	566	906	502
BRCA2.675.3559	BRCA2	675	TAATATAGTAGAAAGTTCTGTA	hDDR1	12286	10340	15089	15198	1918	6657	5097	7722	1320	1394	3903	839	4470	13041	11312	13505	2289	2981	3461	3398	1640	1181	2344	1739
BRCA2.675.364	BRCA2	675	TTTATGTTCAGATTCTTCTGCA	hDDR1	7059	7146	9668	6907	2958	5233	3482	5855	2651	1383	3439	830	2296	4455	6352	5443	1897	2251	1732	3390	1572	1089	1286	1739
BRCA2.675.4095	BRCA2	675	TTATTTTGTAATATCAGTTGGC	hDDR1	11080	9233	11309	13763	4704	17032	5385	10943	2802	5140	8405	1928	4094	9567	8257	10553	5519	4763	4778	5539	5341	11712	5003	6627
BRCA2.675.9505	BRCA2	675	TAAATTGTAACATTCGTCTGAC	hDDR1	7773	6008	9023	11479	2361	11245	4789	9552	1545	1589	3537	1798	2672	7013	6089	6611	2625	2254	4053	4409	1024	2264	3527	3681
BRCC3.79184.552	BRCC3	79184	TCTTATCTTCTATGAAACAGGA	hDDR6	9119	2522	8969	8393	2966	6836	1938	4443	8699	10488	7984	7011	4922	3926	4079	1574	5134	5348	3052	3139	2065	3029	5245	1311
BRCC3.79184.553	BRCC3	79184	TTCTTATCTTCTATGAAACAGG	hDDR6	12784	5272	15613	13192	5542	10648	3228	9380	13123	18969	10992	14604	6512	5533	4700	3474	7980	8726	3807	5581	3747	7384	10330	2607
BRCC3.79184.558	BRCC3	79184	TTGTGTTCTTATCTTCTATGAA	hDDR6	10080	3592	10040	10538	3940	6823	2319	5143	11006	14656	6423	9925	6463	4762	3874	2815	6251	7418	3619	4524	4124	6428	8306	2339
BRCC3.79184.961	BRCC3	79184	TTTTCTTGTTGTAATTCCTGCA	hDDR6	2999	899	2290	2250	1026	1544	660	1439	3007	3538	1846	3907	1205	1039	1198	434	1270	1175	647	867	1243	978	1513	488
BRCC3.79184.995	BRCC3	79184	TTCTAGAGAAGAAAGTTCTTGC	hDDR6	7046	2465	8982	6766	2467	4074	1507	4888	5911	5495	5209	6229	3463	3128	3459	1615	2525	2464	2040	2088	1453	1957	4939	1257
BRD2.6046.2471	BRD2	6046	TAAAATCTTGCATACACTCTGA	hDDR2	2988	3822	2303	1683	1719	1921	1067	1847	933	1836	1240	2079	1704	1621	2277	1629	1314	708	969	954	767	191	500	941
BRD2.6046.2472	BRD2	6046	TTAAAATCTTGCATACACTCTG	hDDR2	6997	7755	7568	2848	6669	3026	3536	4136	4828	2433	5006	2795	3951	4769	6706	5348	2783	3340	3646	2611	1861	904	2733	1983
BRD2.6046.2527	BRD2	6046	TAGGACAATATCATCAGTGGGC	hDDR2	905	1193	605	248	652	882	894	227	331	93	411	321	695	428	910	258	212	595	818	159	126	0	294	52
BRD2.6046.3559	BRD2	6046	TTCACTCTCTTCTTCCTCCTCG	hDDR2	2422	2639	2616	1111	1807	1391	1475	1741	1818	1910	1439	2533	1481	1701	1997	1136	973	648	986	642	1782	124	846	975
BRD2.6046.4372	BRD2	6046	TTTAGTAGAATTGAGCTGTCCG	hDDR2	3931	3285	2316	1354	2264	913	1100	1841	1537	413	490	538	1519	1752	1878	1599	881	925	565	763	1205	644	643	1409
BRD8.10902.2002	BRD8	10902	TTTCTTCACAAAATGACAGTGC	hDDR3	1099	1229	764	998	863	2085	520	1115	1558	891	1479	572	1009	1674	1222	1002	659	499	792	481	524	779	310	367
BRD8.10902.2070	BRD8	10902	TGACATTTCAAACTTGTGCTGA	hDDR3	1341	1675	1703	1311	1852	2284	763	2396	1837	803	1276	2817	1415	1122	806	1620	1179	892	992	512	949	849	971	351
BRD8.10902.2385	BRD8	10902	TATGTCATCTGTAACAGGCTGC	hDDR3	862	1160	815	1227	539	1508	675	440	783	569	1094	407	909	941	730	1194	552	561	588	591	463	1067	576	190
BRD8.10902.2556	BRD8	10902	TTTGCATAATCAACTGCGTGGC	hDDR3	1591	1654	1473	1687	832	933	996	1753	1616	988	1183	1133	1457	1008	994	1245	834	610	1471	287	798	970	950	410
BRD8.10902.2696	BRD8	10902	TGAAATTCAGCTGTGCTTCGGA	hDDR3	449	404	445	92	233	595	894	123	418	198	458	243	128	146	278	210	171	131	588	150	706	268	456	86
BABAM2.9577.1042	BABAM2	9577	TAATCAATGAGACATCCTCCTC	hDDR1	7603	4233	4245	4283	2059	3664	1192	2375	719	869	987	378	1572	3328	3017	3252	1196	1122	838	606	577	291	639	428
BABAM2.9577.1094	BABAM2	9577	TTGAATCACGTACTGCACCTTG	hDDR1	1357	3152	2825	2984	695	923	750	1746	613	740	2092	386	937	1653	1567	1378	1002	475	392	808	1244	1570	878	1050
BABAM2.9577.1172	BABAM2	9577	TTCTGCATCATATTCCACGACA	hDDR1	5097	2943	3699	2437	1307	1308	1218	1532	1569	1550	2801	317	501	1431	1494	1420	1088	526	955	908	2195	1535	711	1115
BABAM2.9577.560	BABAM2	9577	TTCTCCAAAGATAAAATCGGGA	hDDR1	10789	8341	8998	10770	3370	6333	2048	6170	4419	1618	2448	954	2919	6588	7894	8043	3783	1211	1980	1835	2985	1774	809	1607
BABAM2.9577.769	BABAM2	9577	TAAATTTCCATGTTCTCTCCAT	hDDR1	4712	1561	3931	4124	1041	1956	928	2206	651	654	787	118	1298	2693	2146	3213	1369	463	790	1119	664	435	1655	808
BRIP1.83990.1207	BRIP1	83990	TTTAGTAGAACAACAGCACCTA	hDDR1	3096	1896	2733	2821	1956	2972	1022	2168	2362	426	2050	383	814	1795	1740	1253	1348	924	1014	1609	1233	1673	1404	1536
BRIP1.83990.1626	BRIP1	83990	TTCATCTAAAATGACAACCTGT	hDDR1	4335	5468	6525	4923	3525	4322	2819	6682	3297	1867	4209	1038	2104	4340	3581	4332	3292	1414	1737	2180	3120	3450	3025	1286
BRIP1.83990.2049	BRIP1	83990	TTTGTCTGAAATATCAATCTGA	hDDR1	10743	6590	6704	10343	5897	9974	4608	10615	9265	8208	9373	2139	3104	5712	4519	5545	4305	2736	3025	4174	6625	12948	5644	5505
BRIP1.83990.3183	BRIP1	83990	TTCAAAGGTTGAATGGTGCTGA	hDDR1	2896	2946	1368	1378	1341	1532	1108	2122	930	660	2061	299	517	1647	1062	651	982	680	811	619	1533	897	1072	523
BRIP1.83990.3548	BRIP1	83990	TTCTTCATCTGTATCTTCAGGA	hDDR1	8023	6435	8347	8378	5667	13918	4799	8518	5381	4026	8100	3431	2799	5652	5240	6153	4841	2417	4141	4178	6317	8691	5327	7082
BRSK1.84446.1310	BRSK1	84446	TAATATATCATCTTTTCTTGGT	hDDR6	9887	2480	7116	8782	3504	5583	2019	5424	10347	10410	5141	10320	5725	5042	3120	2038	5891	6296	2701	3209	3597	3841	9526	2484
BRSK1.84446.2076	BRSK1	84446	TTGTTCTTCTTTGTCCAAGGAG	hDDR6	4029	1503	4531	3912	1696	3746	1293	2743	3058	5307	3088	6666	2963	1734	2002	1172	1833	2475	1717	1805	1419	1020	2797	802
BRSK1.84446.563	BRSK1	84446	TTGTTCTCGTAGACGTCGTGGA	hDDR6	892	84	444	810	255	267	342	352	808	781	1380	677	669	270	260	135	282	366	143	216	190	453	744	30
BRSK1.84446.566	BRSK1	84446	TTCTTGTTCTCGTAGACGTCGT	hDDR6	1031	367	1271	776	614	1363	285	1070	1070	1202	627	1637	376	491	408	246	612	1349	250	313	463	917	849	116
BRSK1.84446.575	BRSK1	84446	TACAAATATTTCTTGTTCTCGT	hDDR6	9569	2734	9403	8110	3396	5575	1779	5852	8620	15597	5634	9691	4921	3060	2477	2781	4276	7363	2608	2497	3170	3112	6373	972
Brwd1.54014.17358	Brwd1	54014	TTCTTTATCCAACATAGGACCG	hDDR4	3137	2969	5149	4012	5888	4167	4724	1671	6880	3778	3901	3954	2387	1241	2051	2283	994	2748	1971	1821	2007	687	992	376
Brwd1.54014.17359	Brwd1	54014	TCTTTATCCAACATAGGACCGA	hDDR4	1064	1001	956	1848	1922	1772	2075	876	3134	1594	1460	1041	1121	404	2436	1200	2120	530	572	930	522	395	368	294
Brwd1.54014.19389	Brwd1	54014	TTGCAAAAGATGATCAGGAGCC	hDDR4	653	859	1112	1668	861	1319	777	757	1750	497	1264	983	478	588	613	540	752	814	235	635	687	221	153	432
Brwd1.54014.19417	Brwd1	54014	TTATTGGACAAGACCAACTCCT	hDDR4	725	225	693	244	403	203	962	235	1645	485	1508	1072	468	211	127	69	186	517	111	476	458	60	25	22
Brwd1.54014.19420	Brwd1	54014	TTGGACAAGACCAACTCCTCGT	hDDR4	525	294	457	405	227	160	266	602	1407	200	259	187	551	239	321	666	320	406	130	111	231	104	38	68
BRWD3.254065.1319	BRWD3	254065	TAATATATTCTAATCACATGGT	hDDR5	7867	6224	7814	6305	8243	7607	6297	8789	5991	11076	7190	7606	7890	2050	4310	3125	3744	2292	1349	5373	1079	2175	3980	5923
BRWD3.254065.1353	BRWD3	254065	TTGTAATGAACATACCACCTGT	hDDR5	2882	2450	2684	1278	2186	1757	2233	2002	2796	2839	1423	2568	1568	673	1546	979	1162	1150	895	1182	593	2500	2110	2384
BRWD3.254065.3928	BRWD3	254065	TTTAACTATAGGACTGTCTGGC	hDDR5	3092	1892	3629	1792	3211	3025	3635	3324	2540	2457	2274	1928	2163	809	1711	2068	2222	1108	447	2500	628	641	1278	3295
BRWD3.254065.4500	BRWD3	254065	TATAACATCTTGATAATCCTAG	hDDR5	17380	14931	19472	14751	18427	17992	15257	16792	13026	26299	15598	16143	14124	5185	11721	9445	7765	6873	4268	9078	3847	5932	7760	7692
BRWD3.254065.5069	BRWD3	254065	TTATATAAAACAGTCCTCCTGC	hDDR5	3686	2292	4011	2729	4213	2529	3287	4419	3386	3702	4637	4217	3064	674	2292	1671	1373	953	953	2086	451	1081	2838	2029
BSCL2.26580.1215	BSCL2	26580	TCCTGTAGTAGAAATGCACAGG	hDDR4	5205	7872	8818	13199	7092	11016	9037	6096	11342	9558	9047	8526	4158	3002	5332	4435	2407	5068	4181	4077	3317	3770	1781	1098
BSCL2.26580.1262	BSCL2	26580	TAGGAATAGTAGAAGGAGCCAT	hDDR4	1161	1124	1320	1129	1030	988	1544	507	2663	911	1604	562	789	274	904	244	560	168	827	452	1052	56	227	189
BSCL2.26580.440	BSCL2	26580	TCTGTAACATCTGATTGCGGAG	hDDR4	881	1707	1846	2658	1847	1608	1619	1419	4037	2313	1675	1593	1163	584	939	574	625	589	1024	1113	1034	464	310	420
BSCL2.26580.442	BSCL2	26580	TGTAACATCTGATTGCGGAGTT	hDDR4	315	452	440	825	504	652	834	184	1582	1333	361	508	210	130	495	280	35	149	465	263	416	12	145	45
BSCL2.26580.994	BSCL2	26580	TAAGGTAACACGATACGGCTGT	hDDR4	116	192	1019	416	385	275	171	26	2194	303	368	193	317	111	315	88	32	104	124	40	191	46	121	11
Btbd12.84464.3140	SLX4	84464	TTCTCTTGCAATTTCCTCTGGG	hDDR5	3775	2362	3228	3022	3184	2521	3698	2966	3445	2784	2586	5088	2587	695	1927	1447	1456	1282	1074	2056	646	2265	1717	3438
Btbd12.84464.5078	SLX4	84464	TTTTCTTGATCTTCTTCGTGGT	hDDR5	1555	1605	1974	1509	2002	1226	1955	1715	1325	1350	2801	1886	1378	844	1283	966	935	586	658	1063	197	488	2157	1239
Btbd12.84464.5102	SLX4	84464	TTGGATTTCAACAAAGTCTCCG	hDDR5	2408	1382	2621	2258	2091	1691	2625	1683	968	1317	1723	1106	2033	569	1036	1057	1107	255	316	1453	318	484	604	1193
Btbd12.84464.5754	SLX4	84464	TTCAGCTTCAGAACCATCTGGC	hDDR5	1525	707	1089	644	768	1151	797	699	394	528	824	1004	1046	240	543	758	609	292	300	204	214	91	520	149
Btbd12.84464.912	SLX4	84464	TTCAATTTGCTTCTTATCTGAG	hDDR5	9088	8199	12382	9969	10643	9307	7658	8453	4992	8788	8863	11318	11417	2870	9707	6123	4941	2982	2422	5013	1711	2892	5626	4187
BTBD15.29068.7941	ZBTB44	29068	TTTAGGTTCTGAATACGGGTGA	hDDR4	1599	1233	1601	2957	2166	1356	2251	1605	3266	1320	1373	2192	1018	839	962	1113	400	1325	860	1035	884	602	236	290
BTBD15.29068.7978	ZBTB44	29068	TTGGACACTGAAAAGGTCTGTC	hDDR4	722	1061	1352	1576	820	1512	635	882	2350	994	712	1857	606	334	586	643	375	552	350	417	275	237	387	102
BTBD15.29068.8359	ZBTB44	29068	TAATCTTTCTACTTTGACCCGG	hDDR4	2014	3823	3107	2345	3855	3126	2371	1410	5696	2801	3542	1280	1744	885	1774	1699	909	854	1533	1449	2325	190	526	332
BTBD15.29068.8862	ZBTB44	29068	TTGATTTCATGAACTCTGAGCA	hDDR4	922	1057	1328	867	1588	390	828	466	1965	234	1327	980	780	336	748	511	454	310	679	385	1045	405	202	162
BTBD15.29068.8951	ZBTB44	29068	TTAATTGATAGAGTGGCTGTGT	hDDR4	1301	543	904	529	404	774	984	225	738	318	410	519	306	143	708	481	172	290	335	192	240	137	95	38
BTBD8.284697.248	BTBD8	284697	TATTATCTTCACTTTCTCGTGA	hDDR4	2450	3026	3094	5920	3395	2184	3242	844	6751	3228	4585	3503	2003	867	2835	2137	1459	1146	1686	2080	2126	1180	533	795
BTBD8.284697.2926	BTBD8	284697	TTCATCTTCTGTTTCATCTGCT	hDDR4	852	498	512	251	238	541	387	352	1395	602	426	330	242	203	302	287	162	141	275	400	172	78	50	62
BTBD8.284697.792	BTBD8	284697	TTTAGTAAATTCTTCTGTCCAG	hDDR4	4249	5010	7589	7835	6094	6694	6712	3052	14224	5453	5267	5588	3682	1996	4914	3772	2332	2810	3189	2981	2761	1224	1420	709
BTBD8.284697.905	BTBD8	284697	TAACATCTAAGTTTGAATCCTG	hDDR4	5024	6084	9324	9924	8317	7271	7243	3455	12862	6113	5287	5744	2903	2684	4134	4607	2300	3607	2743	3667	4249	3812	1291	1033
BTBD8.284697.959	BTBD8	284697	TTGAATCTGTGGATCTGCTGGA	hDDR4	134	352	188	541	562	384	276	370	1371	141	425	420	301	214	158	175	288	264	251	144	395	502	41	101
BTF3.689.553	BTF3	689	TTTGTAAACATATTCACCTCTT	hDDR2	4510	6299	3899	1607	1697	4877	4898	4764	1081	3087	5718	1827	2172	2962	3382	3241	1276	1191	3525	1358	611	201	2534	1326
BTF3.689.577	BTF3	689	TTAAAGTGGATCACTGTTCCTT	hDDR2	431	894	577	541	417	678	741	985	212	176	289	252	206	154	749	460	52	276	523	105	1	27	420	75
BTF3.689.707	BTF3	689	TAAACTAGTCAGACTATCCGCA	hDDR2	542	769	1266	134	305	1288	812	494	109	580	1121	135	597	772	584	603	291	376	842	181	0	64	555	226
BTF3.689.708	BTF3	689	TTAAACTAGTCAGACTATCCGC	hDDR2	2839	3028	2409	719	3003	1844	1545	1905	1433	1441	1100	927	1406	1660	2130	1733	1266	1209	1025	541	760	195	687	355
BTF3.689.788	BTF3	689	TTCATCATCATCATCCTCTCCA	hDDR2	1595	1646	763	273	751	1051	649	832	325	468	670	361	562	893	792	898	268	402	378	183	167	107	200	155
BTG2.7832.156	BTG2	7832	TTAAGCCTCTGCTCGCTCACGC	hDDR6	124	49	28	337	194	123	205	243	325	227	443	215	0	184	12	7	341	51	294	102	242	131	398	73
BTG2.7832.200	BTG2	7832	TGTAGTGCTCTGTGAGTGCCTC	hDDR6	1217	571	1060	2117	946	999	630	806	2363	3193	994	2289	316	672	537	110	680	496	875	1439	860	666	2356	1607
BTG2.7832.201	BTG2	7832	TTGTAGTGCTCTGTGAGTGCCT	hDDR6	167	59	792	468	93	192	354	416	813	96	941	338	394	201	63	40	580	200	360	256	124	271	832	187
BTG2.7832.202	BTG2	7832	TTTGTAGTGCTCTGTGAGTGCC	hDDR6	1571	422	1304	685	396	822	194	646	1167	1212	793	1121	935	424	617	81	521	458	299	265	339	312	861	221
BTG2.7832.417	BTG2	7832	TACAAGACGCAGATGGAGCCGT	hDDR6	218	114	276	482	152	131	112	800	233	1187	66	756	209	73	17	77	2	216	19	182	86	6	174	55
BTN2A2.10385.1074	BTN2A2	10385	TGAAGTTTCTTGATGCAACAGA	hDDR3	2307	2529	2422	1735	1596	3974	1174	2747	2104	1498	2245	1254	2331	2359	1298	1323	1488	1240	1248	577	1509	1321	1013	726
BTN2A2.10385.1114	BTN2A2	10385	TTCAACTTTCTTTTCCCCTGAC	hDDR3	3388	3813	3431	4429	2873	5198	2399	3767	6780	2443	4453	3134	3166	3271	2507	3987	1768	1328	2584	844	1415	1098	3106	756
BTN2A2.10385.1153	BTN2A2	10385	TTCTTCTTGAAGTTGCTGTGCA	hDDR3	253	336	350	725	1067	1037	226	383	1726	529	523	543	318	623	231	726	291	433	652	173	372	332	355	393
BTN2A2.10385.1176	BTN2A2	10385	AAGAATGTTCTTCTCCATCGCA	hDDR3	1123	1635	875	925	613	1105	331	742	1662	731	1715	1141	829	680	270	792	982	291	1192	175	625	236	943	180
BTN2A2.10385.1177	BTN2A2	10385	TAAGAATGTTCTTCTCCATCGC	hDDR3	1141	1786	1274	2180	2794	2649	1236	3134	3500	1499	3613	1350	1676	2227	1506	2136	1229	571	1971	893	1932	163	1798	1672
BUB1.699.1247	BUB1	699	TTCTTTTCCATGTTCACTGGTG	hDDR2	2018	2915	1543	537	1671	932	1150	1704	1298	919	816	2291	1221	1121	1067	1928	843	984	765	235	704	43	601	543
BUB1.699.1594	BUB1	699	TTTGTCATCAGAAATATCAGGA	hDDR2	3577	5766	2648	1435	3240	1053	1175	3007	1831	850	1077	2538	2662	1713	2291	2119	1234	1339	902	669	1061	207	952	460
BUB1.699.1834	BUB1	699	TTATCTTCTAAAATGTGCACTG	hDDR2	5616	7502	5292	2149	4679	2841	3452	4996	3485	2776	1992	3747	4520	4182	4279	4165	2594	2532	2462	1609	1415	961	1890	1035
BUB1.699.2685	BUB1	699	TAGAACTTCATAAACATGTGCT	hDDR2	1032	3206	668	252	416	581	322	376	194	1108	740	1011	840	1369	607	949	725	1256	464	240	860	26	134	143
BUB1.699.912	BUB1	699	TTAGAAATCGTGATCACTCTTC	hDDR2	1986	1461	1577	543	899	1123	721	929	561	439	778	983	856	1167	997	1773	201	967	890	413	483	146	1551	47
BUB1B.701.1389	BUB1B	701	TTACAATACATCATCTTCTCTT	hDDR2	6569	8044	10344	2895	9582	12267	7365	9875	7171	16261	9255	9420	6837	8183	7553	6403	4251	8475	4979	3867	3965	2641	2711	4707
BUB1B.701.1694	BUB1B	701	TTACTTGACAAACAGAACTGGA	hDDR2	1723	1731	1060	576	822	1587	861	1767	913	406	545	1116	1130	1359	1264	1730	758	661	520	499	484	149	220	384
BUB1B.701.1695	BUB1B	701	TTTACTTGACAAACAGAACTGG	hDDR2	4008	6999	3699	1339	4019	5199	3650	4578	3796	5516	3909	3928	3406	4186	4431	3047	2117	3121	2285	1679	2250	967	1166	2455
BUB1B.701.2128	BUB1B	701	TACATCTAGATCTTCTTCCGGT	hDDR2	2994	4083	2501	1042	2464	2537	2385	2479	1866	3497	2672	2876	1439	1791	2119	1878	1289	1769	1284	1522	1082	564	1345	1394
BUB1B.701.2129	BUB1B	701	TTACATCTAGATCTTCTTCCGG	hDDR2	6343	6694	6313	2716	10336	7358	7348	10459	6695	8702	13348	11262	5625	6176	4713	5808	4062	5885	6012	3426	3721	1171	6471	6027
BUD13.84811.43	BUD13	84811	TTACATATCCTCAACACTCCAT	hDDR5	2516	1694	2771	1703	3631	2249	2766	2545	2579	3512	2000	3209	2219	911	2318	1327	1273	1215	540	2761	1052	3589	1498	2125
BUD13.84811.533	BUD13	84811	TTTTTATTCTTGTTCTCCTTGG	hDDR5	6369	4148	6502	4566	7379	6804	6471	7828	5229	7012	6903	6853	5892	1677	5383	2873	3144	3015	1770	4425	1023	3420	4125	4490
BUD13.84811.534	BUD13	84811	TTTTATTCTTGTTCTCCTTGGC	hDDR5	3070	2515	3839	3881	3400	3810	2458	4009	3367	5045	3436	5057	3447	641	2728	1291	1610	1221	1053	2497	895	1496	2291	2062
BUD13.84811.535	BUD13	84811	TTTATTCTTGTTCTCCTTGGCC	hDDR5	1020	953	773	789	2301	1743	2373	2332	1457	2447	1626	2589	2823	392	1183	1188	1005	826	422	1168	279	805	1152	1017
BUD13.84811.557	BUD13	84811	TTATTCTTCTTGATGAAGTTGG	hDDR5	4226	3197	4894	3090	5620	3956	4802	5504	4048	6184	4691	5772	3880	1364	3100	2073	2578	2333	1329	2809	1012	2781	2859	5031
BUD31.8896.492	BUD31	8896	TTGATCTAATTCATCCAGTGTT	hDDR3	3201	5292	3149	3980	3177	4274	2709	3739	5145	3181	3014	2424	4323	4053	1774	4121	2907	1266	3134	727	3029	1569	1564	1418
BUD31.8896.493	BUD31	8896	TTTGATCTAATTCATCCAGTGT	hDDR3	4202	3713	3671	5313	4726	6816	2205	4049	6893	2453	4842	2693	5554	4711	2962	4609	2494	2414	3471	1062	3730	3190	2759	1811
BUD31.8896.641	BUD31	8896	TATTCATAGAGTTCTCTGCTGA	hDDR3	2067	1874	2018	2711	935	630	245	1940	860	526	1141	788	1191	1375	1338	1539	699	675	1206	187	844	380	373	58
BUD31.8896.646	BUD31	8896	TACAATATTCATAGAGTTCTCT	hDDR3	3007	3512	2928	3951	2926	3657	926	3514	4740	866	3240	1643	4003	2882	2226	3381	2159	765	2887	877	2570	1718	1769	766
BUD31.8896.651	BUD31	8896	TTTAATACAATATTCATAGAGT	hDDR3	11093	12781	9643	14649	5870	8339	1941	6477	7405	3373	5949	3765	12151	6474	6255	12485	3379	1531	4663	1202	3597	2342	4069	1048
C10orf6.55719.614	SLF2	55719	TACTACCGGGTCTCAGATGGCA	hDDR4	302	762	1006	256	379	699	1056	671	583	368	830	259	160	580	344	292	189	51	445	51	777	187	53	32
C10orf6.55719.645	SLF2	55719	TCTGTTCTCTTTCCCGCTGCAG	hDDR4	495	709	652	1098	762	773	1507	510	1424	1003	640	1840	323	323	203	166	329	425	279	446	723	112	95	63
C10orf6.55719.646	SLF2	55719	CTCTGTTCTCTTTCCCGCTGCA	hDDR4	132	22	81	128	500	192	491	117	445	25	348	715	135	79	100	41	139	87	127	101	113	39	63	84
C10orf6.55719.647	SLF2	55719	TCTCTGTTCTCTTTCCCGCTGC	hDDR4	1645	857	1712	1289	1268	1451	727	640	1575	1593	1477	1256	732	238	654	849	549	676	533	291	522	550	107	124
C10orf6.55719.648	SLF2	55719	CTCTCTGTTCTCTTTCCCGCTG	hDDR4	871	1504	1530	1893	1458	1430	1014	935	1880	431	664	1287	494	417	771	776	808	310	971	686	912	55	140	115
C10orf86.54780.314	NSMCE4A	54780	TTGATTTCTAACTTGTGTGTTA	hDDR4	3442	4216	4396	4456	5214	3967	4222	1523	7279	3060	4322	3487	2331	1129	2847	2761	1943	2368	2384	1939	2070	2190	699	415
C10orf86.54780.353	NSMCE4A	54780	TTCTTCATTAATACTAACAGGC	hDDR4	9642	9267	13575	13673	10236	11756	9853	8557	21543	9151	12678	9606	5303	3896	7150	6373	2776	5282	6199	4813	4529	5377	2537	1157
C10orf86.54780.356	NSMCE4A	54780	TTCATTAATACTAACAGGCTCT	hDDR4	994	1111	1047	1771	1020	566	1198	433	1207	237	1960	640	754	448	888	994	249	336	459	344	615	57	92	110
C10orf86.54780.407	NSMCE4A	54780	TATTCTTGCAAAACCATCCCGT	hDDR4	772	108	360	416	393	113	262	139	794	30	548	261	199	148	255	191	54	402	393	335	92	23	75	51
C10orf86.54780.596	NSMCE4A	54780	TTCCATTCTTCTTAACTGGGCA	hDDR4	1983	1930	1929	2848	2001	2492	2278	1195	4758	3350	2014	2802	956	1244	1526	1095	764	1498	1017	1211	1197	775	465	427
C10orf90.118611.1315	C10orf90	118611	TTATTCTCATCAATCATCTGGG	hDDR6	9189	4303	7908	8110	3485	6910	2389	6213	10819	13706	7441	13807	4827	3815	4064	2031	5363	6193	2878	4180	4772	5547	9162	2528
C10orf90.118611.2132	C10orf90	118611	TTACTTTGTAAGATCACCCTTT	hDDR6	3099	1723	3146	4049	1159	2926	860	1325	3144	4994	2407	3400	2462	1205	1313	787	1209	2466	955	1011	1150	2411	1331	421
C10orf90.118611.2192	C10orf90	118611	TTATCATAGATTTTAGACCGCA	hDDR6	1760	1043	2554	2538	837	1841	707	1531	2822	3942	1144	4510	1666	1287	626	537	1463	1966	824	964	1306	2023	1779	726
C10orf90.118611.221	C10orf90	118611	TTTGATCTCTTCTACTGTGGTA	hDDR6	2751	847	3006	2889	817	1878	542	1524	2602	2930	3082	4970	954	1122	1305	1046	1754	2340	844	1403	1506	1151	2905	753
C10orf90.118611.699	C10orf90	118611	TACGTAATAGATTGAATCTGGA	hDDR6	4885	2437	3536	3817	1565	3886	876	2907	4527	4786	3859	4037	2837	2121	1790	1308	2034	2217	1414	1373	1664	3156	4192	1228
C11orf23.55291.1042	PPP6R3	55291	TTCTGAATTTGTAACATCTGGT	hDDR4	5430	3656	4522	5287	3750	4602	5032	2740	4799	5171	5683	6706	2308	1510	2357	2816	1635	2366	3846	4379	2028	4325	2110	1580
C11orf23.55291.1602	PPP6R3	55291	TTAATAACAAATTATCACCAGT	hDDR4	10810	12718	15006	15101	12939	11995	20138	10816	24299	12370	27832	27597	7147	4085	9096	8183	6661	8216	14168	12687	12565	6715	7201	4276
C11orf23.55291.1603	PPP6R3	55291	TTTAATAACAAATTATCACCAG	hDDR4	18111	19898	24906	31121	25394	21427	33017	19579	43239	24949	46958	48765	12865	6090	16385	13571	11811	13735	28338	28804	21978	12797	17731	9510
C11orf23.55291.2080	PPP6R3	55291	TTGAGAGTAAAGTTGATGTCTG	hDDR4	5147	5355	7027	7247	7951	6611	5458	6480	14039	6566	12352	13764	3272	1760	4641	3594	3305	4267	8878	8898	6690	2863	7826	3740
C11orf23.55291.590	PPP6R3	55291	TATATTTGGATACTTGTATCTG	hDDR4	10631	11947	14234	13679	11434	11047	15630	10423	18858	10451	27604	27562	6896	3354	9003	8047	6212	6712	17412	17318	12795	4318	10895	6015
C11orf30.56946.1617	EMSY	56946	TTAGTTGTCATAATTGCACCAT	hDDR6	2145	1408	2950	1359	721	2699	594	1905	2608	2941	2099	3131	1376	1074	572	508	1850	1624	750	1098	1246	888	1670	515
C11orf30.56946.1872	EMSY	56946	TTTTGTACAACAATCACGTTGG	hDDR6	7152	2459	5473	6484	2580	5365	2059	5438	7424	6604	5414	8697	4173	2394	2116	1632	3562	5916	2264	3431	2359	2745	7532	1178
C11orf30.56946.2342	EMSY	56946	TTACATGAACTACAGGCTGGGA	hDDR6	2131	1179	1978	3652	763	2369	559	1981	1887	3269	1851	2760	1683	1157	593	666	1957	2219	905	921	837	1517	1174	402
C11orf30.56946.2455	EMSY	56946	TTTGATTGTTGAAGTAGCTGAT	hDDR6	2990	1267	2975	3308	1206	3087	722	2230	3600	3830	2327	4621	1799	1619	1008	695	1759	2364	1032	1318	1054	1943	2280	768
C11orf30.56946.3595	EMSY	56946	TTCTACATTTGTATCAATCTGA	hDDR6	10471	4696	8152	9675	3500	8080	2633	7921	9647	17765	9864	20016	6294	3668	4022	1988	5913	11321	3909	7252	5278	12808	10290	3282
C11orf71.54494.463	C11orf71	54494	TAATGCAATCAAACGCTGTTGC	hDDR4	1372	1987	2209	2210	1906	885	1573	658	3023	1153	1841	1750	924	459	1324	726	940	1515	1245	1152	1335	1259	414	220
C11orf71.54494.496	C11orf71	54494	TAGGAGATCGGGTTCAACGGCA	hDDR4	87	93	23	146	733	292	19	216	1080	85	323	212	180	14	43	219	11	6	221	34	218	12	40	50
C11orf71.54494.522	C11orf71	54494	TTGGGTAAGGTGAGAATCTGGC	hDDR4	1694	796	873	1942	1127	1510	599	358	2102	1213	2017	657	397	243	378	680	633	433	703	344	878	145	178	87
C11orf71.54494.527	C11orf71	54494	TAAGGTGAGAATCTGGCTTGGC	hDDR4	451	690	564	379	364	380	341	91	2822	526	772	979	97	183	300	380	410	199	262	121	222	314	154	145
C11orf71.54494.649	C11orf71	54494	TAGATGAATCGCTTCAGGCCTG	hDDR4	885	1277	1361	871	616	1156	1507	1411	1879	548	1092	1355	522	283	604	660	435	641	607	698	399	71	201	243
C12orf11.55726.1574	INTS13	55726	TACTATTTACATCTACAGGTGA	hDDR4	4266	6547	5888	9661	6446	5162	5881	4147	14812	5340	5374	5739	3580	2441	4212	4071	2616	2665	3026	4583	3062	1035	1298	1334
C12orf11.55726.2543	INTS13	55726	TTATTAACAGAGTTCAAACGTC	hDDR4	4639	5141	7403	6751	4314	4426	4573	3209	12087	2586	4839	3470	3333	1766	3413	2743	2505	2227	2391	2495	3120	1663	904	415
C12orf11.55726.588	INTS13	55726	TTATTCTACAATATTCCATGGA	hDDR4	8909	10289	12358	15317	14108	10736	11217	5609	24595	9311	9531	9508	7985	3863	7462	7371	5585	5915	6444	8290	7571	5350	3142	2958
C12orf11.55726.589	INTS13	55726	TATTCTACAATATTCCATGGAA	hDDR4	8029	8733	11645	12455	10358	9099	9148	5421	14605	6786	9089	7569	5192	3644	6568	4599	3935	5051	5742	4506	5195	6477	2042	1076
C12orf11.55726.868	INTS13	55726	TTAGTAATACAGATTATTCGTC	hDDR4	13357	14349	15270	18622	14468	14155	14374	8276	26219	9081	12461	13435	9632	5110	10955	8755	6506	7857	5971	7894	7761	3409	2089	1829
C12orf45.121053.270	NOPCHAP1	121053	TTAGCTTTTCATTTGCCCGTGC	hDDR5	1555	1213	2075	1129	2137	2241	2465	891	1401	1739	2248	1375	907	402	628	562	593	1231	356	1157	268	514	1410	2045
C12orf45.121053.314	NOPCHAP1	121053	TTCAATATTGAAACGACCAGGT	hDDR5	1460	911	1512	1300	1778	1658	1739	1559	1348	1679	1969	2420	1469	354	1082	966	667	541	281	764	194	626	703	576
C12orf45.121053.344	NOPCHAP1	121053	TATAACTTTACTATGAGGCCCA	hDDR5	1425	783	1265	825	2205	1469	1937	2176	731	1046	933	2186	1186	354	634	669	1017	412	324	1191	454	340	1272	954
C12orf45.121053.347	NOPCHAP1	121053	TTGTATAACTTTACTATGAGGC	hDDR5	15060	10148	13332	11583	17757	15478	13177	14950	15091	20236	17818	16997	12157	3839	6941	6335	7223	5574	3514	8229	3123	4344	8197	10694
C12orf45.121053.496	NOPCHAP1	121053	TTAATGTTATCTATGGTGACTT	hDDR5	4715	4288	5063	4175	8140	4750	6583	6994	6887	8095	5173	5158	5874	1586	3187	2124	2855	2836	1926	4821	1381	2120	3678	3413
C12orf5.57103.144	TIGAR	57103	TTCATCTACTCCTTGTCCTTGG	hDDR4	5070	3321	4055	5552	5284	4418	5860	3359	9511	5335	5637	6232	2998	2114	2842	2960	1885	2461	2652	2440	2812	1737	1167	687
C12orf5.57103.200	TIGAR	57103	TTATTCAGAAATATACCAGCAG	hDDR4	12445	12681	16572	24098	14537	17073	10748	9946	27641	13198	13143	11986	8096	5050	11019	7740	5217	7708	6977	8917	10324	5779	2856	1542
C12orf5.57103.680	TIGAR	57103	TAATCAAACAGACTTCTCATGT	hDDR4	5738	3684	5216	7113	4185	4066	3286	2991	5962	2676	3648	3812	2213	1448	2727	3436	1677	1807	2086	2592	3001	717	1244	619
C12orf5.57103.804	TIGAR	57103	TTTAACTTCTCTTCCTTCCTCA	hDDR4	2603	2505	3737	3309	2849	4356	3663	1963	4135	3400	2021	1873	1906	1099	2105	2245	1325	1810	1796	2302	2290	3155	775	308
C12orf5.57103.834	TIGAR	57103	TAGGTTCATACAAATACACTGA	hDDR4	2460	3369	5132	5431	4096	4035	5190	1792	6627	4391	4800	3911	2750	1427	2573	2847	1849	1723	3412	2507	1970	782	893	369
C13ORF23.80209.1092	PROSER1	80209	TATATTGACCACTTCTGTTGGC	hDDR5	2421	1617	2153	3006	2884	3228	2798	2609	3223	4089	2950	3131	2397	750	2144	945	2767	1521	984	1628	1084	1002	1483	2306
C13ORF23.80209.1129	PROSER1	80209	TTCTGTTCAAGTATTCTCTTGC	hDDR5	4237	4308	5955	4215	5821	5148	4636	5771	3953	6802	4966	6551	4124	1305	2791	2186	2622	2122	1080	3179	878	1259	2836	2381
C13ORF23.80209.1134	PROSER1	80209	TTCAAGTATTCTCTTGCACCGT	hDDR5	2068	1373	2194	1384	2745	3307	2024	1748	1977	2289	1452	1462	1931	557	1652	1235	1628	1203	563	1022	582	708	1202	902
C13ORF23.80209.1135	PROSER1	80209	TCAAGTATTCTCTTGCACCGTT	hDDR5	1008	663	672	1609	1358	383	1344	772	659	465	892	1332	591	185	294	504	882	415	129	367	299	2034	619	937
C13ORF23.80209.1378	PROSER1	80209	TTCGTTAGTACATTCTTCACCA	hDDR5	2414	2343	2828	1900	3213	1842	2217	2717	2008	1953	2900	1806	2061	461	927	722	1916	1043	1497	1655	898	970	3688	2504
C13orf7.79596.1552	OBI1	79596	TTCTACTTATATCATCTTCTGA	hDDR5	12629	12900	17895	12955	17157	12515	15517	18644	11753	15908	15580	19860	12979	4051	9585	7966	7516	4960	3449	10879	2697	5219	8926	6954
C13orf7.79596.1812	OBI1	79596	TAAGTATCCATACTTGTATCTG	hDDR5	18427	13255	19581	15546	22988	22227	20851	22266	16074	25365	24888	23606	16036	6244	12211	8187	11454	8523	6331	14653	4639	14082	15430	16225
C13orf7.79596.2161	OBI1	79596	TATACTTATCACTTCGTTCCAG	hDDR5	5757	5533	7828	5260	8996	7293	8563	7608	8830	7272	8691	5950	6864	2527	5333	3308	3867	2719	2910	5638	1562	2841	5614	4874
C13orf7.79596.299	OBI1	79596	TTGTGTAGTAATTCAAGTCTAG	hDDR5	12654	8921	18101	11706	18260	12834	12089	13133	12395	10140	10105	10922	13371	3948	8064	5819	6856	4435	3410	6957	3123	3595	7178	8867
C13orf7.79596.980	OBI1	79596	TTTGATTTCATTAGTTACTGGA	hDDR5	4051	3541	5264	4333	5767	5790	5647	5948	4977	7937	4488	7591	4458	1254	4138	3359	3879	2437	2164	3706	1399	3240	4180	3535
C14orf145.145508.1746	CEP128	145508	TTAAATTCTTCAGAGTCCTGAT	hDDR5	4493	4460	6205	4563	5980	4966	5602	6016	4131	4408	3113	6598	3883	1739	3062	2393	2988	2245	954	2957	1022	2051	2258	3929
C14orf145.145508.2014	CEP128	145508	TTTATTAGCAAGATCTGCTCGG	hDDR5	1722	2176	3161	3296	4350	3133	2750	4070	4174	3084	4012	3256	2228	851	1916	1109	2631	1833	1025	3309	1425	1314	2617	6206
C14orf145.145508.2015	CEP128	145508	TTATTAGCAAGATCTGCTCGGA	hDDR5	1692	918	1694	1479	2149	2543	1796	977	2813	6742	1234	751	1691	781	975	349	1442	1054	722	1095	518	1453	1207	1507
C14orf145.145508.232	CEP128	145508	TTCTACTGTAGGAAGACTTCGA	hDDR5	5103	3784	4224	3851	6673	6627	6520	6902	6240	7338	7948	5427	3576	1274	2330	2372	3376	1892	1554	3514	1713	2284	3445	4285
C14orf145.145508.3082	CEP128	145508	TTTGAAATCTTCTAGTAGGCTC	hDDR5	5123	4338	7206	6138	7968	7238	7003	8071	6086	7640	5838	8323	4577	1647	4251	2899	4623	4655	2511	5357	2149	6509	6424	4509
C14ORF150.112840.306	WDR89	112840	TTCATCAAATGAATCCTTCCTT	hDDR5	2423	1696	3065	3127	3991	2314	3065	3040	1382	2003	5551	4124	2322	947	1758	778	1510	1185	943	1621	494	1511	1578	1469
C14ORF150.112840.407	WDR89	112840	TTTCATGTTAACTACTTCTCTG	hDDR5	14943	8437	18159	12295	18639	16523	12737	15311	13176	17595	12543	14886	11891	3838	8900	6396	6760	6399	3900	10017	2819	5302	7718	8609
C14ORF150.112840.408	WDR89	112840	TTCATGTTAACTACTTCTCTGA	hDDR5	9237	7546	10359	9710	13363	7101	11087	8864	12437	14017	10196	10019	8209	2891	6076	5763	4954	4607	2197	6316	2557	5007	3732	6679
C14ORF150.112840.740	WDR89	112840	TTTAGTTGTAGATAAATTCTGA	hDDR5	14930	11289	18679	11138	19900	14651	13026	14499	12428	20366	11634	17215	13989	3646	11176	8093	8417	5416	3877	9312	2892	7742	7070	16021
C14ORF150.112840.741	WDR89	112840	TTAGTTGTAGATAAATTCTGAG	hDDR5	19164	17353	26869	18085	28232	21240	20225	22370	19353	22485	18673	23745	18006	5869	14587	10577	9207	6557	5119	11971	4059	6440	12642	15052
C14ORF160.79944.1018	L2HGDH	79944	TATATCCATAACATCTGTGGCA	hDDR5	651	467	774	645	749	781	581	647	561	940	685	429	836	455	487	844	794	538	451	1288	395	465	1061	763
C14ORF160.79944.1202	L2HGDH	79944	TTTGAAGATACTTCACTGTTGC	hDDR5	4615	4094	4368	4783	6413	4727	6105	5257	5042	4507	5383	3991	3172	1152	3365	1803	1914	1641	1250	2793	800	1082	1862	3780
C14ORF160.79944.1298	L2HGDH	79944	TATAATTCAAATCTTTGTTGTA	hDDR5	12601	9217	12548	10268	15312	12763	11792	13754	12193	17526	14275	17209	11140	3344	7136	5581	6847	5245	3234	7689	2371	4767	7539	8033
C14ORF160.79944.856	L2HGDH	79944	TTACAAGATAACATTTTTCTGG	hDDR5	18331	15296	20105	17976	26081	22096	19794	22045	21138	28398	24158	27207	16989	4650	13242	11347	10890	9032	5976	13426	4426	10072	12592	11835
C14ORF160.79944.857	L2HGDH	79944	TACAAGATAACATTTTTCTGGC	hDDR5	5099	6433	9974	5799	10282	7394	7218	7723	6941	9851	9763	11969	6761	1800	4735	3492	3058	3624	1889	4102	1263	3300	4683	6362
C14orf166.51637.296	RTRAF	51637	TACTTTTCAAAGAACTTGGGCC	hDDR4	355	734	925	1484	1242	443	995	491	4464	1015	2239	1130	356	439	501	227	502	173	443	428	910	437	107	125
C14orf166.51637.425	RTRAF	51637	TTATCAGGTACTAAATCCTTGT	hDDR4	3643	4433	6365	6427	6077	4197	7028	5331	12431	5411	6193	6334	2489	1349	2860	3209	2238	3243	3436	3692	2940	2764	2294	765
C14orf166.51637.700	RTRAF	51637	TAAGAACTGCATCTCCTGTGTC	hDDR4	1661	889	1250	1854	1911	1420	2260	863	4781	1869	2404	1681	828	304	1217	537	1242	910	1115	407	1114	923	431	216
C14orf166.51637.701	RTRAF	51637	TTAAGAACTGCATCTCCTGTGT	hDDR4	1428	1176	1536	1982	1692	1123	2198	896	3634	1265	2239	1682	835	396	525	1148	481	817	2188	1285	955	357	577	320
C14orf166.51637.705	RTRAF	51637	TTCATTAAGAACTGCATCTCCT	hDDR4	102	450	235	694	312	645	299	212	991	393	185	157	489	149	180	366	121	282	221	133	414	2	29	42
C16orf5.29965.107	CDIP1	29965	TTGAAGTCATTGATGAGGCAGG	hDDR6	1824	561	3255	2267	1068	2532	781	2252	2485	4582	2631	4029	2460	1531	1107	633	1605	1508	1012	1182	1484	1204	1087	541
C16orf5.29965.2172	CDIP1	29965	TGAAGCAACAGAAGAAACCCAG	hDDR6	2417	782	2725	1566	944	1930	572	1268	3038	3694	1547	2149	1473	576	771	382	972	1526	741	883	1082	906	1601	192
C16orf5.29965.2497	CDIP1	29965	TTCTCTTCCAGAAGTGGGGCTG	hDDR6	1772	681	1809	2322	693	1457	720	1169	1692	1962	1262	3544	496	621	582	125	1029	946	314	945	688	719	820	723
C16orf5.29965.56	CDIP1	29965	TTGTACGTGTAGATGTAGGCTT	hDDR6	2429	783	2598	2369	808	1493	625	977	3279	1318	1518	1290	1609	762	611	555	1684	1426	1027	1455	817	1006	2174	1089
C16orf5.29965.65	CDIP1	29965	TAGATGTAGGCTTTGCAGCTGG	hDDR6	1787	923	1408	2016	594	1420	996	1411	1273	1203	1298	1614	820	591	700	477	804	719	765	807	1052	1103	2221	419
C16ORF7.9605.262	VPS9D1	9605	TTCTTCTAGTAACACCTGGGAG	hDDR3	3747	4050	3033	5684	3983	5773	2333	5027	7363	2692	3951	3145	4122	4390	2526	4693	2469	2056	2543	1290	2559	2123	2649	1998
C16ORF7.9605.442	VPS9D1	9605	TGAAGCTTCTGGAAGATCTCGG	hDDR3	888	1128	417	424	425	1199	363	751	644	151	853	505	361	1071	246	440	293	294	203	244	268	542	471	130
C16ORF7.9605.492	VPS9D1	9605	TTCATCGGAGTATACACGGCGG	hDDR3	451	1197	1145	1078	851	1405	1082	725	1794	770	452	447	1063	767	519	994	699	431	1263	297	373	638	609	171
C16ORF7.9605.642	VPS9D1	9605	TTCAGCTTCTGATTCTGCAGGG	hDDR3	292	447	557	458	344	948	364	420	1054	493	922	198	143	705	228	493	285	336	817	68	79	328	614	152
C16ORF7.9605.643	VPS9D1	9605	TCAGCTTCTGATTCTGCAGGGA	hDDR3	941	581	210	640	220	682	97	873	683	95	481	594	479	401	521	567	409	339	1001	99	275	118	205	108
C16orf92.146378.190	FIMP	146378	TAATCGAAGAAGTCAGGTCTGT	hDDR5	1111	870	1292	391	1231	1269	1671	265	1650	1269	858	1215	642	101	228	223	526	273	137	562	318	511	491	603
C16orf92.146378.245	FIMP	146378	TTTCTCTCCAATAAACTGGGCC	hDDR5	752	1246	1380	796	1282	2071	939	714	1256	2053	1053	1122	993	453	1336	452	541	501	377	760	237	277	1465	453
C16orf92.146378.266	FIMP	146378	TGAGTTAATGAACACGATGGGT	hDDR5	1213	813	769	966	1490	1141	1331	1679	1928	2063	1578	891	996	241	1080	682	930	513	260	748	216	613	849	981
C16orf92.146378.367	FIMP	146378	TTCTGGAAGTTTATGTGGGTGC	hDDR5	1861	926	1732	1377	1606	1268	1298	1601	1290	3452	1296	1423	1597	213	758	721	593	355	385	1218	139	129	1424	644
C16orf92.146378.368	FIMP	146378	TTTCTGGAAGTTTATGTGGGTG	hDDR5	2024	2009	2879	2143	2886	3272	2625	2803	2309	2742	2073	3790	2348	511	1479	769	1063	1001	920	1916	389	727	997	2280
C17orf41.79915.1143	ATAD5	79915	TTATACTATCATTTAACTGGGC	hDDR5	7965	5295	10071	7291	8550	7783	7145	9576	6200	8738	8211	9086	7711	1964	6026	4183	4867	3391	2226	5684	1916	3287	3872	5023
C17orf41.79915.1145	ATAD5	79915	TATTATACTATCATTTAACTGG	hDDR5	23246	17367	28849	18572	26980	25042	20105	31291	21367	30938	24176	31904	22238	5997	14768	12205	11431	9385	5761	18705	3851	11054	15762	21856
C17orf41.79915.1687	ATAD5	79915	TTAGAATTATCATCTCTTCCTA	hDDR5	4755	4634	8121	4359	6500	3506	4165	4890	3844	4043	4284	4082	5446	1742	3614	2621	2340	1808	1258	4233	910	1367	2177	3003
C17orf41.79915.2612	ATAD5	79915	TATTATAACAGAATCTTCTGTT	hDDR5	9915	9213	12757	9520	10867	8153	6387	10871	6470	12765	6844	12137	10050	3159	8473	5977	4254	3819	2364	5579	1825	4027	4450	6320
C17orf41.79915.2613	ATAD5	79915	TTATTATAACAGAATCTTCTGT	hDDR5	13644	10058	14605	10370	17113	14504	11439	14485	13078	18096	12100	14162	12587	3576	7110	6422	7399	5665	3566	9123	2391	5301	8299	11947
C17orf70.80233.1852	FAAP100	80233	TGAGACTGTAGAACAGCGTGCA	hDDR6	706	745	530	1068	303	611	514	717	826	279	483	1162	112	669	448	169	980	1336	622	167	373	989	1317	93
C17orf70.80233.2250	FAAP100	80233	TTCTTTAGAAAAGACACTCTCT	hDDR6	3288	1003	3191	2906	1119	2414	591	2287	2881	5920	2803	4461	1815	1147	1089	693	1425	1778	1131	1249	1456	1947	3683	516
C17orf70.80233.2253	FAAP100	80233	TTTAGAAAAGACACTCTCTCGG	hDDR6	5519	2258	5009	4776	1372	3330	891	3145	6330	7615	4817	5052	2789	1589	2195	922	2538	2904	1141	2126	1618	1925	4206	1044
C17orf70.80233.2254	FAAP100	80233	TTAGAAAAGACACTCTCTCGGA	hDDR6	2360	735	2584	2355	975	1506	362	1778	2519	2182	2504	3300	830	619	656	439	1227	1232	523	344	768	1114	2203	352
C17orf70.80233.2255	FAAP100	80233	TAGAAAAGACACTCTCTCGGAC	hDDR6	1882	657	2532	1237	1027	1706	948	902	2397	3295	1747	1678	1041	837	473	248	1379	1539	963	520	701	1218	1073	186
C18orf25.147339.1304	ARK2N	147339	TTAATTTCTTCATTGAGTGGCG	hDDR5	2287	1110	2268	2238	2620	2238	2709	3634	2105	2760	1511	1386	3058	836	1254	649	1529	1263	804	1183	414	1024	1294	1671
C18orf25.147339.1406	ARK2N	147339	TTCCATGAAGAAACACTCTGAA	hDDR5	4095	3787	5656	4872	7200	5324	5540	5364	5543	6672	4686	4702	4593	1497	3011	2254	2898	2425	1555	2915	1619	3417	3745	3888
C18orf25.147339.1547	ARK2N	147339	TACAGTAGGTATTTACGCCTGC	hDDR5	1396	955	1144	1243	2231	1249	1559	1996	1373	1370	2168	2977	1582	223	1245	1055	850	162	318	616	574	267	669	801
C18orf25.147339.1548	ARK2N	147339	TTACAGTAGGTATTTACGCCTG	hDDR5	3585	3735	4215	5288	5384	4888	6401	4681	4765	5243	4192	5572	4117	933	2888	2321	2473	1303	1120	2008	1464	1124	2858	2278
C18orf25.147339.462	ARK2N	147339	TACAGATCCATCTTCCTCCTTG	hDDR5	3451	2095	5281	2378	3710	4130	4653	4283	3377	5203	3883	3171	4999	1225	3122	1895	2152	1568	1174	2779	809	2879	2049	3040
C18orf37.125476.447	INO80C	125476	TGAAACATCAGAATACTTCTTA	hDDR5	3703	3265	7264	3411	5466	5444	3284	4964	4427	8380	6063	5010	4559	1455	3154	2442	4458	2609	1788	4528	2732	2060	4652	3045
C18orf37.125476.454	INO80C	125476	TCAGAATACTTCTTAGCTGGCT	hDDR5	770	1028	2279	1061	1669	1687	986	1705	1988	2938	1753	1899	1395	249	1641	673	537	460	439	838	256	170	1290	755
C18orf37.125476.493	INO80C	125476	TCAATACTGAAGTAGTTAGGAT	hDDR5	7532	6870	10862	6873	10260	10821	7740	8832	11021	18570	9827	9849	8500	2491	6273	4393	6205	4072	2761	7003	2555	3492	5419	5067
C18orf37.125476.497	INO80C	125476	TACTGAAGTAGTTAGGATCGTT	hDDR5	3640	4300	4859	5304	6942	6016	6644	6261	6130	8001	5975	6470	3565	1584	3024	2837	3182	2334	1825	4745	1524	2863	2416	3242
C18orf37.125476.554	INO80C	125476	TTTGTTTCAGGTTCTTCCAGGT	hDDR5	733	1179	907	785	1146	1158	708	1655	938	741	729	1373	1158	204	875	233	754	335	159	891	343	481	342	380
C19orf40.91442.282	FAAP24	91442	TTCGACAGATAAAAGTCTGGTG	hDDR6	4401	2104	3887	3672	1140	2611	1066	2687	4281	5531	3584	4335	2157	1377	1451	973	1952	2323	1304	1290	728	1296	2918	429
C19orf40.91442.341	FAAP24	91442	TTCTGTAGCCATTTCCTGCCAC	hDDR6	1841	420	1432	1089	669	517	242	1018	1628	1174	876	2486	1102	537	298	221	784	289	295	547	574	243	311	59
C19orf40.91442.423	FAAP24	91442	AAGTATTGTTCACTCATCCGGG	hDDR6	2975	891	6544	4584	1755	3290	1122	3048	3936	4938	2912	4813	2227	1769	1262	1025	1485	2491	2050	1603	1707	2134	5134	787
C19orf40.91442.639	FAAP24	91442	TTAACTTTTCCAACTCCTGGGA	hDDR6	1684	511	1642	2037	941	1232	685	983	1491	1243	2552	2639	1093	777	403	672	763	1511	333	985	834	1393	710	394
C19orf40.91442.640	FAAP24	91442	TTTAACTTTTCCAACTCCTGGG	hDDR6	3400	1230	2896	3942	1796	2684	1190	3338	4192	4903	3678	3494	2163	1587	1626	699	2193	1862	1097	1727	1260	1316	2684	1238
C19orf62.29086.462	BABAM1	29086	TTCTCTGGACAGTTGACCCTTG	hDDR4	833	653	2451	1538	1378	901	1611	567	2994	786	2584	1164	683	343	697	313	206	681	761	275	703	288	410	85
C19orf62.29086.506	BABAM1	29086	TTGGCAGTGACATTTCCTCTGA	hDDR4	1585	1303	1796	2863	2237	1115	1411	862	4665	580	751	1842	876	550	1364	1230	745	978	1444	979	1135	1041	382	584
C19orf62.29086.507	BABAM1	29086	TTTGGCAGTGACATTTCCTCTG	hDDR4	1863	1158	2462	3932	1400	1292	2758	932	2932	2494	1113	698	1559	607	1721	1362	476	852	709	1121	404	535	409	290
C19orf62.29086.889	BABAM1	29086	AAAGAAGAAATATGGGCACTGG	hDDR4	1988	2063	3136	4056	2666	2545	2986	2402	5392	2444	1808	1860	1600	1298	1455	1853	827	981	497	1329	845	541	447	265
C19orf62.29086.950	BABAM1	29086	TATCCTTCCAACTCATCTCCTC	hDDR4	1644	2474	2053	3067	2113	1278	1045	684	3865	1742	1949	353	1550	1059	1196	1269	1174	1123	825	489	752	59	332	53
C19orf7.23211.1371	ZC3H4	23211	TAAAATTACAGTGGTCTCCCTT	hDDR4	242	764	718	673	685	840	370	341	1145	385	558	763	260	236	386	595	150	425	527	146	432	73	172	49
C19orf7.23211.1918	ZC3H4	23211	TTTTCATAGAAGTTCTGGGCTG	hDDR4	1745	2051	1920	3224	3714	1801	1947	921	4184	870	2491	1633	1390	808	1276	974	685	525	666	688	973	178	150	102
C19orf7.23211.1919	ZC3H4	23211	TTTCATAGAAGTTCTGGGCTGG	hDDR4	2133	990	1139	1715	828	1428	152	502	1842	798	393	771	712	275	577	285	323	142	221	233	242	24	162	107
C19orf7.23211.1920	ZC3H4	23211	TTCATAGAAGTTCTGGGCTGGC	hDDR4	1055	681	331	1115	1055	1526	582	282	2311	1348	1502	1039	232	164	798	542	615	184	325	209	403	298	177	25
C19orf7.23211.3948	ZC3H4	23211	TTGAGTACCAGTTTCCGGTGTC	hDDR4	996	298	770	1045	1304	450	988	141	2289	432	2129	247	501	254	670	352	317	274	253	316	340	136	183	22
C1orf131.128061.1259	FSAF1	128061	TTCTTTATGATCTTCTTCTGTT	hDDR5	6690	6504	10183	6452	9311	8232	8558	8838	6522	11374	7009	9868	7639	2052	3914	4743	4699	2838	2518	4980	1994	3433	5386	6379
C1orf131.128061.1263	FSAF1	128061	TTATGATCTTCTTCTGTTCTGT	hDDR5	3300	2390	4628	3442	3171	2051	1605	4335	1890	4158	2863	3823	3866	979	2058	1486	1328	776	537	1589	402	764	1000	1374
C1orf131.128061.66	FSAF1	128061	TTATTTTCTTGATATCAACTGG	hDDR5	7719	6595	9375	7014	9446	8559	6594	10128	6663	12105	6165	9079	7520	2064	5444	3909	6335	3733	2875	5703	1963	5849	6309	5426
C1orf131.128061.944	FSAF1	128061	TTAAATTCTTGTGTATCCACAT	hDDR5	3544	2605	4658	3925	4767	3510	3773	4809	3715	3283	2134	3166	3125	1193	2128	1537	1848	1240	912	2459	554	1619	1782	2098
C1orf131.128061.972	FSAF1	128061	TTGTGTTCTTGTTATGATCTGG	hDDR5	2800	2330	3616	2716	3593	2446	3730	3848	3175	3685	3505	3003	3112	873	2009	2174	2115	1122	1007	2023	949	1970	2283	1672
C1orf135.79000.1052	AUNIP	79000	TTTGTTGATCTGACTTTCTGTA	hDDR4	1114	2042	2684	1394	1519	1400	965	512	2033	1415	1815	1663	1131	756	1405	793	839	971	1133	595	1479	275	276	156
C1orf135.79000.1056	AUNIP	79000	TTGATCTGACTTTCTGTATGAG	hDDR4	4400	4492	6045	7564	4737	5978	5164	4818	8720	5436	5903	4391	3365	2603	4583	2976	2354	2992	4084	3264	4650	1289	1366	825
C1orf135.79000.2090	AUNIP	79000	TGAGATGAAACACTCTTCTGGT	hDDR4	1632	1408	2125	3442	2601	2258	1886	1517	5515	1733	2332	1848	1070	665	1418	837	967	1518	787	2094	937	819	437	1443
C1orf135.79000.406	AUNIP	79000	TTACATCTTGAAAAGGAGCTCT	hDDR4	511	1187	1541	1822	1045	1039	628	637	3506	1523	984	1095	649	369	651	321	365	255	519	383	447	124	121	82
C1orf135.79000.464	AUNIP	79000	TTCAGTGAAAAGTTGACTCCAG	hDDR4	1221	1255	2139	4063	1264	1784	2063	1792	4912	1030	1707	1532	1063	1086	1258	1155	880	796	1360	1484	973	497	252	307
C1orf149.64769.4510	MEAF6	64769	TCAGCTTCCTTAAACTTCCGGT	hDDR4	1178	645	1116	977	1643	1126	1208	516	1884	1568	988	1403	314	353	350	478	143	647	478	305	366	340	226	80
C1orf149.64769.4519	MEAF6	64769	TTAAACTTCCGGTTCCTTCGAT	hDDR4	359	1101	1180	1440	1492	1643	3120	1089	4290	2825	2121	3424	626	321	458	438	428	933	1035	984	1162	379	477	314
C1orf149.64769.4598	MEAF6	64769	TATTGCCATACATCTGAGTGTC	hDDR4	1955	1968	3468	2280	2036	2068	1416	713	3553	1596	2581	2488	1099	629	1613	1332	1037	1137	1876	1588	1886	901	613	170
C1orf149.64769.4606	MEAF6	64769	TACATCTGAGTGTCTTCCAGGT	hDDR4	536	306	708	583	842	725	649	688	1567	665	919	533	259	42	305	423	459	205	402	220	608	227	257	209
C1orf149.64769.4636	MEAF6	64769	TCAAAAGCATAGATCTGTCGCT	hDDR4	557	817	354	448	479	567	314	193	1213	226	763	107	514	190	175	187	90	155	308	147	38	114	40	13
C1orf156.92342.1003	METTL18	92342	TTTGAAACTATGTTTTCTCCAG	hDDR5	6858	5383	8018	5268	7579	7518	7811	9606	6056	10926	7226	7784	6755	1743	5013	2845	3277	2813	1604	4606	1249	2559	3527	4882
C1orf156.92342.1102	METTL18	92342	TTATTTTCTAACATCTTCTTTA	hDDR5	10099	8638	13565	7193	12318	11622	10415	10918	8851	15642	11386	11880	11939	2909	7457	4802	8596	5844	3647	7410	2538	8598	9544	6733
C1orf156.92342.1419	METTL18	92342	TTCTATAGTGAAATTAAACTGA	hDDR5	16343	12597	22462	15577	20960	17506	15967	15845	18971	21020	14876	13496	12705	4654	10178	8696	6989	6495	3773	9875	2809	6270	7880	7258
C1orf156.92342.606	METTL18	92342	TTCACTACTTAGTACAAGCTTA	hDDR5	4579	3492	5087	4987	5807	4234	5676	5617	3995	4457	5012	3962	5966	1560	4351	1853	3155	2709	1594	2690	1492	3496	4553	2823
C1orf156.92342.801	METTL18	92342	TTGAAAGTGAATTTCTTTGGAC	hDDR5	6604	4338	6819	6456	8649	6099	6088	7243	5967	7265	4773	4393	5156	1399	4496	3405	2595	2035	1578	2996	982	2035	2088	3505
C1orf212.113444.120	SMIM12	113444	TAGAAGCTCATCCAGCTTGCGA	hDDR5	676	854	1401	1734	1068	1393	908	1833	1163	841	1788	1726	253	120	487	266	366	124	524	526	202	231	1304	391
C1orf212.113444.156	SMIM12	113444	TGAGATGCTCTTTTCCTCCTCC	hDDR5	1055	1782	1506	1175	1767	1741	989	1761	856	3448	1149	1476	2312	229	883	693	749	803	466	733	766	2035	1331	457
C1orf212.113444.255	SMIM12	113444	TGTGACATAAGGAGCATAGGTA	hDDR5	1940	2162	2218	1482	2188	4053	2273	2580	2711	5176	2099	2616	2060	719	2871	1628	1380	1091	546	1062	614	1861	1321	1289
C1orf212.113444.47	SMIM12	113444	TTCTGTTCAGCACAGCTTTCGG	hDDR5	628	539	993	735	1918	886	1711	720	1259	982	756	1483	841	106	941	572	421	370	445	898	112	324	394	295
C1orf212.113444.52	SMIM12	113444	TTCAGCACAGCTTTCGGGGCAA	hDDR5	386	391	124	543	330	428	409	353	487	135	693	175	429	160	105	465	218	32	173	67	45	42	711	412
C1orf48.25936.296	NSL1	25936	AACAATTATCTGAAGCTTCCTG	hDDR4	3501	3954	5373	5261	4169	2576	2998	1855	6665	2923	1507	3338	1555	1087	2607	2097	1401	770	1731	1683	1676	224	926	400
C1orf48.25936.331	NSL1	25936	TTAATGCTGATATTCTCTTGCA	hDDR4	3339	3946	5882	7011	7427	5841	6630	2587	13126	5674	4603	4973	3013	2151	3074	2816	2698	2564	3759	4514	4480	1201	1493	1425
C1orf48.25936.332	NSL1	25936	TAATGCTGATATTCTCTTGCAC	hDDR4	2980	2229	2622	4318	2783	2993	2960	2087	6596	2123	4565	3757	2204	1163	1835	2155	1223	1565	2206	2015	1336	2115	629	458
C1orf48.25936.396	NSL1	25936	TTTGATGACACATTCCAGGATC	hDDR4	1596	1826	1967	2670	653	1168	573	752	3022	858	480	1220	1083	564	918	664	844	670	448	1023	494	135	39	270
C1orf48.25936.453	NSL1	25936	TACTATGATTTCATCAAACTGA	hDDR4	5147	4793	8944	6659	8306	3950	6703	3754	17064	4689	6981	8746	4280	1949	5280	5147	3271	2345	2710	4029	2739	1884	926	1784
C1ORF54.79630.260	C1ORF54	79630	TGTATAATAATAGACCACCTGA	hDDR5	3440	1979	3312	2118	3124	2912	3101	3929	3821	3098	2532	5448	2714	760	2417	764	1804	1240	764	1902	562	1574	1466	1548
C1ORF54.79630.285	C1ORF54	79630	TAAAGTCATCATAACTGGGGGT	hDDR5	1438	1419	1563	917	1991	1167	1932	1523	1158	687	1367	1489	824	418	1613	269	1128	644	310	1057	385	282	336	1448
C1ORF54.79630.349	C1ORF54	79630	TTATCCAACCTGTTCAGCCTGT	hDDR5	1668	1487	990	1032	1159	2090	896	1721	1644	2385	1686	1453	981	288	1595	517	751	477	502	1718	487	487	1093	2357
C1ORF54.79630.368	C1ORF54	79630	TATTGCTTCTGTTATGTCCTTA	hDDR5	4122	4742	6193	3291	4949	4867	3785	5889	5759	4452	4960	4300	3981	1256	3087	2112	3134	2000	1601	3551	1560	2439	2885	2403
C1ORF54.79630.428	C1ORF54	79630	TTTCACAGTTACAGGCTTCGGA	hDDR5	1180	1663	1833	1188	1653	1601	1388	1926	923	805	806	1242	2364	340	845	556	1007	679	136	377	481	488	323	171
C1orf55.163859.1139	SDE2	163859	TTCTTCACTGTCATCATCTGAA	hDDR5	4229	2719	4707	5282	5748	4324	3947	4015	3985	5327	4471	4362	5078	1170	1909	3015	2315	1863	1244	2370	1424	1484	1701	2170
C1orf55.163859.315	SDE2	163859	TTTTTCATGATTGACATCGCGT	hDDR5	957	974	554	165	729	286	840	808	761	378	543	450	329	119	196	383	449	62	170	108	68	220	91	242
C1orf55.163859.316	SDE2	163859	TTTTCATGATTGACATCGCGTA	hDDR5	1284	1027	809	1724	1223	1631	1453	2346	1624	1442	1408	1522	1435	218	679	742	747	828	511	293	346	465	917	775
C1orf55.163859.373	SDE2	163859	TTGGTTGTCTTCTCAATCTGAG	hDDR5	3790	2368	4489	3416	4728	4435	3196	3481	1886	3543	2698	3336	2559	1052	1396	1316	2261	1058	1125	2011	1006	1325	1409	2313
C1orf55.163859.899	SDE2	163859	TTCTGTTTCTGTAACCATCCTG	hDDR5	3700	1926	3560	2461	4928	2864	2043	3250	2320	2912	3545	4120	2031	705	2560	1327	1585	994	916	2410	452	894	2332	1855
C1orf84.23334.124	SZT2	23334	TTCATTAACAGGAACACCTGCC	hDDR5	603	557	697	741	1294	796	1046	1178	487	1204	592	487	459	273	716	288	599	289	314	553	194	419	420	417
C1orf84.23334.125	SZT2	23334	TTTCATTAACAGGAACACCTGC	hDDR5	2228	3068	1946	2459	4340	2038	2201	2433	3640	2103	2788	1763	2801	844	1251	1218	1198	1105	716	1301	632	545	1586	1710
C1orf84.23334.1972	SZT2	23334	TTAACATAAGAATAGCCCTCGA	hDDR5	3423	2333	4041	3758	3339	3224	3405	4918	2459	6838	1853	2733	2769	779	2021	1617	2458	1840	1015	2790	842	3295	2197	2393
C1orf84.23334.519	SZT2	23334	TAGTTACATAGATCTCAGGCTG	hDDR5	4595	3738	5830	3700	4617	4789	4368	5481	3229	5933	4521	5084	4184	1263	2753	2123	2646	2121	1011	2324	1121	2709	2434	2243
C1orf84.23334.6145	SZT2	23334	TAAACAAACATGTTTTTCCGGT	hDDR5	2617	1367	2888	2222	2816	3315	1845	2151	1350	4336	2157	2139	2648	465	1367	1075	1362	751	686	981	412	924	896	1195
C20orf30.29058.1152	TMEM230	29058	TATAATAATGAGAAAGGCGCCA	hDDR4	786	693	624	373	601	552	340	348	954	174	601	127	145	127	194	174	215	162	423	316	828	45	228	111
C20orf30.29058.1207	TMEM230	29058	TTATAAGGGATCTTAGGAGGGG	hDDR4	1861	1564	1663	2641	1780	3675	1395	1432	5453	2389	2256	2937	1016	594	989	1925	844	1103	1281	1083	1176	813	672	338
C20orf30.29058.1208	TMEM230	29058	TATAAGGGATCTTAGGAGGGGT	hDDR4	1115	1155	2249	1505	1679	1055	1423	456	1920	768	2041	538	734	352	1149	314	442	321	435	987	852	107	271	127
C20orf30.29058.1297	TMEM230	29058	TATTTCACTTTACTACTGGGGA	hDDR4	1328	760	2089	2036	1595	1709	1502	1095	4799	1823	1294	1185	649	420	845	863	614	1014	1090	1508	1331	297	382	563
C20orf30.29058.44	TMEM230	29058	TCATCATAGGAGTAACCACGGT	hDDR4	1563	1849	1634	1805	1093	709	781	618	2941	1471	975	403	936	236	791	598	411	445	431	492	491	329	320	122
C20orf94.128710.1202	SLX4IP	128710	TTGTTTCAAAAGTAACCCTGGA	hDDR5	1013	1782	1596	1413	2030	1809	1464	1379	889	1756	1065	1874	1472	513	1052	820	569	491	420	1095	274	379	758	2266
C20orf94.128710.1278	SLX4IP	128710	TATTTTTCATAAGATGTCTGGA	hDDR5	4033	2648	3633	3220	5593	4906	3020	3552	4364	4507	3798	4698	4035	771	2161	2097	1988	2007	1208	2961	805	2667	2613	3293
C20orf94.128710.249	SLX4IP	128710	TTGTATCTTTGTTTGAACCTTG	hDDR5	7115	7214	10927	6033	8650	10032	9206	8978	7928	13241	9778	7347	7202	2170	5378	3446	3395	3452	2190	6241	1538	7586	4672	5920
C20orf94.128710.294	SLX4IP	128710	TTAACAGTAAACAGACTTCCTC	hDDR5	4498	5629	7509	4916	6546	5626	5415	6421	7071	4292	4218	9065	5485	1412	3663	2361	3249	2041	1600	4043	1829	3174	3434	3116
C20orf94.128710.569	SLX4IP	128710	TTCTGTCAAATCTTCATTCTGA	hDDR5	4015	3741	5422	3001	4782	4625	4430	3409	3112	3350	2750	3904	4107	937	1780	1806	2078	1393	818	2653	589	1362	1148	2908
C21orf51.54065.279	SMIM11	54065	TTCTTTGATACATTTTCACCCC	hDDR4	2715	3732	4233	4092	2758	2898	4204	1892	7583	3482	4764	3304	1599	845	2586	2738	1674	1440	1605	1782	3280	789	615	280
C21orf51.54065.334	SMIM11	54065	TCTGATTGCTTCTTCCTTTCAG	hDDR4	2607	1726	2611	3019	3844	2079	3127	2045	10789	2568	2379	2471	1781	1115	1768	2489	1261	1500	1406	1249	1527	951	398	265
C21orf51.54065.337	SMIM11	54065	TTCTCTGATTGCTTCTTCCTTT	hDDR4	804	1746	1266	2128	1286	1061	1098	714	1836	1186	1601	977	651	552	1199	670	457	762	606	636	798	431	377	195
C21orf51.54065.341	SMIM11	54065	TTTTTTCTCTGATTGCTTCTTC	hDDR4	947	1059	1766	2296	1749	1522	2250	508	3491	991	1939	1212	481	516	699	995	512	334	986	369	581	185	222	85
C21orf51.54065.350	SMIM11	54065	TCAGTTATCTTTTTTCTCTGAT	hDDR4	5313	7020	10684	8513	8739	6741	6534	4583	16365	5192	9626	7200	3469	2668	4588	4332	2372	2515	5798	3515	3973	1069	1680	784
C22orf19.8563.1548	THOC5	8563	TTTACTGTCATGATGTTGAGGT	hDDR3	1449	1873	2622	1703	2554	3345	1630	2598	4265	2140	3183	1986	2135	2063	778	2443	1592	1858	1748	497	3610	6598	1027	673
C22orf19.8563.2456	THOC5	8563	TATTTAAATGGCTTCATCCTGC	hDDR3	1074	814	1024	1704	1427	2392	505	1985	2977	2794	1460	1237	624	1000	691	1330	1051	847	1422	315	1922	1242	662	424
C22orf19.8563.2459	THOC5	8563	TTAAATGGCTTCATCCTGCTAG	hDDR3	1173	1402	1133	1386	1898	1830	1069	1324	2199	1041	931	886	908	754	767	1375	635	741	760	116	1380	1400	595	392
C22orf19.8563.603	THOC5	8563	TTGTATAACTCATAGTCTCTGC	hDDR3	3882	5015	4633	4774	4277	8561	3523	4935	9784	4666	6281	5038	4876	4435	3699	6779	4334	3438	5019	2051	7080	2595	2204	3247
C22orf19.8563.606	THOC5	8563	TATAACTCATAGTCTCTGCCAG	hDDR3	2625	3401	2323	3706	3126	3421	1555	3663	5621	2036	3147	1799	2907	3796	2194	3170	2850	1805	2153	554	3273	1329	1953	1023
C22orf30.253143.2522	PRR14L	253143	TTTAATATCTGTTTTCACTGTC	hDDR5	8458	6311	11059	6753	9218	10002	9503	11869	8852	13252	10881	10029	7226	2343	5792	3451	5079	4915	2918	6583	2091	3280	8187	6879
C22orf30.253143.2989	PRR14L	253143	TTAAAGACAAATTTACTCTGCC	hDDR5	5256	4823	5744	4392	7719	7307	7181	6882	7883	9782	8893	7311	6738	1557	4075	2556	2847	3482	1977	4724	1619	5634	4099	4127
C22orf30.253143.5095	PRR14L	253143	TTTTATTTAACATTACTTCTGT	hDDR5	8815	7082	11651	8439	13785	13361	10262	13093	8807	16942	12146	13451	8683	2872	5250	4079	5841	6172	3797	7509	2460	8293	8336	7305
C22orf30.253143.5096	PRR14L	253143	TTTATTTAACATTACTTCTGTG	hDDR5	16142	11162	22611	13646	17771	18046	14893	19418	14477	26000	19159	20838	15818	3985	10432	8297	10174	7582	4664	10312	3180	12755	9467	10122
C22orf30.253143.5100	PRR14L	253143	TTTAACATTACTTCTGTGGCTT	hDDR5	1438	1176	1392	2516	3337	1832	1993	3070	1625	2661	3039	2605	2034	565	1228	950	990	686	756	1608	1007	756	932	1696
C2orf56.55471.1005	NDUFAF7	55471	TTAGATCTGCTGTTCCTGGGGC	hDDR4	581	163	182	114	531	257	492	14	530	285	116	165	105	80	95	419	144	312	42	51	131	286	71	25
C2orf56.55471.1192	NDUFAF7	55471	TTCATTAACATATCATATCCTT	hDDR4	7114	7583	9045	10379	9812	7660	9737	3881	16186	9695	9788	6298	5460	3858	4460	4534	2777	4330	5158	4979	3772	3711	1480	1391
C2orf56.55471.206	NDUFAF7	55471	TATTTTGTACATAAGATGCCGC	hDDR4	1504	1254	1176	1296	2486	1383	2171	649	4639	1808	2330	2046	969	1453	1642	1239	1166	901	1174	983	1306	87	417	179
C2orf56.55471.207	NDUFAF7	55471	TTATTTTGTACATAAGATGCCG	hDDR4	2603	3069	2985	4264	3253	3631	2765	1949	6607	3044	3576	4115	2501	1040	2287	1663	1448	1518	1903	2025	2279	1105	910	855
C2orf56.55471.980	NDUFAF7	55471	TAAGACATCATGAAGCTTGTGG	hDDR4	1247	715	1537	1787	1398	1312	1545	1324	3179	776	2013	2002	746	297	769	1154	593	458	1346	1280	1039	320	348	341
C4orf21.55345.2102	ZGRF1	55345	TAGAATTTACATCATCTTCCTG	hDDR4	7145	9043	8275	10511	11053	8525	6804	5671	18189	6984	9059	9734	5488	3374	5928	5688	4057	4604	6884	6310	6670	3222	1500	1670
C4orf21.55345.3555	ZGRF1	55345	TTCATTGACAGCATCACTCTGT	hDDR4	817	1207	1280	1167	1122	1165	1640	1108	2857	964	838	800	843	583	766	592	661	883	582	312	559	80	260	35
C4orf21.55345.4320	ZGRF1	55345	TATATTTAGATGTTCTCACCAA	hDDR4	2970	4323	3716	3902	3809	4082	4800	2186	6846	2594	3258	2756	2085	1455	3178	2179	1737	1496	1744	2658	2296	1364	538	938
C4orf21.55345.5648	ZGRF1	55345	TTAAGATCATTCATGCATGGGA	hDDR4	2855	2718	3806	4403	3210	2456	3452	1431	3364	1443	1878	2056	2001	839	2160	1744	1149	1619	1807	1168	1649	817	640	322
C4orf21.55345.5845	ZGRF1	55345	TAACATTATAAAAACACAGGGT	hDDR4	5398	4728	8372	8935	6438	6875	7342	5612	13298	7412	6742	6583	3918	2427	3479	3080	2124	2040	2359	2937	3598	1766	748	1081
C4orf32.132720.324	FAM241A	132720	TTCAACATCCTGCTCGCTCTCC	hDDR5	197	73	337	452	566	743	708	657	252	659	608	271	285	101	52	186	288	113	72	362	54	17	469	22
C4orf32.132720.330	FAM241A	132720	TGAGTCTTCAACATCCTGCTCG	hDDR5	1209	604	1799	420	747	1339	781	1316	1598	906	984	1610	1161	186	608	395	583	470	444	859	411	1296	1015	364
C4orf32.132720.370	FAM241A	132720	TCTTGTAGTCATCTCCAACCGG	hDDR5	2278	1585	4087	2407	3503	3319	3137	3097	2381	2824	2488	3611	1786	596	1501	657	1434	929	832	2327	882	905	1311	3421
C4orf32.132720.371	FAM241A	132720	TTCTTGTAGTCATCTCCAACCG	hDDR5	1909	2432	2268	2105	3352	4197	3277	3175	2141	2204	3325	4309	1827	635	1397	1078	2210	1517	1299	1829	704	1504	3536	2052
C4orf32.132720.373	FAM241A	132720	TTTTCTTGTAGTCATCTCCAAC	hDDR5	3480	2426	2972	3121	4623	5077	3717	3880	4331	4780	3574	4800	3012	1188	2086	1801	1983	1278	735	1839	1068	1255	1897	2376
C5orf3.10827.1013	FAM114A2	10827	TTAAGGATAGATTTCACCCTGG	hDDR3	3236	5446	4755	4699	3946	7550	2605	4533	4261	3479	5058	1905	3862	4211	2378	3407	2582	1826	3429	1147	4370	2607	3671	1687
C5orf3.10827.321	FAM114A2	10827	TGACATCTACTGTAGCTACTGT	hDDR3	1778	2033	1320	2930	2115	2096	1857	2269	3828	628	2344	1952	1077	1579	1719	2478	936	1419	1225	944	1983	1443	559	1144
C5orf3.10827.412	FAM114A2	10827	TTTGGAAACATTATCCTGCTAC	hDDR3	1957	2119	2385	3183	2898	3401	1321	2655	3196	1619	3558	2540	2152	2175	1839	3214	1954	1054	2889	960	1448	1358	1585	867
C5orf3.10827.443	FAM114A2	10827	TTCAGTTGAAATTTCACTGGGA	hDDR3	2022	2240	1694	1715	1689	3239	1122	2330	2636	1461	1799	1795	2498	1714	1246	1850	941	1515	2174	1136	1229	1234	1036	2496
C5orf3.10827.834	FAM114A2	10827	TTTCTTGTCTGTTTCCACGGTA	hDDR3	476	905	830	811	480	859	207	961	511	369	553	542	846	342	567	717	404	418	722	127	467	178	426	339
C6orf111.25957.1416	PNISR	25957	TTTATCATGTAATAGCTGCTGT	hDDR4	3252	2520	3406	3185	2237	2032	1622	938	4428	3241	3652	3587	1662	1322	1687	1815	901	1150	1625	1507	1294	1100	730	584
C6orf111.25957.1859	PNISR	25957	TTTTAATCTATCATCCTGACTA	hDDR4	5227	4576	6675	5742	3972	3837	4335	3067	7217	4117	4657	4258	3738	2259	2398	2515	1237	3341	1593	2098	2146	1275	655	492
C6orf111.25957.1970	PNISR	25957	TTTATCTATACTTCGACTCCTC	hDDR4	2641	3394	3529	4656	2758	3446	1870	2416	4678	2514	2830	2752	1764	1504	2008	1953	1248	2278	2029	2540	934	1679	628	338
C6orf111.25957.2060	PNISR	25957	TTGATCATCAATTTTACGCCTA	hDDR4	1802	1893	1929	2305	2276	1808	2389	1999	3150	2416	2594	984	1134	659	1078	1215	551	951	1925	1014	946	270	543	215
C6orf111.25957.402	PNISR	25957	TTCCATTGTAGACATATCTTGT	hDDR4	3339	4755	4872	5639	4025	4695	3836	3247	8756	5014	4613	6416	2573	2051	3639	2627	1860	2615	1929	2638	2242	842	534	909
ARMT1.79624.1355	DCPH1	79624	TAAAATTAAATGTGCCTTCTGT	hDDR5	3097	1364	2997	1727	2700	2404	3405	3276	2167	2520	2758	2987	1756	602	932	1798	1156	879	895	1283	321	861	1778	917
ARMT1.79624.683	DCPH1	79624	TACATCAAAGTAATCGATTGGT	hDDR5	3824	3381	4242	3047	4425	2997	4712	4628	3779	3430	4307	4126	2941	1072	2873	1958	2388	1557	1033	969	834	1013	1733	1345
ARMT1.79624.688	DCPH1	79624	TTAAATACATCAAAGTAATCGA	hDDR5	13365	10809	13284	8579	15396	13576	13896	14730	13527	19397	12136	15700	11555	3824	8713	4860	7934	6151	3578	7941	3395	5923	6566	9278
ARMT1.79624.768	DCPH1	79624	TTCTTATCAATTGTTGCAGGTG	hDDR5	8492	4970	9217	5963	8073	6979	7326	8290	6900	6338	7278	8696	7632	2068	4922	2491	3661	3181	2283	5729	1903	2242	4234	7265
ARMT1.79624.901	DCPH1	79624	TTTAGTACATTGGTATTCTGAG	hDDR5	12730	10443	14856	9522	14553	10244	10191	11068	8315	13217	12368	10629	9304	3479	7807	4963	6848	4018	3425	7617	1842	5725	5678	8492
C6orf35.729515.1175	TMEM242	729515	TATTGATTGCATTTTACTTCGA	hDDR4	2885	3196	2263	3332	3158	2123	2722	1512	7318	2346	2581	2896	1416	1074	1928	1637	1211	897	1897	1865	1456	964	640	776
C6orf35.729515.1176	TMEM242	729515	ATTGATTGCATTTTACTTCGAA	hDDR4	5778	7349	10901	10636	5813	6615	6714	3790	13854	4206	7307	4393	3174	2249	4074	3429	2291	4605	3542	2711	2550	5106	1069	837
C6orf35.729515.869	TMEM242	729515	TCTTATTGAACCATTCAGGGCT	hDDR4	113	226	49	261	328	470	82	79	729	30	523	267	44	205	180	418	222	153	206	90	272	10	19	11
C6orf35.729515.909	TMEM242	729515	TAATGTTGTAATAAATCCAGCT	hDDR4	2347	2855	2411	4001	2901	4373	2654	1550	6999	4216	3105	2880	1201	759	1718	1572	889	1089	1503	2024	1091	490	417	525
C6orf35.729515.953	TMEM242	729515	TACCAAGGAAAATTCCACACTG	hDDR4	5887	4876	6337	6799	6177	7490	4517	2881	12102	10463	5718	6614	2690	2042	2782	3314	1726	2103	2845	2186	2456	1230	679	725
C7orf57.136288.589	C7orf57	136288	TTCATGAACCATGTAATCCGGC	hDDR5	2424	2050	4673	3934	5061	2349	3147	4421	5295	3039	2885	5577	3286	547	2394	1557	1753	935	832	1274	563	246	1468	1511
C7orf57.136288.596	C7orf57	136288	TAAATTCTTCATGAACCATGTA	hDDR5	3444	2289	3998	1658	3902	2907	2711	3565	2404	3731	3133	3293	2415	803	2552	1383	2546	1515	716	1449	657	1017	2226	1179
C7orf57.136288.597	C7orf57	136288	TTAAATTCTTCATGAACCATGT	hDDR5	3105	2519	4277	2640	3786	4873	2950	3489	3339	3958	3651	3272	3443	921	2218	1639	2775	1135	1048	2228	522	1240	1552	2228
C7orf57.136288.735	C7orf57	136288	TACTTTGAGTCAATGGCCGGTA	hDDR5	467	574	269	325	420	468	1015	882	525	643	352	312	500	99	61	261	289	82	64	92	150	425	109	205
C7orf57.136288.924	C7orf57	136288	TGAGATAACACTGATGCCCTGG	hDDR5	1669	1796	2470	2077	3174	1894	2242	2578	1680	3234	2365	1830	1077	233	692	599	988	582	517	1539	787	556	1018	3511
C8orf41.80185.22	TTI2	80185	TTAAGTTCCATTGTAGGGTGCG	hDDR5	551	567	1161	552	1472	778	1070	1116	1950	1341	494	790	531	214	262	204	618	288	276	443	134	649	667	259
C8orf41.80185.2233	TTI2	80185	TTCAGTAACTTGAAGCAGTGAG	hDDR5	3796	3065	5157	3491	6521	4233	4124	5358	2577	4553	4518	6421	3338	1140	3063	2065	1834	2238	1551	3498	1264	1306	1937	2282
C8orf41.80185.2420	TTI2	80185	TTAAGAAACAGTAACCCAACTT	hDDR5	1606	1601	1946	1587	2776	3460	2298	3801	2736	1860	3515	1898	1583	440	971	1011	1158	1121	621	827	509	1048	1182	971
C8orf41.80185.2584	TTI2	80185	TAACCTATCAAATTCTGTGGCT	hDDR5	1160	169	897	583	1046	969	1371	1052	816	439	436	1217	413	110	227	197	220	388	190	374	129	128	342	1003
C8orf41.80185.2605	TTI2	80185	TTCTATTAGATCACCGAGGTCT	hDDR5	628	309	597	645	607	1253	888	803	711	582	436	361	421	171	467	196	549	304	198	263	270	760	305	273
C8orf74.203076.225	C8orf74	203076	TCTGTGAACTTGACCACCTGGG	hDDR5	429	394	470	416	719	1214	1186	944	701	1125	494	506	507	116	193	275	341	191	187	291	84	311	430	628
C8orf74.203076.226	C8orf74	203076	TTCTGTGAACTTGACCACCTGG	hDDR5	968	594	906	345	1464	1156	952	1480	998	1018	570	2241	798	119	599	389	782	287	267	824	278	246	587	1302
C8orf74.203076.300	C8orf74	203076	TAATCTCTAAGCTTGTTCCCCA	hDDR5	1109	1005	1437	1209	2623	1402	2293	1747	2355	1120	1558	1899	788	615	1564	413	848	606	396	489	159	523	1005	1016
C8orf74.203076.387	C8orf74	203076	TACTGGTAGAGTTTGTAGTGGC	hDDR5	1430	1622	1033	2067	2159	2387	1671	1563	2565	4465	2663	1497	913	416	879	769	991	675	751	1066	525	844	1167	1620
C8orf74.203076.771	C8orf74	203076	TTCTTCTGAAGCTTCAGGTCCA	hDDR5	1134	1352	1475	1854	1589	1438	2072	1529	1324	1421	2368	2844	1982	503	1117	967	599	685	370	1745	554	1287	744	1923
C9orf11.54586.116	EQTN	54586	TTAGATTCTGATGTTCTTGTGC	hDDR4	842	1889	2391	2033	2148	2423	1671	1331	4998	3250	2097	1978	1755	736	918	1455	720	747	1116	1304	1207	573	456	447
C9orf11.54586.448	EQTN	54586	TTATTTTGATCTTCAGATCCTC	hDDR4	2881	3087	3223	3594	3719	3185	3793	2301	9533	4112	3572	3490	1553	1105	3021	1393	1510	1719	1668	3774	2241	1609	885	845
C9orf11.54586.452	EQTN	54586	TTTGATCTTCAGATCCTCTAGA	hDDR4	2680	2459	2261	2708	2474	2490	3602	1985	6718	1793	2455	2372	1409	1016	1816	1630	1206	1325	2099	1631	1476	909	597	414
C9orf11.54586.539	EQTN	54586	TTTATCATCCATGACCACTGCT	hDDR4	239	331	690	333	360	853	1452	96	466	418	230	752	103	87	697	160	198	436	131	242	1116	66	22	81
C9orf11.54586.861	EQTN	54586	TTAACATCTTCATTTAAAGGTA	hDDR4	11508	12376	13618	12266	11494	11064	8365	6142	17336	7685	8601	9019	5883	3449	7036	7439	4759	4689	4511	4725	6480	3357	1965	1642
C9orf69.90120.324	TMEM250	90120	TACTGTAGGCAGAAGAGGGCGG	hDDR5	498	876	831	418	588	919	1095	430	1043	687	163	809	227	207	791	219	315	152	95	474	171	87	519	384
C9orf69.90120.385	TMEM250	90120	TAAAGTAGAGTAGGAAGCGGAT	hDDR5	2091	1666	2598	1904	3095	3171	2865	2312	2464	2373	2300	2842	966	820	1932	800	1384	702	991	1494	480	689	1291	2895
C9orf69.90120.429	TMEM250	90120	TTGATGTACACGTCGAAGTTGT	hDDR5	730	952	901	894	1025	898	1004	1516	744	575	706	915	689	228	202	303	291	309	263	557	201	139	280	1070
C9orf69.90120.441	TMEM250	90120	TCGAAGTTGTTGTACTTGGTGC	hDDR5	3414	2364	2598	1775	2677	2242	2903	2849	2211	2553	1804	2846	1818	679	1097	1088	1146	446	616	1143	397	243	2243	1149
C9orf69.90120.447	TMEM250	90120	TTGTTGTACTTGGTGCGGGCCA	hDDR5	416	181	815	795	612	213	341	168	37	564	343	407	22	88	246	208	229	103	150	559	188	43	78	1851
C9orf82.79886.2197	CAAP1	79886	TTAATTTCTTCTATTGAACAGT	hDDR5	6940	3875	7388	6507	7023	7072	5598	7298	4652	8194	8076	5282	7326	1757	3804	2828	4127	3276	1426	4833	1524	5127	4455	5368
C9orf82.79886.2355	CAAP1	79886	TAACACATCAGGAAGCATCTTC	hDDR5	3690	3003	4898	3616	5616	4848	3431	3900	4152	5673	3545	3071	3614	1259	2377	1332	2433	2156	1113	2786	1044	2077	3030	2433
C9orf82.79886.2374	CAAP1	79886	TTCTGTAACTTTTTCTCTCCTA	hDDR5	2503	2378	4874	3065	4588	3384	3527	4385	2429	4027	4469	2855	3285	780	1928	1518	2214	1311	1106	2049	406	2536	2088	2581
C9orf82.79886.2394	CAAP1	79886	TATAATACAGAAGCACTGCTGA	hDDR5	3785	2762	4053	2878	4613	2818	3631	3330	3466	2980	3605	2838	2341	1039	2200	1241	2343	1427	1203	2875	630	975	3598	1784
C9orf82.79886.323	CAAP1	79886	TAAGCATCTGCATTTATACTGA	hDDR5	4123	3256	5923	4108	5492	5229	5113	5794	3731	6067	3449	4996	4043	1050	1939	1794	2552	1930	1118	2627	1197	2261	2206	1812
C9orf89.84270.263	CARD19	84270	TTCAGCTGGAGGATGATCCTGT	hDDR5	364	605	682	716	990	1055	1287	706	567	930	861	605	296	53	577	430	374	150	49	220	51	384	354	92
C9orf89.84270.292	CARD19	84270	TGTTGGTAAGGATCTGTGGGTA	hDDR5	957	898	1690	771	2483	1260	1398	1107	2096	2026	1206	1506	525	261	652	395	691	486	469	839	470	916	811	1942
C9orf89.84270.293	CARD19	84270	TTGTTGGTAAGGATCTGTGGGT	hDDR5	1337	929	740	765	2374	1060	1988	1162	1336	1421	1112	926	790	249	478	298	446	241	137	619	213	468	455	681
C9orf89.84270.479	CARD19	84270	TCTGTGCAATCTGAGTTCTGCA	hDDR5	886	308	766	479	689	1366	779	1146	1578	387	766	1146	1106	303	351	259	581	297	339	622	256	199	673	505
C9orf89.84270.515	CARD19	84270	TTACTCAGCTCGCCGCTCTGGC	hDDR5	505	414	212	552	1101	400	231	396	485	615	950	641	391	144	129	149	486	111	97	4	173	5	137	23
CABIN1.23523.1005	CABIN1	23523	TGAAGTACAGACATGTTGTGTA	hDDR4	1033	1463	2541	4569	2448	1349	1588	896	5309	851	1015	1237	1825	1427	1626	1615	843	751	973	729	1838	118	139	200
CABIN1.23523.1843	CABIN1	23523	TCAGATTCCATGAATGTGGCTG	hDDR4	3094	1428	1707	2057	1761	1254	1342	739	3549	1242	1826	595	1585	867	1413	1056	1204	439	786	525	419	1048	498	154
CABIN1.23523.4530	CABIN1	23523	TACATTTGACGTAATCGTGGTC	hDDR4	1196	1124	1236	656	1187	673	1385	472	3184	1546	1653	1411	594	704	748	510	488	559	377	506	405	348	89	85
CABIN1.23523.4531	CABIN1	23523	TTACATTTGACGTAATCGTGGT	hDDR4	979	662	1016	675	962	895	1156	551	2829	767	771	340	501	248	1020	420	362	341	458	219	260	337	109	55
CABIN1.23523.5035	CABIN1	23523	TAGAGACTCTTATAGTGCTGGG	hDDR4	2409	2979	4085	4851	3414	4418	1090	1393	7012	2010	3120	3757	1736	1173	3161	1571	1534	1815	2095	1145	992	2396	610	492
CACNA1A.773.1380	CACNA1A	773	TTCAATCTGTTGTTGCCGCCTC	hDDR2	203	67	423	26	723	230	304	445	68	106	327	140	330	456	377	39	291	99	214	372	215	94	162	93
CACNA1A.773.4897	CACNA1A	773	TAGAACTTCATCATAAGCACGA	hDDR2	1935	3267	2338	637	2878	2152	1979	2078	2445	2416	3302	1515	1407	2508	1170	1668	1336	1388	1837	1440	1324	1320	1790	1755
CACNA1A.773.5341	CACNA1A	773	TTGGAACTCATCTTCATCACTG	hDDR2	4303	6200	5303	1795	4805	3997	3584	4650	3988	5580	4558	3458	3259	5091	4671	3537	4110	2269	3809	2608	2437	920	4399	7456
CACNA1A.773.635	CACNA1A	773	TAAAATCATATATTCAAAGGGA	hDDR2	13118	19764	14575	4851	19629	13042	12872	13736	13447	17946	15796	13420	10393	13829	14317	11544	7603	9964	10756	5023	7145	3472	6675	10690
CACNA1A.773.769	CACNA1A	773	TTCCAATGAAGTATGGTTCTGT	hDDR2	2226	1803	1826	721	1405	1492	896	1286	949	2258	1626	1143	992	1222	1921	819	856	1422	893	412	384	532	515	515
CACYBP.27101.1114	CACYBP	27101	TATAAGAACTGTATCAGTCTTG	hDDR4	8059	10914	13681	15688	12748	11330	13195	7488	31171	11001	12489	9994	7278	4291	7200	7588	5134	4864	5467	5354	6542	4006	2644	1534
CACYBP.27101.1124	CACYBP	27101	TTCTACACAATATAAGAACTGT	hDDR4	9653	9082	12466	15395	17643	10504	13068	7996	33873	9916	8476	14180	9914	4156	6791	6206	4307	4594	5450	5206	5152	2820	2337	1908
CACYBP.27101.832	CACYBP	27101	TTCATTATCAAGAAGTTCTGCT	hDDR4	726	571	822	1032	889	676	1743	174	1646	664	686	653	350	248	419	523	228	187	591	287	503	197	360	134
CACYBP.27101.833	CACYBP	27101	TTTCATTATCAAGAAGTTCTGC	hDDR4	3317	5314	5637	6757	6002	4336	5304	2872	10733	4536	6167	4153	3268	2069	3012	3000	2082	1359	2599	3724	1793	819	1102	517
CACYBP.27101.922	CACYBP	27101	TTTCACAAACTTATCTGACTGA	hDDR4	2709	2622	6053	7279	5063	3336	4661	2655	10002	4464	4306	3988	2228	2065	2055	2786	1692	1394	2360	2121	1565	833	903	409
CADPS2.93664.4033	CADPS2	93664	TAAAGAACATACAACCACCCTG	hDDR5	2155	1993	3309	2404	3489	3783	2242	3723	3165	3262	2678	2354	2533	677	966	1299	1861	1025	1032	2011	514	730	1524	2025
CADPS2.93664.4265	CADPS2	93664	TTTTAAGTCAGAATCCTGGCTA	hDDR5	2306	2104	1603	1637	2985	2687	3235	2856	2348	2121	2156	3082	2666	571	2127	988	1616	1156	786	1872	432	822	2505	3477
CADPS2.93664.4525	CADPS2	93664	TACAGTAAACAATTCGATTGGG	hDDR5	4645	3805	5279	4236	5680	6014	6424	6030	3544	4895	6997	8271	3250	1510	4652	2055	2807	1801	1747	2935	729	1669	2909	2963
CADPS2.93664.4940	CADPS2	93664	TTTAATACCCAGAATCTGCTGA	hDDR5	2872	2408	4820	3240	3926	3516	4240	4534	3066	3570	4244	3755	3083	735	2764	1504	2851	1325	889	1464	794	962	1437	2476
CADPS2.93664.4967	CADPS2	93664	TTCATAGAGTTGTTCCTTGCTC	hDDR5	2283	2308	3545	1999	4151	2367	2543	2848	3160	2754	2148	2844	2503	964	2397	1435	1326	1437	682	2557	696	4645	1653	1873
CAF1B.8208.1695	CAF1B	8208	TTTCTTCTGTAGAAGGGGTGGA	hDDR3	486	858	370	423	915	868	295	248	607	704	985	370	371	497	384	290	446	291	271	138	382	241	317	112
CAF1B.8208.1769	CAF1B	8208	TTTGTTTTCATCGAGTCTGGGC	hDDR3	339	163	277	88	485	334	209	195	156	482	150	93	180	139	76	211	343	36	396	31	1217	47	338	52
CAF1B.8208.720	CAF1B	8208	TCTGTATACTGTATACTCGCAG	hDDR3	7039	8300	6578	10187	6333	4368	2036	3815	6177	1245	4341	2162	8592	8524	4808	11238	3891	1975	5468	1476	3838	2873	2483	1926
CAF1B.8208.721	CAF1B	8208	TTCTGTATACTGTATACTCGCA	hDDR3	2765	3066	3134	3870	3012	2778	2211	2753	4161	1867	4450	1438	2301	3390	2034	2733	2257	1962	2394	775	1713	699	2001	1294
CAF1B.8208.867	CAF1B	8208	TGAGAAGCAAAGATCCGTCGGG	hDDR3	515	691	287	439	455	1241	238	350	191	385	716	726	77	167	41	296	126	702	444	180	720	2916	497	367
CANX.821.452	CANX	821	TTTGGCAATTTCATCATCGGTA	hDDR2	671	1711	1175	235	1250	881	1101	771	866	1038	1176	1443	634	819	759	783	534	203	667	742	388	131	300	711
CANX.821.846	CANX	821	TAAAATAGGTCTTCAGATCTGC	hDDR2	901	2263	1559	487	1548	2148	659	1678	1127	1307	1184	1673	1064	1197	782	1157	894	573	863	565	633	371	542	261
CANX.821.853	CANX	821	TTATCAGTAAAATAGGTCTTCA	hDDR2	9034	8485	6213	3198	10542	7132	7001	6932	7512	7533	8286	7167	5634	5927	4368	7446	4862	4422	4532	3005	4052	886	3883	5438
CANX.821.857	CANX	821	TTTCTTATCAGTAAAATAGGTC	hDDR2	9371	11912	8783	3603	13428	8856	6718	7853	9187	11810	9055	6832	6149	8427	6750	7672	3937	4776	4999	3012	3973	925	3280	6564
CANX.821.905	CANX	821	TATTTCAAAACTATTATCTGGA	hDDR2	11072	12872	8587	3374	11548	8551	7433	9045	10758	9742	8671	6468	6441	7858	8053	7068	5097	4298	5919	3580	3852	1203	2725	5507
CAPS2.84698.2256	CAPS2	84698	TTTCGAACATATGATTTCCTGT	hDDR5	3696	2976	5202	2827	4892	3864	4541	4152	2913	6183	3313	5923	4581	726	2677	1987	2314	2250	1215	2737	1414	1946	2756	3390
CAPS2.84698.2257	CAPS2	84698	TTCGAACATATGATTTCCTGTA	hDDR5	3438	2741	5157	4841	6385	4169	4458	3026	2809	6008	3813	4717	5059	1392	2695	2914	2852	1415	1324	2707	1490	1425	2313	3050
CAPS2.84698.2567	CAPS2	84698	TTGAATGATTATATCATCCTCC	hDDR5	7819	5169	7045	4525	9140	8402	8560	8377	8839	10196	10176	9219	7762	2537	5941	3887	4730	3361	2931	6378	2238	4533	6382	4750
CAPS2.84698.2570	CAPS2	84698	AATGATTATATCATCCTCCTGT	hDDR5	3673	3412	3988	3115	4785	4193	2693	3644	3715	4152	3151	4844	3658	1207	2850	1532	2106	1124	942	3168	511	1254	2166	2484
CAPS2.84698.2627	CAPS2	84698	TTGATCAATATTTGTGATTCGG	hDDR5	9874	7577	11636	9941	12666	8822	10229	9581	9811	14986	9805	10101	9136	2620	6870	4048	4807	4115	2651	6678	2345	9468	5035	10037
CapZIP.92241.1101	CapZIP	92241	TTCCATCTCTGCTTCCTCTCCA	hDDR5	855	323	635	1399	575	889	1346	1114	1219	1353	1138	980	397	129	308	637	382	392	428	766	196	270	843	491
CapZIP.92241.407	CapZIP	92241	TTGACCTTGAATTTAGGAGGGT	hDDR5	1397	1360	1320	1206	1030	1397	1515	1103	1425	1319	1540	1722	426	414	872	575	429	742	303	321	221	293	322	537
CapZIP.92241.434	CapZIP	92241	TGAAGCTTCTCAATCAGAGGCG	hDDR5	2266	1514	3985	1701	1908	2454	2280	1872	1331	2303	2650	1302	1889	392	797	891	1097	1234	614	1031	570	739	708	1057
CapZIP.92241.444	CapZIP	92241	TAAATTGGCCTGAAGCTTCTCA	hDDR5	901	860	1638	618	1452	933	1659	951	699	2546	638	529	757	214	559	509	386	833	198	528	244	805	569	704
CapZIP.92241.445	CapZIP	92241	TTAAATTGGCCTGAAGCTTCTC	hDDR5	985	601	704	483	1029	989	1362	1443	1677	787	1224	960	531	184	657	429	811	408	375	1050	230	280	557	677
CARF.55602.1750	CARF	55602	TTGAGAAATAACTTCAATGCTT	hDDR4	3380	2642	2890	3752	3355	2115	4534	1123	4269	1226	3364	2211	1740	732	2034	1518	1040	574	1114	788	998	187	432	119
CARF.55602.750	CARF	55602	TTGTAGAGCTATTCTGACTGGA	hDDR4	2237	2237	2849	3255	2782	2787	2651	1230	5502	3226	1554	2472	1379	639	1456	2501	1057	575	1048	776	570	269	442	148
CARF.55602.909	CARF	55602	TCATGTGACTATTCACACTGGA	hDDR4	1807	2053	2763	3972	2382	3323	4393	1322	5858	2973	5752	1940	2062	975	1213	1253	1068	518	2473	1640	943	372	763	351
CARF.55602.935	CARF	55602	TTGTTGTCTAGAATCAGTGGAT	hDDR4	1890	2086	3123	3451	2895	3013	3434	2023	5171	2907	1733	1414	1602	473	1735	1214	787	1107	1933	960	1130	902	304	291
CARF.55602.936	CARF	55602	TTTGTTGTCTAGAATCAGTGGA	hDDR4	1285	2085	3011	2755	2649	1947	2248	1677	3822	2187	3315	1583	1161	482	1065	1614	602	699	1148	1154	540	218	584	183
CARM1.10498.1228	CARM1	10498	TTGAATGGGATTTCTATCCTGT	hDDR3	1099	1470	1515	1976	1983	2482	1074	2205	3395	1753	1527	2604	1458	1356	986	1327	1596	735	2451	812	2641	1668	1792	2617
CARM1.10498.1229	CARM1	10498	TTTGAATGGGATTTCTATCCTG	hDDR3	2969	3485	2197	3444	4360	6157	2721	3791	7261	5157	4442	4988	3390	2940	2171	3610	3399	2806	5450	1480	4699	3865	4315	1841
CARM1.10498.562	CARM1	10498	TAAAACTGGAAGTACTGCACGG	hDDR3	817	1843	1679	1319	1592	3879	906	2509	4155	3037	2862	3769	1550	1125	678	1854	1580	1312	3057	853	2604	1544	2618	1609
CARM1.10498.943	CARM1	10498	TTCAGGTACTTCTTGGCGTGGA	hDDR3	580	541	195	816	560	1288	182	1020	530	699	338	466	489	470	359	802	503	712	437	162	1071	845	350	276
CARM1.10498.966	CARM1	10498	TAGGAAACATGTTTCCGCTGGG	hDDR3	728	361	838	260	634	595	268	1633	554	810	896	510	466	408	127	557	740	237	649	216	626	981	1068	368
CASP10.843.445	CASP10	843	TACAGTTTTTATCTGAACTGGA	hDDR2	3668	5595	2856	1316	4960	3865	1975	4203	3550	3635	2860	4014	2522	3532	2857	3014	1865	2250	2462	1511	1635	539	1723	1934
CASP10.843.585	CASP10	843	TTCAAAAACATCTGAGGCTGAG	hDDR2	8948	7132	4031	2109	5442	5508	4039	5207	3974	9074	5052	3101	3888	3397	3374	3678	2310	3279	3735	1612	2199	970	1691	1924
CASP10.843.693	CASP10	843	TTTGGTACAGTTGAGGTGCTGC	hDDR2	1123	449	200	177	635	141	338	516	476	60	246	303	138	311	732	52	189	147	158	65	266	76	158	993
CASP10.843.893	CASP10	843	TTATCTTCATCTATTTTACCTT	hDDR2	10262	10797	6547	3386	14573	9374	9079	9522	10506	17221	10821	12564	9000	11476	9506	7562	5702	7554	7107	3505	5948	3746	6520	7274
CASP10.843.962	CASP10	843	TTGTATTTCTCTATGTTTCTCA	hDDR2	10267	10675	10026	3651	11404	7625	8027	9015	8738	9438	7198	7763	7856	10657	8575	8524	4874	5394	5799	3853	2997	1275	3013	4668
Casp2.835.408	Casp2	835	TAGAGTTTCCTGATGATGAGGA	hDDR1	1726	2204	2077	1609	1558	1838	1386	2577	1030	178	2896	847	761	895	1024	940	761	560	707	908	1127	514	2191	1365
Casp2.835.416	Casp2	835	TTCTTTTTTAGAGTTTCCTGAT	hDDR1	9098	5631	6181	5852	4587	10051	4082	7724	5943	3166	6685	1526	2399	4488	4464	5923	4221	2408	2745	2866	5785	5465	4181	4905
Casp2.835.495	Casp2	835	TTCCAAGGTGATGATGTCCTTC	hDDR1	5227	4723	3809	5388	3580	6119	2600	5317	4327	1022	5331	1704	1097	3464	3218	2669	2672	1475	1848	2353	3663	4146	2715	2012
Casp2.835.554	Casp2	835	TTGAGGAGTTCCACATTCTGGC	hDDR1	2311	939	955	1782	1037	1590	854	2652	669	212	1073	422	962	1176	1105	1755	773	847	662	1165	420	1279	745	2275
Casp2.835.566	Casp2	835	TTAGGCAGCAAGTTGAGGAGTT	hDDR1	412	13	236	748	128	684	138	352	114	4	314	21	8	85	197	192	135	107	143	20	123	216	261	57
CASP3.836.1978	CASP3	836	TTAGACTTCTACAACGATCCCC	hDDR6	1110	434	767	646	577	966	390	1084	974	1702	698	1617	1083	1082	127	206	801	1027	571	586	669	844	2157	186
CASP3.836.2114	CASP3	836	TTCTTTAGAAACATCACGCATC	hDDR6	2462	821	3299	2370	810	2504	812	2190	3336	4106	2661	3336	1387	936	1261	695	1357	2044	1281	1676	1761	1670	2083	1488
CASP3.836.2284	CASP3	836	TTATTATACATAAACCCATCTC	hDDR6	13700	4816	15195	11886	5520	8901	2699	7928	13931	18356	10192	19984	7540	5552	5585	3138	7527	8918	3682	5604	4771	5596	12831	3194
CASP3.836.2317	CASP3	836	TTTTATAACTGTTGTCCAGGGA	hDDR6	4108	1038	3929	1959	856	1836	481	1394	2564	2923	2469	1473	1766	1182	656	791	1374	1943	1039	849	872	2417	3175	400
CASP3.836.2318	CASP3	836	TTTATAACTGTTGTCCAGGGAT	hDDR6	2761	1661	3199	2486	1016	1605	759	1212	2609	1640	2215	1781	1242	858	743	634	1546	1568	911	1060	827	409	2948	308
CASP8.841.1349	CASP8	841	TTGATTATCTTCAGCAGGCTCT	hDDR2	92	348	505	105	585	96	128	289	156	47	398	55	210	245	266	210	100	80	458	26	296	87	616	110
CASP8.841.1377	CASP8	841	TTCATTTGGTAAACTTTGTCCA	hDDR2	1609	2722	2300	775	1914	1310	1545	1335	2168	2338	1927	888	1368	1788	1345	1955	1246	994	1192	703	1554	274	1397	738
CASP8.841.775	CASP8	841	TATCATAAAGATTTCTGCTGAA	hDDR2	7787	9666	9724	2646	9538	6949	6553	7572	8956	9722	9885	7310	7864	8006	6650	6351	5914	6182	7284	2673	4313	3116	7293	4632
CASP8.841.776	CASP8	841	ATATCATAAAGATTTCTGCTGA	hDDR2	12637	13828	10667	3974	13625	10592	8393	10723	9737	9918	12933	11839	9846	9418	9265	9465	6788	9999	9021	3496	5659	2651	6538	7783
CASP8.841.777	CASP8	841	AATATCATAAAGATTTCTGCTG	hDDR2	20486	22786	15394	5897	25021	19158	14047	18921	21180	20047	20580	18453	15402	16975	16931	13553	10542	14449	15644	6500	9071	5037	11572	8635
CASP8AP2.9994.2015	CASP8AP2	9994	TTAACTTGCATTGAAGACTCTG	hDDR3	2328	3759	3121	3552	3066	4375	1502	4056	3801	1819	3759	2132	3323	2229	1932	2865	2920	1864	2540	1128	2757	3178	2899	1940
CASP8AP2.9994.3837	CASP8AP2	9994	TAAAGACTTATAATGAACAGGG	hDDR3	4114	4983	4322	7303	6228	7453	2870	6440	9572	4431	6980	2866	4984	5418	3712	5328	4216	2450	5282	1999	5164	4438	4236	3095
CASP8AP2.9994.5536	CASP8AP2	9994	TACAATTATCTTCATCTACCTG	hDDR3	8336	12375	8859	10202	8579	14537	5944	12090	12772	7336	12765	8019	11053	8744	7136	11665	7382	4887	11187	4407	12320	12517	8385	7086
CASP8AP2.9994.5827	CASP8AP2	9994	TATTCTCACAAGAATCTTGGGT	hDDR3	2320	1915	2054	2476	2429	2968	1252	3380	5053	1358	2473	2981	1840	1950	1521	2750	2580	1549	2653	579	2123	2055	1149	692
CASP8AP2.9994.692	CASP8AP2	9994	TTAACTGTATCAAATGTCCTTG	hDDR3	9737	12020	9871	12526	10323	14057	6164	10931	16573	6788	13296	8930	9972	10397	5943	10841	8937	4969	10594	3534	7276	4034	7238	6593
CASP9.842.1781	CASP9	842	TAGGACACAAAGATGTCACTGG	hDDR6	3639	2543	3711	4502	1211	3052	949	2750	2310	7445	3717	3049	3007	1572	1382	671	1453	2630	1401	1252	1152	1207	2039	519
CASP9.842.2657	CASP9	842	TTAGTTCGCAGAAACGAAGCCA	hDDR6	244	176	1361	709	225	379	93	248	499	408	253	523	293	705	201	70	725	343	219	60	236	315	382	112
CASP9.842.31	CASP9	842	TTTAAAGAAAAGTTTTTTCCGG	hDDR6	8921	2001	7767	7303	3011	5519	1420	4683	9869	10935	6555	10583	3875	3462	2752	1754	2523	4130	1079	2193	1892	5719	3696	1077
CASP9.842.32	CASP9	842	TTAAAGAAAAGTTTTTTCCGGA	hDDR6	3360	722	3325	3711	1593	2326	694	2674	3936	5064	2307	4466	2573	1648	917	1152	2008	2054	629	1025	878	1576	1704	355
CASP9.842.79	CASP9	842	TTTATAAATCCCTTTCACCGAA	hDDR6	4004	1887	5581	3743	1806	2608	791	3282	5387	4854	3931	4443	2603	1774	1390	1183	2279	3068	1824	2092	1608	2262	3718	1207
CBX1.10951.1078	CBX1	10951	TTCATCAGGAACATGAGCTCTC	hDDR3	914	1238	860	1351	1095	1203	715	898	2288	806	1104	1398	1092	1389	605	1527	743	869	1083	504	813	493	503	881
CBX1.10951.1185	CBX1	10951	TTTTTTGTCATCATCCTCCGAG	hDDR3	1821	2479	1334	2177	1563	3011	1322	2138	3704	1597	3142	2035	2134	2101	1239	2556	1171	870	2322	730	1813	632	2017	1478
CBX1.10951.1237	CBX1	10951	TAGAAGGATATGACAACCTGTG	hDDR3	4993	5389	4646	5862	4092	6388	3089	5145	8025	2780	3834	4157	4535	4376	2374	4881	3136	2369	3131	1177	2163	4867	2743	1525
CBX1.10951.939	CBX1	10951	TTCAGAATCAGAATCAGCTTTG	hDDR3	6099	6547	7850	7834	8032	9276	4995	7730	10917	4586	7792	3615	5615	5319	4549	6948	3013	3428	4872	1919	4345	3865	2926	1642
CBX1.10951.978	CBX1	10951	TTTATCTGTCTCATGTGCTGTT	hDDR3	1338	1845	1104	1343	1795	1579	1121	1410	3114	1138	1785	1118	1410	1751	589	1869	1240	478	977	424	827	1311	961	795
CBX3.11335.1031	CBX3	11335	TATTGAGCTTCATCTTCTGGAC	hDDR3	1959	1479	1249	2034	1615	3806	954	2073	2602	2847	2708	2166	1136	2149	1113	1502	964	1351	1737	518	1564	7188	1510	1050
CBX3.11335.1031	CBX3	11335	TATTGAGCTTCATCTTCTGGAC	hDDR5	4144	2362	4720	2493	3222	3902	5163	3989	5122	6879	7021	4351	3551	1130	2191	1417	2501	1316	1138	2281	1441	2717	3743	2328
CBX3.11335.1032	CBX3	11335	TTATTGAGCTTCATCTTCTGGA	hDDR3	2995	3049	2427	3457	2858	4181	1766	3804	5876	2727	3221	3222	2465	2195	1167	2667	1948	1871	1935	884	1950	3692	1296	1255
CBX3.11335.1032	CBX3	11335	TTATTGAGCTTCATCTTCTGGA	hDDR5	1711	1379	1908	2902	3039	3160	2629	3757	2249	2043	3023	3716	2260	496	1265	889	1256	597	864	1298	516	1517	1206	1781
CBX3.11335.507	CBX3	11335	TTGCAATGTAGTTTTGTTGGAG	hDDR3	1838	2036	2298	3563	2386	3676	2300	2849	6085	3375	4455	4726	2742	1327	1292	2588	1422	1590	2849	752	2351	2391	1734	1527
CBX3.11335.507	CBX3	11335	TTGCAATGTAGTTTTGTTGGAG	hDDR5	3125	4028	4115	3138	6552	6351	4426	5674	4969	7928	5131	5068	3594	1309	1453	1598	2240	2334	1624	3594	1364	5978	3744	4644
CBX3.11335.802	CBX3	11335	TTTTCTTCTTTGATTTGCTGTC	hDDR3	1336	1493	1500	1481	1315	1780	737	1222	1913	785	1239	799	1060	1128	431	1260	701	733	844	402	538	2151	592	577
CBX3.11335.802	CBX3	11335	TTTTCTTCTTTGATTTGCTGTC	hDDR5	925	731	1373	1098	2464	1202	1808	1540	785	1855	1467	1755	1395	324	673	736	733	794	347	886	154	1033	1144	1191
CBX3.11335.902	CBX3	11335	TTCATGAGAAACATCAATTCTC	hDDR3	5410	6755	5621	8459	9639	10865	4486	8970	12982	6403	7525	6781	6274	5692	3368	6731	3699	2898	5942	1299	4412	4867	3279	2710
CBX3.11335.902	CBX3	11335	TTCATGAGAAACATCAATTCTC	hDDR5	5605	3584	6900	4638	7934	6676	4686	7480	8702	8821	6058	7743	5867	1195	3453	2769	3639	2566	1982	3053	1445	2025	3404	3091
CCAR1.55749.1534	CCAR1	55749	TATAAATCTTCCATACTAGGGC	hDDR4	4469	6744	9307	10225	4960	3347	4070	3687	8615	1699	2669	4132	3586	1640	4540	4352	1040	2056	3884	4210	1184	1437	1112	1668
CCAR1.55749.2316	CCAR1	55749	TATATCTTCTTTCTCGACGCTG	hDDR4	2579	1643	2576	1562	2074	722	1485	825	2554	603	611	926	825	454	1230	1151	400	567	713	571	396	687	402	127
CCAR1.55749.2666	CCAR1	55749	TTTATCTTTATCATCGCCTGAT	hDDR4	1284	2208	2172	2313	1483	920	1493	802	2328	755	1621	528	767	396	1607	1112	929	672	1349	1129	543	601	682	142
CCAR1.55749.2738	CCAR1	55749	TTCAGTTTCATCATCATCTTTA	hDDR4	3090	3042	4254	4064	1181	618	309	687	683	326	1039	224	944	639	1260	1693	48	250	25	255	0	543	3	19
CCAR1.55749.3049	CCAR1	55749	TTAAGAAGCTTCTTTACCTGAG	hDDR4	4320	4838	6665	6583	3362	3659	3801	2372	6673	2653	2892	3145	3062	1052	3457	3633	1299	1517	3061	3271	1081	1212	790	481
CCDC144A.9720.2217	CCDC144A	9720	TTTATTATACAACATATCGGCA	hDDR5	5027	4098	7074	4884	6946	4756	5715	6723	5127	8502	4999	6133	5140	1482	3293	3393	3174	2394	1866	4499	1179	3127	3530	5481
CCDC144A.9720.2388	CCDC144A	9720	TTCTTCAGAAAGTTGCTTCTGG	hDDR5	4879	3913	5225	3659	6939	4071	3831	5126	4644	4984	5019	6001	4016	1595	2204	2170	3120	2018	1037	2144	986	2171	2102	2374
CCDC144A.9720.3501	CCDC144A	9720	TTGAAGAACTTCATTCTCTGCA	hDDR5	3706	3625	5685	4141	5780	4293	4324	5627	6036	6129	4477	4523	3686	1278	2923	1989	3029	1566	1390	3210	1475	1914	2736	2421
CCDC144A.9720.3810	CCDC144A	9720	TTTGATTGTGAGTTCCATCTGA	hDDR5	839	1584	1820	959	2535	1595	870	1451	1838	859	1208	995	1260	293	992	657	990	842	618	1239	411	303	1602	1844
CCDC144A.9720.4075	CCDC144A	9720	TATCATTAAGATTTCCAACGCA	hDDR5	3951	4291	4897	3865	5430	4511	3986	3963	5172	6403	3567	3871	4193	900	2472	1702	2824	1572	1302	2692	832	575	2454	2884
ZNF830.91603.1008	ZNF830	91603	TTTATTTTTTATTTCATCCTGG	hDDR5	7640	6607	12360	6274	10898	9534	8852	10563	7351	12000	9616	10806	8252	2338	6071	3453	4304	3957	2252	6618	1207	3810	7139	6550
ZNF830.91603.646	ZNF830	91603	TAAAGAAATCGTTTGGCAGCAC	hDDR5	1808	752	1385	1217	1839	1916	1314	2997	889	4798	923	1225	1081	336	360	290	299	787	390	700	116	2905	668	699
ZNF830.91603.652	ZNF830	91603	TAGTACTAAAGAAATCGTTTGG	hDDR5	12855	9519	13886	12124	14816	10556	12131	12150	11612	18362	11735	14509	11522	2556	9784	5460	6607	4780	3130	8419	3057	3829	6006	7775
ZNF830.91603.795	ZNF830	91603	TACTCTTGCATCTACCTCAGGG	hDDR5	2678	2266	3432	1650	4098	2708	2346	3047	2562	2930	3337	2785	1534	651	1422	884	1256	1015	870	2225	489	2247	1558	1181
ZNF830.91603.882	ZNF830	91603	TTCGGAAATAGTGTTGACCTGC	hDDR5	982	1327	1622	1235	1365	1848	1689	1771	2509	2279	1896	1341	933	326	1224	487	913	559	296	533	153	477	797	537
CCDC4.389206.7269	CCDC4	389206	TTCATTTTCTTGTTGCAGTGAA	hDDR5	2433	1649	2615	2119	3216	2456	3221	2916	2592	2297	2691	2983	1709	716	1465	658	2004	871	775	1626	444	1032	1979	1246
CCDC4.389206.7281	CCDC4	389206	TTGCAGTGAAATAACCTCCTGC	hDDR5	2021	1062	881	850	2313	1912	1487	2231	2174	1959	1192	1537	1702	282	440	936	1160	316	662	982	480	181	780	1022
CCDC4.389206.7525	CCDC4	389206	TAATTTTGTAGAGAGTCAGTGA	hDDR5	3392	2202	3042	2009	3102	3572	2910	3496	3279	3657	2886	3663	1951	720	1722	2139	1935	1327	1009	1352	548	1413	1443	960
CCDC4.389206.7599	CCDC4	389206	TATGTCTACATTGTCTGAGGTC	hDDR5	2125	2259	2763	1789	3219	3664	3960	2724	1563	3215	2336	3904	3143	890	3533	1370	1815	831	701	1669	425	1003	1537	2254
CCDC4.389206.7661	CCDC4	389206	TTTCGTTGTAACTTGAGCCTTC	hDDR5	1991	2184	1860	1312	2154	1818	2160	2373	1671	2325	2610	1885	1432	653	1319	1346	1281	730	717	1797	572	999	722	1067
CCDC45.90799.1943	CCDC45	90799	TTATGTTCATATTCTTTCTTGA	hDDR5	16882	13956	21603	14619	19273	19130	17787	17174	14865	24115	17254	21041	14857	5095	10921	8629	7945	6854	5270	11141	3232	5779	11777	10202
CCDC45.90799.2114	CCDC45	90799	TTAAATATCATTTCTTCCCGGG	hDDR5	7886	5404	7041	6695	8064	6704	7675	8343	7052	13671	6772	9704	5983	1707	4476	3246	4008	3602	1564	5867	1698	4564	5066	6517
CCDC45.90799.2300	CCDC45	90799	TTAAGTTCTTGATGTTCCTGTG	hDDR5	3795	3111	4074	3133	4712	2510	3337	4760	2262	2855	3197	2997	2179	941	1623	1246	1811	1089	1459	1695	645	1199	2047	2533
CCDC45.90799.2301	CCDC45	90799	TTTAAGTTCTTGATGTTCCTGT	hDDR5	2691	1305	2885	1903	1853	1862	2182	2486	2274	2216	1192	2614	1179	526	1329	1044	1095	818	630	2286	411	350	1498	1325
CCDC45.90799.2405	CCDC45	90799	TTCTGTGTTATCATGTCCTGCA	hDDR5	924	828	1614	2305	2663	2222	1938	1722	2490	1019	1389	1855	1664	294	1434	978	1305	605	678	1534	394	1178	872	2511
CCDC8.83987.1269	CCDC8	83987	TTTGATTATCTGTAACCTCTGA	hDDR5	4644	3428	4433	3829	5566	5544	4969	4164	4896	8586	4978	4844	4191	1211	3654	2104	3128	2293	1711	2663	906	2623	3362	3316
CCDC8.83987.1270	CCDC8	83987	TTGATTATCTGTAACCTCTGAC	hDDR5	4494	4503	5010	4266	5160	4428	3750	4943	5109	6845	5003	4783	2945	1116	4078	1711	2563	1880	1629	2896	1018	5442	2415	3147
CCDC8.83987.1274	CCDC8	83987	TTATCTGTAACCTCTGACCCCT	hDDR5	314	477	555	334	437	567	473	263	78	659	636	383	153	34	893	90	249	369	262	638	36	562	342	184
CCDC8.83987.1275	CCDC8	83987	TATCTGTAACCTCTGACCCCTG	hDDR5	657	968	1497	1174	2278	1313	1442	1004	1153	1236	689	1706	1095	328	638	1594	991	486	489	337	323	817	681	951
CCDC8.83987.2405	CCDC8	83987	TTAGAGATGACTCTCCAGACGC	hDDR5	1294	1413	1945	650	1174	1111	1241	870	872	1686	1615	1117	772	393	1370	360	724	258	382	785	260	385	419	560
CCDC86.79080.829	CCDC86	79080	TCAACTTCTTGGACGCTGGGGC	hDDR4	445	608	583	902	605	857	1382	636	2167	1822	1471	206	655	382	798	572	357	458	427	179	273	433	169	84
CCDC86.79080.830	CCDC86	79080	TTCAACTTCTTGGACGCTGGGG	hDDR4	274	267	578	639	640	251	1137	1066	2112	186	881	467	27	57	71	337	211	54	27	61	289	116	235	35
CCDC86.79080.832	CCDC86	79080	TATTCAACTTCTTGGACGCTGG	hDDR4	1179	637	1125	1073	1521	583	821	347	772	991	834	826	328	234	496	359	258	80	290	357	267	37	215	57
CCDC86.79080.833	CCDC86	79080	TTATTCAACTTCTTGGACGCTG	hDDR4	1854	923	1723	1676	1509	1671	1088	804	3511	1268	1170	916	1085	439	1207	1000	498	798	694	973	433	363	361	91
CCDC86.79080.834	CCDC86	79080	TTTATTCAACTTCTTGGACGCT	hDDR4	122	153	211	338	325	193	75	405	312	169	658	26	211	65	100	65	68	151	211	117	201	24	43	26
CCDC99.54908.1155	CCDC99	54908	TTTGTAACTTCATTCTCTGCAT	hDDR4	2444	2159	2076	3144	2419	1620	3235	1424	3571	2414	1265	1209	1245	936	1911	1000	1036	588	1324	1313	1244	366	398	188
CCDC99.54908.1250	CCDC99	54908	TTTTATTTCACCATTCTTCTGC	hDDR4	1962	3768	3790	5541	2762	3157	4033	1036	6598	3361	2876	3188	2732	1277	2329	1876	1075	1779	1990	2327	1554	1079	445	225
CCDC99.54908.1747	CCDC99	54908	TTATCTTCTAAACTGTTAGGGC	hDDR4	4262	3941	3392	5307	5026	3290	4721	2987	11801	3556	4671	5073	2580	1876	2889	3227	1944	2875	3818	2598	4926	1608	875	610
CCDC99.54908.458	CCDC99	54908	TTCAACTTCTCTTTGAAGGGTA	hDDR4	3331	3756	4094	3560	5463	2373	4062	2035	6335	1707	4254	3063	3075	1183	2731	1845	1079	994	1847	1541	1285	606	788	363
CCDC99.54908.823	CCDC99	54908	TATTGTAGTTCATTCACTTCTT	hDDR4	3146	3446	3306	3589	3757	2574	3616	1881	8023	2665	3737	2987	2261	1248	2741	2249	1633	2235	1689	2331	2304	2412	456	1652
CCHCR1.54535.1581	CCHCR1	54535	TCTGAAGGTTGAACCTTCCTGG	hDDR4	1245	1284	858	2481	1103	1557	3038	1142	4485	1268	2863	2410	774	425	1238	572	622	618	1109	643	1136	484	692	98
CCHCR1.54535.1785	CCHCR1	54535	TATTTTCTTAGATTCTCAACCA	hDDR4	2228	4231	3809	3334	4215	3674	3235	1398	7802	1296	3410	1621	1491	821	1899	1786	1635	1363	1525	1836	1809	732	731	200
CCHCR1.54535.1787	CCHCR1	54535	TTTTCTTAGATTCTCAACCAGG	hDDR4	3476	4424	5188	8908	4680	4986	4533	2949	10234	4334	6291	5686	3041	1868	3608	3861	2039	2018	3190	2498	2587	2133	1196	663
CCHCR1.54535.1788	CCHCR1	54535	TTTCTTAGATTCTCAACCAGGG	hDDR4	1765	2904	2730	4146	2561	4050	4306	1321	7809	2355	1962	1597	1606	1530	2592	1130	1439	1322	1614	1041	2226	781	659	384
CCHCR1.54535.89	CCHCR1	54535	TTGACAAACAGCTTCCTCTTTG	hDDR4	1367	2213	1928	3218	2884	4180	2755	1478	8481	3809	3767	2827	1532	1239	1964	1277	1580	1387	2313	3085	1486	1969	685	1857
CCL3.6348.236	CCL3	6348	TAGTCAGCTATGAAATTCTGTG	hDDR3	5142	8113	6190	5672	4215	7811	4890	8321	7385	4079	6711	6695	6069	5889	3284	5689	3366	3342	5317	1513	3341	4012	3062	1785
CCL3.6348.239	CCL3	6348	TCAGCTATGAAATTCTGTGGAA	hDDR3	2785	5313	3163	5069	4819	5175	1857	4637	7117	2210	4749	4084	4230	2843	2822	4455	3021	1625	3973	979	3191	1086	2743	1541
CCL3.6348.244	CCL3	6348	TATGAAATTCTGTGGAATCTGC	hDDR3	2981	3677	2368	3810	2942	4565	2368	3858	4003	1947	3293	3004	3106	2364	2516	3630	2896	1243	2427	935	1372	3466	1635	590
CCL3.6348.246	CCL3	6348	TGAAATTCTGTGGAATCTGCCG	hDDR3	229	579	647	771	592	1050	243	510	543	774	512	570	780	224	304	587	604	278	979	203	719	1343	587	96
CCL3.6348.248	CCL3	6348	AAATTCTGTGGAATCTGCCGGG	hDDR3	174	430	226	640	455	355	92	225	480	67	287	312	165	134	234	183	182	275	326	17	86	191	896	149
CCNA2.890.1177	CCNA2	890	TAAGAAACTGATTTACTGTTGG	hDDR6	8826	4036	10103	9397	2563	3249	1306	4008	5508	3816	3647	6035	5163	2940	3199	2390	3366	3297	1123	1592	1251	2016	1750	1138
CCNA2.890.1279	CCNA2	890	TAATGTACACAAACTCTGCTAC	hDDR6	3737	1039	2952	3936	1089	605	326	989	1293	1655	1421	1319	1389	1132	1193	631	613	685	371	627	578	169	839	179
CCNA2.890.1311	CCNA2	890	TATATTTCTTCAAACTTTCCAG	hDDR6	7153	2855	6927	9053	2160	4788	1402	4712	8099	10490	3563	10676	4361	3895	2039	1759	4305	4254	2061	3172	2868	2229	5450	2061
CCNA2.890.1577	CCNA2	890	TTACAGATTTAGTGTCTCTGGT	hDDR6	4707	2419	4804	7392	1410	2376	1672	2434	4106	4320	2826	4656	2736	2194	1909	856	2348	1883	792	1686	959	800	3546	528
CCNA2.890.829	CCNA2	890	TACTTCATTAACACTCACTGGC	hDDR6	4169	934	3170	3179	1002	1756	620	1494	2493	3289	2613	3132	2171	688	2005	782	1566	931	1058	863	491	621	1827	471
CCNC.892.1071	CCNC	892	TATAGTTTTAAAATAACCCTGA	hDDR2	6259	7381	5419	1819	4985	3567	3523	3985	3243	3489	4550	3526	5246	6224	4979	3545	2503	2547	2853	1133	1799	767	1536	854
CCNC.892.599	CCNC	892	TTTAATACAGAAGTAGCAGCAG	hDDR2	6157	6177	3660	1421	6482	4263	3642	3613	3972	8100	2797	2729	5299	5213	5621	3869	2813	1793	2562	1677	1996	633	1756	2394
CCNC.892.646	CCNC	892	TTCTAATATATGATTCATCCTA	hDDR2	12540	15395	9775	4475	13795	10079	9371	10107	9307	11583	11911	9188	10813	13736	11640	11242	7127	9689	10876	5684	9379	4884	7116	19340
CCNC.892.647	CCNC	892	TCTAATATATGATTCATCCTAT	hDDR2	20314	28029	20819	7707	18057	14188	11758	14309	12185	13410	14285	11644	16445	21384	21257	17543	9392	9306	11740	4520	7297	2984	6478	4570
CCNC.892.953	CCNC	892	TTCTGCTGTACAACACAGGCTA	hDDR2	2272	2192	2289	455	2426	1097	2092	1636	1275	3758	2237	2248	1965	1990	1964	729	1423	1191	1789	648	1426	1408	704	2104
CCND1.595.325	CCND1	595	TTTGAAGTAGGACACCGAGGGC	hDDR6	1221	532	198	213	357	504	153	541	416	421	151	378	313	295	188	142	426	450	194	237	205	209	579	35
CCND1.595.673	CCND1	595	TTCAATGAAATCGTGCGGGGTC	hDDR6	1012	267	1295	1328	368	861	119	790	831	1953	439	1265	516	309	595	192	455	590	292	429	172	311	440	253
CCND1.595.779	CCND1	595	TGGAAATGAACTTCACATCTGT	hDDR6	1350	507	1029	861	336	1047	390	491	685	1988	961	1505	821	382	283	197	729	542	113	1000	342	435	685	496
CCND1.595.780	CCND1	595	TTGGAAATGAACTTCACATCTG	hDDR6	4722	2002	5479	4042	1556	3685	1117	3756	4382	4623	3087	6502	2146	1711	2126	745	3501	2847	1532	2542	1899	1945	4306	1819
CCND1.595.864	CCND1	595	TAGGACAGGAAGTTGTTGGGGC	hDDR6	718	333	269	1012	172	177	45	564	163	407	32	372	339	79	62	81	116	273	201	159	204	477	310	48
CCNE1.898.1312	CCNE1	898	TTTTGTTCAGACAACATGGCTT	hDDR2	543	384	301	357	475	404	529	522	862	844	273	739	355	566	333	127	338	593	287	157	231	268	224	489
CCNE1.898.305	CCNE1	898	TTTGGCCATTTCTTCATCTGGA	hDDR2	1709	1425	1121	542	1125	701	724	1192	1126	1000	1236	803	1593	973	421	735	1011	887	896	441	795	158	935	699
CCNE1.898.546	CCNE1	898	TTAAGTATGTCTTTTCCTTGTT	hDDR2	3140	4196	3925	1429	6522	3730	3433	4213	4601	5217	5135	3538	2097	3800	3838	2275	2243	2548	2693	1691	2352	750	2315	2875
CCNE1.898.716	CCNE1	898	TTTTACAACATTTTCTTGTGTC	hDDR2	6812	11576	7320	2744	10629	6626	8513	8786	8297	8369	11423	8339	6023	7066	7459	5387	5250	5904	6217	3645	5014	1898	4824	6066
CCNE1.898.993	CCNE1	898	TCTGTATAAAGATTTGCTGGGG	hDDR2	3253	3486	3412	1413	4187	3383	3727	4074	3129	2958	5924	4135	2272	3280	2575	3584	1618	1979	2104	1311	1295	557	1295	2475
CCNG1.900.1062	CCNG1	900	TTCTGTAGTAGCTATGCTTCAA	hDDR6	3310	1422	4939	3483	1015	2217	1078	1827	2495	2652	1559	3239	1690	1453	1079	828	2207	1306	1206	1166	1259	1033	2210	558
CCNG1.900.1065	CCNG1	900	TTATTCTGTAGTAGCTATGCTT	hDDR6	3733	1125	4363	3762	1060	2144	726	1890	3538	4694	3159	3729	2225	1974	1331	706	2318	2572	1349	1544	1413	772	2878	605
CCNG1.900.873	CCNG1	900	TTAACTCTACACACTTCTGTGC	hDDR6	3841	1311	2496	3086	1071	2272	589	1930	2287	3248	2388	3553	1745	1050	817	830	2327	2227	1074	1118	1197	862	1658	501
CCNG1.900.878	CCNG1	900	TTCTGTTAACTCTACACACTTC	hDDR6	6326	1914	4306	4016	1546	2625	1132	3403	4430	5962	3063	4896	3242	1757	1522	932	2260	3689	1109	2173	1694	3844	2654	1162
CCNG1.900.898	CCNG1	900	TTCTGAAGACATTCTATTCCTT	hDDR6	7913	2746	5493	7385	2551	4245	1661	4747	6428	7170	5069	9129	2943	3091	2513	1732	4045	4290	1602	3244	2763	3092	4069	2168
CCNH.902.1194	CCNH	902	TTTCATTATATCTAGTAACTGT	hDDR1	28854	23464	25257	31707	16356	28489	10982	22073	24311	8419	20734	4193	9397	21228	18906	19987	14488	8576	11114	8926	27050	18414	15402	14406
CCNH.902.1195	CCNH	902	TTCATTATATCTAGTAACTGTG	hDDR1	34775	26388	32478	40063	19504	39407	14934	32398	22897	13926	24154	6308	13236	31141	26289	26314	18990	12087	12623	12565	21205	25699	20137	24116
CCNH.902.1199	CCNH	902	TTATATCTAGTAACTGTGACAG	hDDR1	16593	15392	18134	21156	10535	22768	7941	19001	13945	8368	16515	3969	7270	13253	15008	14904	10611	7271	7557	7732	13591	27293	13403	10551
CCNH.902.1202	CCNH	902	TATCTAGTAACTGTGACAGGCA	hDDR1	2716	966	1900	2179	1695	3639	1039	1167	1847	2157	2151	655	1160	1487	2017	678	1108	1028	970	942	1098	2252	1132	1724
CCNH.902.794	CCNH	902	TTTGAAATACATACAAGCCGTA	hDDR1	4303	3153	3257	4749	2616	4885	1777	4821	2847	879	2520	1994	1500	3551	3115	3031	2903	1179	1946	1853	3458	3242	2413	1761
CCNL1.57018.1169	CCNL1	57018	TTTGATAACTTGATTTTTGGTG	hDDR4	6543	6428	8059	10120	5961	6239	5952	4657	13545	5945	6924	6935	4476	2061	4345	3922	2993	2938	3392	3475	2770	2164	1082	1070
CCNL1.57018.1170	CCNL1	57018	TTGATAACTTGATTTTTGGTGT	hDDR4	1767	2632	3417	4686	4752	3081	3000	1658	6779	3053	4361	2278	2189	827	2062	2214	1208	1787	1335	1754	2488	1679	651	293
CCNL1.57018.1184	CCNL1	57018	TTTGGTGTTAATGTAGTTCTGA	hDDR4	2163	2924	4183	4085	3868	3141	3879	1665	7135	2675	2668	1774	1779	905	2127	2206	1010	1264	1765	1935	776	1509	800	2031
CCNL1.57018.1192	CCNL1	57018	TAATGTAGTTCTGATCAAGGAT	hDDR4	2366	4319	4124	5019	4350	3354	4912	2983	9557	2609	4302	5087	2648	1401	3799	2535	1602	2119	2338	1997	1918	1328	585	564
CCNL1.57018.1277	CCNL1	57018	TAAATACATAACAATGATCTGA	hDDR4	11811	10013	12235	13899	12649	12938	11768	9289	21354	10649	13278	13251	7006	4881	7442	6963	5779	4832	6225	6846	8453	2742	2894	1654
CCNO.10309.1168	CCNO	10309	TTGTGCAGCACGATGCACTCGA	hDDR6	956	150	1047	360	157	717	291	576	926	2488	946	1801	180	274	441	185	897	697	338	228	443	573	359	325
CCNO.10309.304	CCNO	10309	AAGGTCTGTAGATCTAGCTGCG	hDDR6	949	421	1100	464	416	768	303	452	1470	843	1009	1634	681	247	517	128	561	583	206	351	435	595	1091	192
CCNO.10309.310	CCNO	10309	TGTAGATCTAGCTGCGCCACGG	hDDR6	750	1195	2302	618	533	1213	475	677	1310	1370	1245	1290	324	610	371	164	1197	1161	514	587	961	680	557	148
CCNO.10309.600	CCNO	10309	TTTGCAAGCGATGAGCAAGGAG	hDDR6	1890	641	1013	1632	418	1014	714	868	906	1486	941	1309	281	212	628	255	1000	453	374	317	581	382	775	180
CCNO.10309.836	CCNO	10309	TGTGAGTCAAGGAAGTACTGTT	hDDR6	2685	1648	3280	1733	1444	2297	695	1825	2656	4535	1858	1864	1864	815	898	623	2085	2518	739	1053	967	1525	1916	283
CCNY.219771.1403	CCNY	219771	TAATACTTGGCATAGACACTGG	hDDR5	4026	2042	4939	2237	3800	4687	4411	4081	3190	4930	3784	4525	3783	1108	2398	1425	2816	2102	1458	2695	923	3467	3348	3216
CCNY.219771.839	CCNY	219771	TTAATGAAGAGACTCTTGCGTT	hDDR5	2891	1493	3623	1558	1453	1637	1757	1964	2421	1493	3879	1661	1330	570	1195	1262	914	620	794	1126	606	346	1024	1336
CCNY.219771.870	CCNY	219771	TTTCCTTGCTATTTGTCCTGGA	hDDR5	2090	987	2413	1499	3218	1499	2306	3054	1873	1572	1508	3181	982	346	1201	305	1133	749	621	947	281	547	961	1257
CCNY.219771.941	CCNY	219771	TTAATTGTATACTTGAGGTTTG	hDDR5	12805	10377	12984	10382	17813	14976	12109	13664	13870	24942	13536	15259	14075	3851	7289	6390	7546	6143	3738	8428	3259	6411	7766	10033
CCNY.219771.942	CCNY	219771	TTTAATTGTATACTTGAGGTTT	hDDR5	8052	7088	11499	8338	12729	9768	8866	9990	8315	12851	8814	12224	7777	2897	5277	4250	5204	4324	2501	7205	1669	2675	6499	6345
CCT4.10575.1705	CCT4	10575	TCTATTTTCAGAATGCTCCGAA	hDDR3	2629	1912	2119	2257	216	587	50	356	173	383	554	381	600	740	738	820	137	50	429	198	216	7	286	196
CCT4.10575.567	CCT4	10575	TTGAATACTGAGAAACCACCTT	hDDR3	519	582	704	532	250	319	75	12	571	178	0	1	255	88	53	322	3	80	2	0	0	0	0	2
CCT4.10575.612	CCT4	10575	TATTTAACAAAGTTTCTCTGTC	hDDR3	4306	4239	4330	5262	302	1336	474	1191	1929	308	1012	496	1834	1535	1230	2081	804	467	795	376	683	1488	619	100
CCT4.10575.751	CCT4	10575	TATCTCTAAGATCTACACTGGT	hDDR3	2926	2415	2217	3763	1169	1108	1222	2490	2237	547	459	762	2732	1998	1360	2905	682	656	1778	439	459	34	509	252
CCT4.10575.985	CCT4	10575	TTAGAATAGATTTCTGTATGAG	hDDR3	10762	11077	9084	15606	1739	1678	1135	2028	2592	693	2587	1176	4797	2079	1988	4412	1093	229	2005	450	1395	39	1470	1166
CCT5.22948.1027	CCT5	22948	TTAATTTGTTGAATCATCTCTT	hDDR4	2758	2939	2902	4793	1197	553	788	538	1891	546	924	1466	1708	343	1989	1205	237	628	408	579	631	1605	145	57
CCT5.22948.1028	CCT5	22948	TTTAATTTGTTGAATCATCTCT	hDDR4	1404	1707	2705	3027	1464	1461	1459	1207	3457	1298	1455	2168	996	723	1507	1151	508	1304	1494	1002	778	1056	346	284
CCT5.22948.264	CCT5	22948	TTATATGAGACTTGAGGGCCTC	hDDR4	489	1019	800	877	819	548	1587	260	1733	1081	1770	218	533	286	663	543	710	856	757	454	671	479	222	144
CCT5.22948.452	CCT5	22948	TTCATCATCCTGAGACTTGGAC	hDDR4	2229	1246	997	2817	1183	1608	1874	601	3682	1676	1619	966	692	665	783	579	1177	1173	564	1357	1391	568	305	207
CCT5.22948.974	CCT5	22948	TTTATAATCTTCGACAGAGGTC	hDDR4	3888	2887	4295	4784	3109	3070	2604	2104	9531	3645	4604	2920	1829	931	2580	1611	1084	1405	1490	1297	923	1295	729	403
CD19.930.1044	CD19	930	TTGAAGAATCTCCTGGTGGGGT	hDDR2	980	327	894	138	406	743	362	1158	393	851	737	701	348	224	215	654	453	281	281	124	214	82	243	374
CD19.930.1049	CD19	930	TCACTTTGAAGAATCTCCTGGT	hDDR2	2784	4542	899	1183	3843	2124	2689	3251	2977	2482	4162	7156	1372	2489	1512	1822	1159	1204	2547	1260	663	229	3315	1800
CD19.930.227	CD19	930	TTAAGAAGGGTTTAAGCGGGGA	hDDR2	539	2164	1407	543	1790	881	925	1289	1370	819	904	1132	555	1386	1333	925	365	333	1005	286	597	180	1110	220
CD19.930.228	CD19	930	TTTAAGAAGGGTTTAAGCGGGG	hDDR2	1529	2224	1451	592	1358	954	1092	1351	1123	3448	1960	1461	903	877	537	925	549	940	618	377	567	710	924	1367
CD19.930.982	CD19	930	TTGAAGATGAAGAATGCCCACA	hDDR2	717	688	826	385	939	672	670	790	909	563	970	366	499	521	618	258	565	540	619	215	622	260	559	309
CD200R1.131450.1364	CD200R1	131450	TTATGCATCTGTAATACCCGTC	hDDR5	3494	2171	4999	4424	5607	3438	5555	5436	5285	5004	4360	5342	2697	1000	1789	1936	3132	1463	1364	2862	1188	1289	2880	3808
CD200R1.131450.1451	CD200R1	131450	TTCTCTCATCAGTACAGTTGGT	hDDR5	2723	2072	3272	2235	2927	3346	2566	4076	3285	4841	2662	4872	3110	869	1636	1538	1856	1778	521	1775	699	1786	1681	967
CD200R1.131450.1486	CD200R1	131450	TTTGTTTCTTTCTTGTAGGCTT	hDDR5	2241	1056	1546	1542	2434	2611	1835	2207	1910	3912	1686	1418	1441	363	1099	1054	945	675	542	1084	502	2489	1510	862
CD200R1.131450.1971	CD200R1	131450	TTTGTAGCCATCTTTACAGGCC	hDDR5	1374	642	963	652	1133	801	1202	1780	1538	2237	1312	961	1086	188	800	527	508	677	463	979	289	621	895	1258
CD200R1.131450.2346	CD200R1	131450	TTTCATCCATACATAAACTGCT	hDDR5	1478	749	1663	1812	1821	1347	1578	1517	1971	4062	1697	1481	2239	283	1194	823	1017	722	525	904	324	801	685	1406
CD274.29126.521	CD274	29126	TTCATGTTCAGAGGTGACTGGA	hDDR4	545	968	1382	1848	1793	773	482	1157	1859	895	1492	1352	669	293	638	1118	193	1071	718	1263	326	313	388	593
CD274.29126.664	CD274	29126	TTGATTCTCAGTGTGCTGGTCA	hDDR4	1316	481	537	1006	472	642	382	323	1607	570	402	411	289	215	294	276	249	465	291	76	754	18	178	54
CD274.29126.672	CD274	29126	TTGTTGTGTTGATTCTCAGTGT	hDDR4	1045	962	1507	1281	1093	1299	1004	365	3101	1806	1044	696	443	372	644	917	580	708	427	753	141	246	121	289
CD274.29126.676	CD274	29126	TTAGTTGTTGTGTTGATTCTCA	hDDR4	2155	2015	1980	2895	2403	3011	3375	1528	5734	2578	2402	1553	1102	875	1613	1224	764	1169	947	1370	1294	149	874	351
CD274.29126.874	CD274	29126	TTCACATCCATCATTCTCCCTT	hDDR4	1109	814	1544	1380	1171	1237	630	1031	960	1554	390	1160	425	717	269	869	776	794	551	472	576	304	153	42
CD3EAP.10849.1092	CD3EAP	10849	TTCTTCTTCTTCTTCCGCACAT	hDDR3	1233	1761	1115	1317	1918	3713	848	1532	4655	1642	1935	888	1535	1186	1166	1289	1387	622	986	437	1076	1023	1437	628
CD3EAP.10849.1094	CD3EAP	10849	TTTTCTTCTTCTTCTTCCGCAC	hDDR3	1513	2101	1233	3681	1402	2796	894	1577	2367	2030	974	1067	1333	1858	928	2065	1003	1248	1036	575	708	1484	1366	1499
CD3EAP.10849.1095	CD3EAP	10849	TTTTTCTTCTTCTTCTTCCGCA	hDDR3	1408	1612	1239	1393	1714	2668	1131	1552	3035	1106	2166	916	1360	1507	1075	2062	1393	456	2763	697	1192	1830	2342	916
CD3EAP.10849.1725	CD3EAP	10849	TTCTTCTTCTTCTTCTTGGTGG	hDDR3	5804	7313	6599	7243	4823	7603	3367	8884	8293	4267	7714	8118	6300	6014	3464	6313	3015	1608	4912	1341	5047	6148	3595	2772
CD3EAP.10849.1728	CD3EAP	10849	TTCTTCTTCTTCTTCTTCTTGG	hDDR3	3876	4545	4229	5826	3368	3533	1312	4201	4908	1548	2251	2148	5444	3691	2949	4939	2044	1535	3176	776	1668	1627	1430	1084
CD44.960.486	CD44	960	TTCAAATCGATCTGCGCCAGGC	hDDR2	941	950	1175	265	391	1050	291	1131	703	462	555	1137	691	384	262	809	413	828	716	575	310	435	659	85
CD44.960.488	CD44	960	TATTCAAATCGATCTGCGCCAG	hDDR2	1675	2303	1938	615	1855	1161	1068	1101	1433	1529	1335	1927	748	544	844	642	832	746	881	452	562	214	1148	258
CD44.960.490	CD44	960	TATATTCAAATCGATCTGCGCC	hDDR2	1534	1078	829	323	867	763	798	803	960	1159	1297	860	848	591	563	598	392	455	409	294	296	208	322	1157
CD44.960.491	CD44	960	TTATATTCAAATCGATCTGCGC	hDDR2	3468	3191	2216	692	2605	2463	1682	2253	3952	2372	2468	2774	1703	1886	1788	1495	1159	905	1636	715	1220	145	1260	562
CD44.960.648	CD44	960	TTCGACTGTTGACTGCAATGCA	hDDR2	994	1514	268	334	1222	724	747	396	805	834	1418	792	775	388	483	689	363	385	377	618	88	46	195	842
CDC14B.8555.4693	CDC14B	8555	TTAATATTCTATATGCTTCTTC	hDDR6	12873	5088	10945	14133	4804	9907	2481	7968	13778	18347	9156	15083	6812	6477	5045	3698	7135	9657	3546	4679	4909	6431	9816	2714
CDC14B.8555.4731	CDC14B	8555	TATATAACCATGTAGCATCCAA	hDDR6	3882	1813	4015	5067	1464	2992	920	2385	4007	3768	2089	4763	2031	1953	1447	805	3385	3653	1875	2203	1726	2740	5053	1321
CDC14B.8555.4833	CDC14B	8555	TTTAATTTCTTATTGATCTTGC	hDDR6	11037	3945	12413	11432	3056	7159	2027	6400	9353	16049	8018	13457	5239	4138	3667	2351	5640	8274	2670	3600	3322	5633	7143	2388
CDC14B.8555.4834	CDC14B	8555	TTAATTTCTTATTGATCTTGCA	hDDR6	5678	1799	5783	4636	1544	3678	1050	2931	4883	5274	3979	5108	2905	1981	1596	1090	3335	4043	2040	1900	2113	2923	5989	1124
CDC14B.8555.4916	CDC14B	8555	TTCAAGTTCATTATCTATGCTG	hDDR6	13979	5531	17546	15896	5227	9510	3424	10353	18012	19196	12701	13892	8389	5607	6301	3667	7201	10458	4935	6707	4220	7573	12980	2745
CDC16.8881.1107	CDC16	8881	TGAGATAGTAACATCCCACTGC	hDDR3	1582	2689	2551	3234	1649	4776	1512	2326	3407	2380	3340	1988	2781	2484	1873	1874	1172	2387	5173	2097	1840	4216	4972	2481
CDC16.8881.1803	CDC16	8881	TTAATTTGTCTTTAATGTCTGC	hDDR3	2973	3839	4103	5586	4069	5969	2348	5212	3803	3259	5255	4173	4022	4199	2494	4713	3256	4057	7717	2189	3228	13134	7136	3586
CDC16.8881.1842	CDC16	8881	TTAGTGTCTTCATTGTATGCAC	hDDR3	1482	2332	2150	2504	1782	1838	732	1984	2578	1224	1011	1205	1969	2366	1261	1794	958	2831	3337	832	901	6698	2934	2145
CDC16.8881.1843	CDC16	8881	TTTAGTGTCTTCATTGTATGCA	hDDR3	3199	3421	1895	2727	1911	2718	957	1497	4421	1624	2997	869	3404	3624	1418	2163	1686	2280	2559	894	807	3724	2667	1025
CDC16.8881.649	CDC16	8881	TTCAAAGCTTCTTTGTAGCTGT	hDDR3	1348	927	860	1801	887	2330	1067	1257	2001	1720	2120	1623	1015	1124	1030	2163	869	1835	3226	616	1506	4816	3290	1445
CDC2.983.2074	CDC2	983	TATACTCCAAATGTCAACTGGA	hDDR2	3198	5713	3785	1334	2393	1712	2037	2604	2151	3970	2608	3116	2168	3595	4228	3037	1386	1667	2178	846	2170	776	986	1542
CDC2.983.2313	CDC2	983	TAGATTAACATTTTCGAGAGCA	hDDR2	1505	2174	1615	323	241	47	62	52	208	1	505	129	637	911	362	765	82	36	167	157	104	41	243	11
CDC2.983.410	CDC2	983	TTTAATAGAGAAATTTCCCGAA	hDDR2	7646	7564	6781	2660	5453	2041	1816	2909	3431	3112	2773	3603	3947	6338	4804	5950	2248	1838	1508	993	2204	903	847	959
CDC2.983.485	CDC2	983	TCAAAGATGAGATATAACCTGG	hDDR2	9348	11499	6694	4443	2820	846	933	1467	1052	307	2634	542	5134	4965	5129	5873	670	247	214	560	406	101	173	893
CDC2.983.559	CDC2	983	TAACAAGTGAAGAATCCATGTA	hDDR2	3818	5941	4033	2169	2480	1207	1898	2177	3046	853	2580	1726	3111	3393	3025	3789	1323	1101	1373	493	538	95	786	328
Cdc25A.993.1182	Cdc25A	993	TTAGTTGACTCTTTGGGGCTGG	hDDR2	1118	339	159	232	379	644	269	360	772	490	283	265	206	164	220	154	343	72	146	15	130	15	330	358
Cdc25A.993.1321	Cdc25A	993	TATGAAAGAGATAACCCTTGGA	hDDR2	4367	2403	4405	1887	3317	2802	3175	3332	3757	2298	4712	3385	2267	3283	3372	2387	2593	1932	2016	1879	2022	702	3709	4636
Cdc25A.993.1631	Cdc25A	993	TGAAACACAACAATGACACGCT	hDDR2	127	788	90	117	84	513	138	17	202	1081	271	64	356	205	26	284	68	82	24	13	74	69	8	18
Cdc25A.993.594	Cdc25A	993	TTACTGTTGTTCTTCACCTCCA	hDDR2	2706	2201	2378	961	2457	1966	1683	2098	2673	2945	2839	1890	1414	1907	1570	2548	1502	1465	1266	1048	1562	542	2617	1722
Cdc25A.993.595	Cdc25A	993	TACTGTTGTTCTTCACCTCCAG	hDDR2	1555	2166	2676	728	2450	1993	1830	2148	2491	2564	2482	4700	2155	1712	1495	1562	1066	1647	2111	1251	846	613	1436	2017
Cdc25B.994.1573	Cdc25B	994	TTAAGTCACTCTCTAGGATGTC	hDDR2	2708	3144	3135	1144	2813	1021	975	1072	1393	1646	1364	1367	2079	2100	2181	1889	1359	715	524	426	860	323	794	1158
Cdc25B.994.1962	Cdc25B	994	TGAGATGTACTTGAGGTCTTGG	hDDR2	2304	4083	2144	631	2600	2691	1307	1384	2389	1712	1350	3421	2069	2074	3284	2526	1461	2105	990	340	824	311	942	866
Cdc25B.994.2028	Cdc25B	994	TACAATCACAAACTTATCCACG	hDDR2	5599	9753	6624	2606	5411	4139	3534	4561	6169	3670	3584	4712	5812	5807	6533	5281	2026	1797	3221	1351	2005	309	1164	1785
Cdc25B.994.2120	Cdc25B	994	TTCAGTAGGAAGCTCTCGGCGT	hDDR2	138	402	197	0	7	10	9	3	70	0	2	0	20	40	41	82	104	65	1	26	360	39	39	0
Cdc25B.994.2282	Cdc25B	994	TTCAGGATATACATCTCAGGGT	hDDR2	2790	6968	2676	1083	3745	2341	2427	3140	2534	3657	2551	3967	2947	4219	3710	3166	1610	1407	4073	1361	2064	681	1261	688
Cdc25C.995.1478	Cdc25C	995	TATTCTGGAAAGAAGTCTCTGT	hDDR2	3665	2944	1871	711	2676	2181	1885	1631	1767	3624	3281	2805	1426	2363	2224	1026	1073	1097	1300	738	1332	745	1215	2111
Cdc25C.995.1507	Cdc25C	995	TTTAAGGATATATAGCTCTGGG	hDDR2	12917	16176	10332	4900	11218	9895	9342	9906	9581	14762	10212	9743	9586	12483	10014	9779	5381	7078	8603	4647	5322	2992	5492	5786
Cdc25C.995.805	Cdc25C	995	TTAATTCATCTGAAATCTCTTC	hDDR2	6358	8330	6464	3064	8567	5236	5450	6423	5882	14177	7631	5714	4806	5872	4588	5377	4235	4109	4834	2455	3741	4292	3744	2488
Cdc25C.995.806	Cdc25C	995	TAATTCATCTGAAATCTCTTCT	hDDR2	3260	3860	3422	1078	3821	3224	2196	2576	2857	2731	2454	2503	2745	2428	2705	2623	1632	1567	2989	1087	1979	833	1163	2188
Cdc25C.995.809	Cdc25C	995	TTCATCTGAAATCTCTTCTGCC	hDDR2	5847	5546	3967	1390	5287	4218	2851	5176	3664	3776	2916	4236	3297	3980	3681	3021	2420	1990	4714	1351	2031	373	5407	1386
CDC26.246184.483	CDC26	246184	TTGAGATGAACGATTATTGGGC	hDDR5	4671	2522	4266	3878	5313	3539	4055	4662	5384	7787	4969	5150	4324	1452	2411	1467	2068	2664	1623	2549	1132	2886	3242	4250
CDC26.246184.531	CDC26	246184	ATCATTGATCATTTGTTCCCGG	hDDR5	16885	15579	21084	13453	23315	23977	20894	22097	23471	56131	30120	37954	14985	5566	12294	7772	10815	15159	7647	19320	7043	22005	17576	18204
CDC26.246184.532	CDC26	246184	TCATTGATCATTTGTTCCCGGC	hDDR5	2583	3446	3135	3300	3610	3371	3604	4197	2893	3809	2751	2940	2643	841	2773	1491	2016	1827	1271	2175	755	1966	2686	3113
CDC26.246184.535	CDC26	246184	TTGATCATTTGTTCCCGGCTCT	hDDR5	1270	1166	1426	904	1723	2044	1143	1308	1872	3328	790	1919	1454	442	1011	535	860	878	458	1100	584	538	1209	1243
CDC26.246184.603	CDC26	246184	TACAACTTCCACATCTTCCTTC	hDDR5	5734	4327	5329	5978	9828	11252	8843	9665	10605	18448	13230	13221	8817	2045	3879	3312	5915	5487	3758	8616	3176	7989	9848	8618
CDC2L5.8621.2066	CDC2L5	8621	TAAAGCTACATGTTGCTCCTTC	hDDR3	1794	776	958	821	805	2103	251	840	732	866	669	1038	813	934	811	1261	623	686	949	328	1087	1305	1014	538
CDC2L5.8621.2155	CDC2L5	8621	TTTACTGAAATATTTCCTCGTA	hDDR3	3753	4955	4597	5071	3380	7205	2617	6345	6238	4292	5439	2735	3173	2597	2049	3274	2369	3368	4387	1344	4212	9836	4515	2742
CDC2L5.8621.2247	CDC2L5	8621	TTGAAAGATCATCTCCTCCTGG	hDDR3	1547	1930	2631	2362	1132	2884	768	1861	1111	1323	2050	1257	2505	2564	1539	2729	1009	2374	2344	717	697	1933	923	815
CDC2L5.8621.2289	CDC2L5	8621	TACTATGTAACTGTGTTGCTGT	hDDR3	1587	1023	1269	1089	1726	1926	439	1962	1567	1342	1132	1515	1814	875	850	1769	908	1722	1834	659	919	1492	1358	1021
CDC2L5.8621.2563	CDC2L5	8621	TTCATATTGATAATACTCTGAT	hDDR3	13408	16075	11871	16266	13863	24093	8079	16786	22330	13617	16717	11078	16121	15451	9869	19925	12420	13966	19073	7671	15186	18532	11000	10175
CDC37.11140.1093	CDC37	11140	TTCACATCGAAGCACTTCTGGA	hDDR3	1823	2790	2158	2629	2173	2438	1808	3014	4450	1353	3136	1758	1518	1661	1740	2624	1407	824	1976	705	1012	2105	1232	776
CDC37.11140.742	CDC37	11140	TTAATCTTAGTGAAGAACTGCC	hDDR3	2448	2123	2137	2085	3785	3767	1239	3812	3484	3244	2212	3429	2075	1772	1168	2218	1584	1542	2070	656	1626	1396	1219	1614
CDC37.11140.743	CDC37	11140	TAATCTTAGTGAAGAACTGCCG	hDDR3	1479	1825	1496	1169	909	3029	969	1090	2916	1974	2047	1885	1184	1162	621	901	1064	1096	820	410	1301	942	1160	781
CDC37.11140.745	CDC37	11140	ATCTTAGTGAAGAACTGCCGGA	hDDR3	3662	3565	2206	2696	2819	4958	1264	3962	9158	4916	5659	5345	2065	2103	1211	1776	1534	1428	1400	1053	2523	2354	2683	710
CDC37.11140.746	CDC37	11140	TCTTAGTGAAGAACTGCCGGAA	hDDR3	694	720	642	422	351	1521	378	745	1506	514	621	920	318	276	314	642	84	371	275	72	1427	158	470	348
CDC40.51362.1370	CDC40	51362	TATGTACTTGAAATCCACAGGG	hDDR4	1470	2991	3910	5238	4090	4286	4155	1831	7695	2214	2951	2618	2016	892	2248	1801	1380	1256	1736	1982	2430	709	501	675
CDC40.51362.1492	CDC40	51362	TTTAATCTAAATCTGTTCTGTG	hDDR4	9158	9028	11342	13440	1880	1868	2985	2091	3535	1415	2440	2941	3496	1156	6968	6247	676	981	2129	1369	1253	406	600	435
CDC40.51362.732	CDC40	51362	TAACATGTAAGATTGTCTTCTC	hDDR4	3389	4954	5681	7743	1349	1215	3690	1030	3287	853	3971	2012	1537	810	2353	1530	706	756	1585	1379	952	130	131	536
CDC40.51362.733	CDC40	51362	TTAACATGTAAGATTGTCTTCT	hDDR4	2131	1507	2271	3306	913	1757	1719	1188	2884	1433	1170	2346	716	451	1569	1237	279	509	623	1207	156	39	415	380
CDC40.51362.797	CDC40	51362	TAGATTAACACCAACATCCTGA	hDDR4	660	1605	1276	1779	713	1718	1470	1724	2999	1541	1133	1766	818	276	823	1280	575	689	765	823	226	386	333	268
CDC42BPB.9578.2280	CDC42BPB	9578	TTAACATCAAGATTTCTTTCTG	hDDR3	6504	9488	7647	9577	6226	10177	4348	10961	12438	4148	8651	7484	7590	6421	5456	8464	5520	4441	5747	2583	5959	5631	3409	5072
CDC42BPB.9578.2281	CDC42BPB	9578	TAACATCAAGATTTCTTTCTGC	hDDR3	4824	5410	5828	5968	5747	5591	3960	6712	7967	2022	7311	5095	4157	4825	3498	6673	4064	2838	7733	1894	4051	3302	3112	2375
CDC42BPB.9578.2399	CDC42BPB	9578	TAAAATAAGACTTTCTTCTCCA	hDDR3	4251	5194	4300	4225	3751	6059	2992	6981	9480	3251	7517	4349	3925	3593	2226	3693	2810	2406	4553	1468	3687	4643	3820	1799
CDC42BPB.9578.3067	CDC42BPB	9578	TTAGTTTGTCTAAATGTCAGGT	hDDR3	642	1632	1203	1482	1356	2309	454	1347	2385	1195	1691	962	1453	1258	731	1747	1131	1176	1138	567	685	2404	893	1371
CDC42BPB.9578.3709	CDC42BPB	9578	TATACATGGAATATCTCGGCGT	hDDR3	2566	2402	2097	2509	1620	2631	1285	2598	1828	991	2420	2195	2744	2999	1680	1882	1267	1302	2760	797	1309	1001	1926	541
CDC5L.988.1015	CDC5L	988	TTAATTTCCTGAAATCTGCGTC	hDDR2	1811	625	2324	1049	589	271	150	755	274	80	355	1619	239	803	674	1055	162	150	322	346	85	38	310	379
CDC5L.988.1820	CDC5L	988	TAAGTATCATCTATTTCACGTT	hDDR2	3192	4084	3359	1338	1872	2832	2464	2765	1782	3821	6507	3836	1183	3409	2260	2315	282	1181	1353	626	748	494	826	940
CDC5L.988.2555	CDC5L	988	TTGAGTTCTTCAAAAGTGCGTA	hDDR2	1115	1453	1929	518	1049	663	1040	1957	736	429	1285	3821	1194	954	821	1016	495	173	957	480	307	64	1901	518
CDC5L.988.2631	CDC5L	988	TTCTCTTTCTTGTTGTCGCTGA	hDDR2	1768	1282	977	201	425	839	452	1098	860	587	343	1270	566	274	1131	629	17	222	92	386	115	206	169	517
CDC5L.988.348	CDC5L	988	TTTCAGAATTTCATCCTCGGTA	hDDR2	3049	4458	2401	1365	2461	2899	1851	4011	1804	2669	3113	4836	1804	3060	3605	2561	868	1593	1414	2104	1199	594	1017	4954
CDC73.79577.1637	CDC73	79577	TTTAGCAAATATATCAACTGGT	hDDR5	5836	5738	7473	6053	3642	3233	2954	3744	3252	6030	2881	4430	4966	1284	3760	2654	1981	955	798	3085	872	555	2119	1527
CDC73.79577.1715	CDC73	79577	TTCTAATACTGTTACATCCCAT	hDDR5	7709	5959	7468	7257	7681	7542	6109	7222	8303	14582	6557	9698	6024	1839	5085	3054	4837	5449	2773	6473	2949	4769	6467	7658
CDC73.79577.617	CDC73	79577	TAAAACTTCATCTGCAGCTCGT	hDDR5	724	401	279	546	859	1109	431	769	523	738	396	324	225	35	414	169	452	111	156	339	195	337	282	458
CDC73.79577.623	CDC73	79577	TTCTGCTAAAACTTCATCTGCA	hDDR5	1991	1684	3699	1437	3095	3297	2254	2278	2906	3656	3212	2898	1765	497	1751	927	1619	1297	959	1650	780	2013	1581	2363
CDC73.79577.939	CDC73	79577	TTTGTAAGATAGTTGTTCGTGT	hDDR5	3418	3487	4928	3187	3807	2181	3005	4627	2159	5933	2327	4949	3746	690	1942	1534	769	1046	816	1338	460	1464	2282	2123
CDCA3.83461.862	CDCA3	83461	TTCCTCAACAGATAACTGGGTA	hDDR5	2877	2920	5334	2274	5328	4056	3831	3551	2983	4440	3322	3814	3709	751	1693	1590	1609	1674	729	2249	703	1985	2138	1985
CDCA3.83461.964	CDCA3	83461	TTCAGTTTCAAATACTTCACTC	hDDR5	5277	4101	7804	5970	5607	4538	5535	6127	3839	6473	3223	5370	4548	1860	3830	2264	2610	2628	1509	3201	679	2573	3140	2386
CDCA3.83461.969	CDCA3	83461	TTTCAAATACTTCACTCAGCTG	hDDR5	1267	854	1868	755	1659	1552	1406	1882	1449	1445	864	2578	1024	436	1224	464	961	627	399	492	340	401	684	549
CDCA3.83461.970	CDCA3	83461	TTCAAATACTTCACTCAGCTGT	hDDR5	407	638	257	66	199	302	311	115	151	216	154	497	298	5	163	84	100	56	111	125	11	20	202	166
CDCA3.83461.971	CDCA3	83461	TCAAATACTTCACTCAGCTGTT	hDDR5	574	602	1081	1031	1170	1219	1102	881	789	2226	636	1732	788	397	857	410	477	690	331	632	202	772	601	329
CDCA5.113130.444	CDCA5	113130	TTTTCTTCTTCTTACGTTTCTG	hDDR1	9983	9168	11614	9722	3983	5621	2692	4138	4242	1305	4134	746	2666	6856	5736	7234	2228	1584	1850	2281	1692	2385	1825	1329
CDCA5.113130.455	CDCA5	113130	TTACGTTTCTGTTTCTCGGGTG	hDDR1	629	589	374	673	122	392	199	187	389	8	226	7	122	806	824	768	128	62	46	126	15	280	107	130
CDCA5.113130.685	CDCA5	113130	TTTCTTAGACATTTCCAAGTCT	hDDR1	3890	2517	2991	4460	1822	3087	1201	5406	2750	565	2741	1037	1249	3985	2636	3699	1312	862	1156	1409	840	1514	1380	1682
CDCA5.113130.689	CDCA5	113130	TTAGACATTTCCAAGTCTCTGG	hDDR1	5786	5210	5754	6800	2172	4655	1702	3082	1814	1224	2721	1507	2135	4884	4179	2986	2079	1010	1389	1554	1047	3350	1236	2956
CDCA5.113130.690	CDCA5	113130	TAGACATTTCCAAGTCTCTGGC	hDDR1	3225	2407	2235	2278	1204	2011	895	1225	1700	345	1007	428	483	2151	1738	1540	1173	565	711	885	946	4416	686	872
CDCA8.55143.378	CDCA8	55143	TTGATTCGTATTTCCACTTCAC	hDDR4	3165	2860	3960	5056	3667	3262	3847	2740	7875	3617	8334	2816	1870	1130	3475	2153	1200	1991	2321	2661	2097	1602	1232	809
CDCA8.55143.557	CDCA8	55143	TTATTTCGGTGATATCCAGGTC	hDDR4	1664	1994	1457	2431	1085	1920	3096	984	4943	1215	2386	1485	890	543	1105	1104	645	1097	2473	553	540	380	549	123
CDCA8.55143.558	CDCA8	55143	TTTATTTCGGTGATATCCAGGT	hDDR4	2055	2187	1070	2300	2272	1864	2951	1095	4357	2879	2503	2660	1124	560	1219	2046	1249	1307	1488	1109	1714	976	503	266
CDCA8.55143.661	CDCA8	55143	TTCTTCTTCTTCTTCCTCTTCC	hDDR4	3009	3595	3026	3925	5834	5772	7232	3142	18199	6375	8109	4179	2359	1731	2729	2352	1473	1779	2912	2038	2427	705	728	705
CDCA8.55143.667	CDCA8	55143	TTCATTTTCTTCTTCTTCTTCC	hDDR4	3855	5195	6514	5393	7334	7119	7722	4872	18308	6979	13120	9579	3211	1976	4258	2956	2460	3787	5379	6123	4303	4760	2523	1785
CDH17.1015.1247	CDH17	1015	TTTTACATGAATTTCCAGCGGA	hDDR2	572	1636	916	250	1076	921	336	603	954	956	325	403	323	1462	585	321	366	895	401	184	344	327	587	112
CDH17.1015.1615	CDH17	1015	TTTAATTATGACATATCCGGTG	hDDR2	7892	8141	6946	2527	8487	6169	6369	7018	8042	7977	7408	6246	5077	5387	6620	5454	4229	4121	5725	3089	4465	1697	4268	3309
CDH17.1015.1616	CDH17	1015	TTAATTATGACATATCCGGTGT	hDDR2	2434	2407	3462	923	2839	2566	1573	2552	4153	3036	2000	2395	1828	2505	3282	1742	1279	1385	1852	1033	1568	478	1082	1734
CDH17.1015.257	CDH17	1015	TAAAGCATAAGAAGACACAGGG	hDDR2	4852	4592	6088	2483	9079	7607	6048	7541	5324	7223	8404	3798	5338	4141	4578	5210	3868	3769	5111	3719	2484	1090	5526	3304
CDH17.1015.472	CDH17	1015	TATCACAAATATGTTGTCTGTC	hDDR2	6837	7710	5512	2578	8636	5541	5094	6603	7896	6142	4936	6501	5895	6121	8461	5231	4618	4367	5897	3477	4846	1726	3140	5070
CDK1.983.2074	CDK1	983	TATACTCCAAATGTCAACTGGA	hDDR6	3135	791	2568	2559	838	1872	845	1424	2301	3203	2211	2985	1230	1460	1276	631	1985	839	768	1312	1158	763	1470	647
CDK1.983.2313	CDK1	983	TAGATTAACATTTTCGAGAGCA	hDDR6	2475	928	2235	1713	518	609	179	651	1139	987	657	661	1019	1029	595	439	452	278	255	256	45	62	112	38
CDK1.983.410	CDK1	983	TTTAATAGAGAAATTTCCCGAA	hDDR6	4792	1828	6016	3856	1447	1147	378	1231	2766	1224	471	3017	2621	1531	1766	938	843	1162	508	560	589	463	738	375
CDK1.983.485	CDK1	983	TCAAAGATGAGATATAACCTGG	hDDR6	15597	5026	9824	11135	2354	2192	1260	2834	5000	3556	3549	5254	5547	4151	3387	2117	2852	2316	921	1001	702	1405	1072	197
CDK1.983.559	CDK1	983	TAACAAGTGAAGAATCCATGTA	hDDR6	4781	1285	4248	4052	857	893	298	678	960	1549	697	1081	1794	1780	763	903	850	329	75	392	230	330	218	231
CDK2.1017.275	CDK2	1017	TTTGTACACAACTCCGTACGTG	hDDR1	4360	3218	1221	4109	2499	2049	1091	1948	1765	1516	1669	540	942	1870	2508	1848	1110	557	282	821	1428	779	1383	1323
CDK2.1017.382	CDK2	1017	TTAAGCAGAGAGATCTCTCGGA	hDDR1	3326	2013	2027	3286	965	1980	466	1322	1819	1263	1036	108	664	1489	1301	1250	1250	651	521	966	2844	1444	575	824
CDK2.1017.622	CDK2	1017	TTAATAAGCAGATTCTGAGGTT	hDDR1	6205	3345	4743	4366	1863	2454	1126	2342	1901	896	2646	733	1636	4133	3609	3893	1768	863	1351	790	764	2282	791	638
CDK2.1017.944	CDK2	1017	TTTACTAAAATCTTGCCGGGCC	hDDR1	1761	1570	1795	2688	1004	2422	567	1139	836	604	431	166	574	894	839	940	760	343	360	591	784	668	575	388
CDK2.1017.950	CDK2	1017	TACAACTTTACTAAAATCTTGC	hDDR1	20484	19547	19008	25533	7765	10690	5096	14734	12911	4040	13322	3484	7521	19498	19663	18051	7596	4134	5472	5336	8969	5749	5831	7606
CDK5.1020.292	CDK5	1020	TTGAGTAGGCAGATCTCCCGGA	hDDR2	788	1193	1334	330	1845	1579	841	1202	1074	1783	1138	487	1466	1363	729	551	1004	869	937	473	444	276	698	912
CDK5.1020.413	CDK5	1020	TTCTTTACAATCTCAGGATCGA	hDDR2	2672	4085	2450	1287	3489	2152	2911	1350	4072	1967	3850	1496	2257	2576	2565	2315	2234	1333	1536	1448	909	446	1547	4334
CDK5.1020.417	CDK5	1020	TTACAATCTCAGGATCGAGGTC	hDDR2	1875	1933	1872	685	1405	1177	797	1086	946	888	878	1123	1151	669	987	783	774	1078	513	587	282	67	637	263
CDK5.1020.418	CDK5	1020	TACAATCTCAGGATCGAGGTCA	hDDR2	1064	1199	781	829	1610	745	999	1732	1419	1172	1498	1291	1078	949	855	1808	1161	1070	875	564	578	147	1055	397
CDK5.1020.854	CDK5	1020	TTACACTTCAGAAGGTTCTGCA	hDDR2	1262	1771	1182	529	965	2112	681	1175	1390	2002	1142	1204	579	1106	1274	892	1122	854	582	429	639	361	716	583
CDK7.1022.1199	CDK7	1022	TAAAAAATTAGTTTCTTGGGCA	hDDR1	2334	992	1856	1622	945	1212	619	1194	1357	683	1500	259	361	967	988	1396	959	630	702	715	1069	927	1029	1107
CDK7.1022.325	CDK7	1022	TTATACCATCTTTAGCTTCTGA	hDDR1	10980	6484	10004	10329	6503	11917	4149	10584	5668	6129	7785	1955	4012	8854	9008	8310	5719	4119	3961	4465	9434	12011	6514	7789
CDK7.1022.840	CDK7	1022	TTCAAATATTCTTGTTAGCTGA	hDDR1	15696	10671	10446	15070	8791	17278	6015	12659	9349	4888	10132	2251	5967	10722	8414	10036	8822	5268	5148	5317	10466	20101	6508	9883
CDK7.1022.908	CDK7	1022	TTAAATGTCACATAATCTGGAA	hDDR1	12562	12142	12351	13239	9401	15125	5860	12458	15688	5111	11141	3016	5018	8468	9905	9001	9764	5114	6653	8323	9904	8366	8659	8604
CDK7.1022.995	CDK7	1022	TTAAATAAGAATAAGCCTTGTA	hDDR1	17077	15483	17561	20143	11164	21890	7302	19552	14059	8595	13532	4134	6535	15978	12531	15383	10528	6944	7200	7168	9205	18336	10092	13293
CDK9.1025.146	CDK9	1025	TTCATCACAAAAAGGGCACTCC	hDDR6	1333	1070	1195	2064	403	1558	467	664	1230	1918	389	1155	653	381	913	314	1161	971	309	240	816	1175	326	158
CDK9.1025.313	CDK9	1025	TGAAGGATCTTGATCTCCCGCA	hDDR6	581	153	377	739	272	566	194	645	828	1087	350	1169	9	126	102	93	321	242	385	408	469	127	581	188
CDK9.1025.322	CDK9	1025	TTTAGAAGCTGAAGGATCTTGA	hDDR6	1685	710	1348	1256	752	1763	693	1418	2440	3871	1839	2533	513	773	751	449	1271	1756	762	622	1197	997	1600	333
CDK9.1025.400	CDK9	1025	TATATACTACCCTTGCAGCGGT	hDDR6	956	567	1294	1006	458	1381	282	542	1029	3266	461	1625	433	518	978	432	366	1082	408	583	490	912	1991	231
CDK9.1025.886	CDK9	1025	TACAGCTCATAGTTGTCCACGT	hDDR6	2619	362	1537	1512	499	1541	742	1326	1223	1853	1178	2087	1653	291	700	538	1258	1479	833	933	386	470	1962	410
CDKN1A.1026.1033	CDKN1A	1026	TAGAAATCTGTCATGCTGGTCT	hDDR6	334	120	468	589	123	418	261	347	286	642	448	775	148	97	173	236	470	163	297	254	352	153	482	388
CDKN1A.1026.1036	CDKN1A	1026	TGGTAGAAATCTGTCATGCTGG	hDDR6	3352	1443	3161	3339	2010	3697	1165	2851	4199	7384	2382	5003	1697	1198	1098	733	2562	1638	1056	1522	1273	1324	3426	905
CDKN1A.1026.1042	CDKN1A	1026	TTGGAGTGGTAGAAATCTGTCA	hDDR6	2148	630	1646	1520	584	1508	423	1021	1772	2808	2523	2168	751	530	456	330	1167	1128	727	949	738	1368	1657	616
CDKN1A.1026.1043	CDKN1A	1026	TTTGGAGTGGTAGAAATCTGTC	hDDR6	3598	1297	1672	2383	986	2705	595	1184	2509	4132	1658	3387	1502	1046	786	698	1500	1676	1705	1086	870	1276	3384	780
CDKN1A.1026.933	CDKN1A	1026	TACAAGACAGTGACAGGTCCAC	hDDR6	1507	347	950	3016	826	981	721	1146	1495	3116	1988	1930	1137	1171	662	364	1212	1205	889	1166	490	250	744	433
CDKN1B.1027.644	CDKN1B	1027	TGAAAATCGAAATTCCACTTGC	hDDR1	6075	3507	4273	4266	2364	4258	1979	4200	4174	613	3135	1208	1980	3014	2471	3818	2359	731	2087	1398	2447	878	2276	746
CDKN1B.1027.939	CDKN1B	1027	TTGAGTAGAAGAATCGTCGGTT	hDDR1	1239	973	2270	1287	1194	1603	730	1635	1337	297	1260	407	744	711	1610	397	646	226	817	594	666	583	1405	256
CDKN1B.1027.940	CDKN1B	1027	TTTGAGTAGAAGAATCGTCGGT	hDDR1	1666	1562	1847	2045	1800	2543	910	841	1118	913	2967	551	633	1371	2106	1318	596	334	634	802	1002	3182	720	1042
CDKN1B.1027.941	CDKN1B	1027	TTTTGAGTAGAAGAATCGTCGG	hDDR1	7168	4995	6469	5764	3739	6387	2994	7829	4274	1777	5695	1578	1622	3940	3976	3726	2587	1385	1790	2776	4364	2000	1898	1907
CDKN1B.1027.968	CDKN1B	1027	TTTTCTTCTGTTCTGTTGGCTC	hDDR1	4611	3473	4301	2503	2093	5333	1428	2686	2085	1232	1771	781	1230	2306	2174	1913	1621	701	1235	1320	2207	1201	1079	1950
CDKN2D.1032.124	CDKN2D	1032	ATGGAGATCAGATTCAGCTGCC	hDDR6	2470	1238	2554	1151	631	1517	745	1988	2507	2674	1456	2945	1540	652	821	274	1541	1551	995	817	555	620	983	272
CDKN2D.1032.125	CDKN2D	1032	TGGAGATCAGATTCAGCTGCCA	hDDR6	187	493	193	664	192	560	120	431	692	1058	885	251	220	349	133	53	374	335	431	605	238	460	689	207
CDKN2D.1032.175	CDKN2D	1032	TTGAACTGCCAGATGGATTGGA	hDDR6	622	329	846	788	171	470	374	568	535	686	653	1425	710	150	143	171	678	428	143	607	531	286	984	351
CDKN2D.1032.239	CDKN2D	1032	TCCACTAGGACCTTCAGGGTGT	hDDR6	458	448	1303	277	401	387	388	879	1582	749	1339	1481	289	52	129	78	900	498	340	819	455	148	542	500
CDKN2D.1032.284	CDKN2D	1032	TCATGGACTGGACTGGTACCGG	hDDR6	355	168	1864	748	683	1053	541	500	962	2454	2359	733	749	584	643	210	422	769	626	547	235	307	1420	139
CDKN3.1033.120	CDKN3	1033	TTGTTTGTATTGAACTGGGCGG	hDDR2	727	1153	797	387	514	535	703	617	571	617	1363	304	965	499	648	683	314	307	377	254	290	177	727	370
CDKN3.1033.631	CDKN3	1033	TTGTATTGCTTGATGGTCTGTA	hDDR2	3940	4316	2961	1384	3053	3106	2340	2952	2696	3915	3354	2978	1934	2888	2522	2618	1761	2250	3162	1598	2489	447	2058	1651
CDKN3.1033.634	CDKN3	1033	TAATTGTATTGCTTGATGGTCT	hDDR2	500	475	626	148	638	465	390	496	506	666	781	810	417	631	563	313	464	300	401	297	362	85	608	380
CDKN3.1033.705	CDKN3	1033	TTGATACAGATCTTGATTGTGA	hDDR2	6861	7385	3911	2858	6272	7079	4037	6450	4915	8576	5965	6672	4421	5487	5152	4313	3230	3173	3683	2788	2862	1177	2600	5279
CDKN3.1033.710	CDKN3	1033	TTATCTTGATACAGATCTTGAT	hDDR2	7834	10468	5387	2894	8583	5957	6114	6642	7055	7514	9590	7609	4767	5963	7399	5716	4813	4126	4965	2606	3229	1653	5489	3157
CDP138.9847.2646	CDP138	9847	TAATTCTGTAACTTCATCCGAG	hDDR3	5082	5691	6048	4428	4933	5674	3263	5069	10805	2632	6817	3862	4118	5371	2616	4501	3831	2420	4400	1743	3031	2421	2107	2763
CDP138.9847.2738	CDP138	9847	TTAAAGTTCTTATTGAGAGCTT	hDDR3	2413	3478	2717	3594	1858	2684	1712	3601	3843	951	3470	2079	3091	3574	1481	2494	1368	1427	2421	993	722	1488	1512	1215
CDP138.9847.3058	CDP138	9847	TAAAAGTTCTTCATTATCTGTT	hDDR3	4774	5108	4645	7156	6359	6450	2357	7481	8417	3297	6653	5205	4686	5182	2995	6375	3410	2983	5020	1544	2723	4451	2660	1953
CDP138.9847.3581	CDP138	9847	TTACATTTATAAGACACTGTGC	hDDR3	3967	5256	3770	4719	4671	6121	2076	4932	6871	2558	4966	4237	3975	3523	2886	6359	2818	2111	3715	1188	2709	1050	2495	1366
CDP138.9847.490	CDP138	9847	TAAGTCTTCATCATCCACCTCA	hDDR3	1384	1134	1041	802	1005	1000	727	1059	1658	678	380	734	996	1070	365	788	622	920	716	253	638	476	184	319
CDS1.1040.1037	CDS1	1040	TGATATAAATCTATGGTAGCGA	hDDR2	5019	5266	3485	1113	5122	3559	3179	3317	3036	5155	3839	2652	2667	3893	4027	2467	2269	2551	3894	1780	2485	462	3447	1808
CDS1.1040.1285	CDS1	1040	TTAATTAATGGAGTTCTCCCAA	hDDR2	2128	2712	2061	832	2319	2500	1388	1472	1975	3871	1494	1856	1740	1742	2142	2156	1982	1151	1193	628	1355	531	995	1448
CDS1.1040.1714	CDS1	1040	TACACATGTACAAAAGTTGCCA	hDDR2	2046	2992	1768	1210	3704	3027	1630	2097	2900	3746	1504	893	2283	1651	1215	2636	1372	1047	2333	1021	1800	100	1684	2051
CDS1.1040.1799	CDS1	1040	TATATTTAACTGCTGTTCAGGT	hDDR2	2785	4423	2416	617	2902	3035	1248	2466	1623	7463	2871	3200	1349	1697	1295	1678	1361	1402	1530	889	1617	860	548	2812
CDS1.1040.1805	CDS1	1040	TTTATATATATTTAACTGCTGT	hDDR2	7042	10612	7334	2154	9956	6969	8351	8647	6006	9395	9218	8226	6174	8458	8773	7235	4090	4622	5720	2673	3883	1042	3716	4721
Cdt2.51514.1207	Cdt2	51514	TAAACATGTAGATGTTATCGTC	hDDR4	6030	6911	8415	9748	6761	7123	7866	4019	17858	6370	8010	7301	4223	2337	4938	4203	3326	2714	4292	5479	3907	2758	2291	1421
Cdt2.51514.1208	Cdt2	51514	TTAAACATGTAGATGTTATCGT	hDDR4	3311	5204	4549	5983	5287	4897	4060	2671	10125	3703	5179	5936	2398	1525	2795	2572	1392	2628	3016	2726	2780	986	850	718
Cdt2.51514.1275	Cdt2	51514	TACATAAAAGGTAGAGTTCTGG	hDDR4	6245	6807	8294	10836	5908	5008	8666	4059	12361	6515	6272	6126	4255	2342	5077	4269	2855	2816	3078	4002	3039	2361	1338	1091
Cdt2.51514.1276	Cdt2	51514	TTACATAAAAGGTAGAGTTCTG	hDDR4	9379	11298	15452	16748	12414	8636	13094	6458	22856	6379	10864	10684	7807	3598	8339	7141	3772	3604	6462	5269	3388	3713	2073	1130
Cdt2.51514.2502	Cdt2	51514	TAATTCTGTTGAGTGTTCAGGA	hDDR4	1400	980	1417	2028	2374	1534	1682	1708	6027	2128	1572	1581	1279	497	1406	1279	1556	1213	784	1974	2172	641	442	349
CDYL.9425.1084	CDYL	9425	TTGATACCTGACTTCGCTAGGT	hDDR3	219	97	439	592	673	486	41	408	685	439	241	270	173	459	116	149	168	149	419	112	492	94	215	143
CDYL.9425.1602	CDYL	9425	TTAGTGAGTTATTCTCTGAGGA	hDDR3	2448	3012	2798	1851	1750	4517	1667	2569	5214	2081	3078	1399	1962	3160	1634	2529	1115	871	1371	634	1536	1191	902	867
CDYL.9425.1808	CDYL	9425	TTGAATGAAAGTATTCACGAAG	hDDR3	6192	8168	7693	7857	5693	11299	4264	7911	6210	5973	8730	8917	6388	7231	4719	8305	3168	4920	7002	2375	2804	11068	4874	4115
CDYL.9425.1813	CDYL	9425	TTAAATTGAATGAAAGTATTCA	hDDR3	12222	15758	11746	16332	13172	18647	6845	15180	16459	10073	14304	10429	11262	11975	8191	14753	7086	6177	11968	5087	8792	8688	8428	8230
CDYL.9425.1837	CDYL	9425	TTGACTGCTACAATAATGGGCT	hDDR3	692	538	722	705	640	1205	401	676	3527	745	722	339	350	476	667	143	590	494	1079	283	1245	751	1154	261
CELSR3.1951.10029	CELSR3	1951	TTCTCTAGAAGAGTAGCGGCTG	hDDR2	2156	3045	1613	871	2404	2114	1565	1612	1492	1708	2053	2391	1578	1631	1420	1315	1714	1160	1062	487	883	504	1298	936
CELSR3.1951.341	CELSR3	1951	TTATTGTCTAGCTTTCGGCTGA	hDDR2	522	1823	1630	230	1188	811	942	745	1609	1151	503	1581	838	554	470	369	551	487	421	235	531	323	704	115
CELSR3.1951.4283	CELSR3	1951	TTTCATGTAGTTCTCACAGGGC	hDDR2	2201	2059	944	804	2157	2354	1800	1040	1223	3176	2376	734	1204	2052	1161	813	1453	1110	785	550	1992	1692	1199	518
CELSR3.1951.5049	CELSR3	1951	TGTAGTATCTCAGATGCACTGT	hDDR2	2723	3726	2308	745	1856	2283	1582	2390	1469	3227	2312	2754	1067	2280	1512	2127	864	1397	1645	1133	638	219	1062	1439
CELSR3.1951.515	CELSR3	1951	TAGTTGTTGAAGAGGATCTGGA	hDDR2	2029	1669	1433	882	2320	985	1262	1830	993	1253	1427	1179	905	1492	1748	1278	1710	877	1051	563	1548	238	1041	681
CENPE.1062.3328	CENPE	1062	TACATTAAGAAGTTGTTGCTGT	hDDR2	3549	3662	2572	957	3177	1615	827	2317	3056	1610	503	2280	2489	2101	2678	2602	981	1935	1517	595	470	606	1072	1641
CENPE.1062.3904	CENPE	1062	TTCATCAATAGTTTCTTGGTGT	hDDR2	4546	5081	4016	1197	3891	3437	2759	2331	2046	4176	4919	2305	2090	2075	3216	3425	2089	2100	1743	1096	791	938	1445	1443
CENPE.1062.5365	CENPE	1062	TTTATCAATAGTTTCTTGGTGC	hDDR2	3600	6469	4289	1608	4101	2466	2276	3278	3324	2868	3365	1892	2397	3842	3599	3264	2027	1452	1364	963	950	416	1376	1554
CENPE.1062.626	CENPE	1062	TGTATATACAACTTCTTCTGTG	hDDR2	14121	18024	11690	5957	15691	12240	11099	10383	11858	12514	12071	10912	9734	14945	14110	12015	8421	7068	8119	4603	6938	1182	5333	6500
CENPE.1062.6911	CENPE	1062	TTAAAGAAGTTATTCACTTGAC	hDDR2	12183	16678	12999	6115	16246	9346	7225	10793	12657	15820	8796	7764	10049	10526	10963	11149	5329	5618	5793	4155	3858	2109	3779	5592
CENPF.1063.2944	CENPF	1063	TTTAATTCTTGAATCTCTGCCT	hDDR2	685	393	802	264	1169	1114	630	984	802	1029	731	541	298	593	306	461	490	762	440	212	779	606	375	297
CENPF.1063.3748	CENPF	1063	TTAACTTCAAGATCCATCTGAG	hDDR2	4547	5279	4413	1745	5112	3425	3069	5011	2656	3818	3412	4716	2333	4008	3502	3288	2259	2367	2283	1811	1704	700	3020	1687
CENPF.1063.3749	CENPF	1063	TTTAACTTCAAGATCCATCTGA	hDDR2	2190	3838	1549	878	2905	3247	1357	3281	2545	4070	1582	2533	2627	2751	2042	2343	1369	1594	938	1194	819	551	1274	1397
CENPF.1063.6916	CENPF	1063	TTAGATTCTTCTTTGATCTGTA	hDDR2	3585	2480	2515	1202	3665	3831	2587	4843	3471	2723	1791	3553	2666	3597	1649	2474	1798	2128	2068	1903	1989	1140	2099	3091
CENPF.1063.8356	CENPF	1063	TTAGAAGTCAATTTCTCTCGGT	hDDR2	2188	2286	1123	796	1510	2087	1152	1389	1554	3176	1098	811	1057	1520	1367	1009	964	808	997	615	764	149	751	414
CENTB2.23527.1085	CENTB2	23527	TTATATTCTAACTTAGAATCAT	hDDR4	12583	14999	20803	20185	15113	12481	13543	8646	22640	10085	15913	11668	10432	4820	10189	9526	6351	6223	8067	8558	9234	4267	3314	2380
CENTB2.23527.1090	CENTB2	23527	TTCTAACTTAGAATCATCACTG	hDDR4	6799	7700	9877	13256	9268	11222	9361	7543	19268	9461	8786	8659	5525	3808	5693	6085	4805	4784	4339	6709	6311	2787	2204	1520
CENTB2.23527.1093	CENTB2	23527	TAACTTAGAATCATCACTGGAG	hDDR4	4694	4994	4747	6397	5230	5228	6416	3730	10075	3743	4760	4135	2979	2124	3809	2809	2139	3235	2862	2289	2461	1754	1011	487
CENTB2.23527.506	CENTB2	23527	TATCATTTCTTGAAGACTGTCA	hDDR4	3587	4566	3477	5808	4105	2889	3963	3076	10855	2807	4036	2354	2415	1546	2756	2172	1670	1451	2450	1966	2642	482	909	433
CENTB2.23527.821	CENTB2	23527	TTGAAGAACATTAATCTGTGCA	hDDR4	2509	3885	4152	4345	3277	3048	3896	3895	8581	3610	5914	4890	1711	1188	2242	2309	1350	2146	1943	2069	2254	2592	713	885
CEP164.22897.266	CEP164	22897	TTGCTCACTAGGAATGTAGGTC	hDDR6	2091	1111	1604	3155	777	1944	471	1602	2032	2581	1422	3117	838	883	717	613	1805	1555	688	1213	828	964	783	432
CEP164.22897.278	CEP164	22897	TTCAAGAATTTCTTGCTCACTA	hDDR6	2377	1375	4462	5738	1726	2991	1121	2824	5995	5475	3849	6239	2128	1866	1711	643	3112	2991	1384	1921	1797	2445	4679	1122
CEP164.22897.3442	CEP164	22897	TATAAGTCCTCCTTGCTCTGGG	hDDR6	2076	789	2489	3229	671	1229	577	1195	1879	3287	1905	1499	583	299	448	461	1459	1282	598	798	640	985	1249	243
CEP164.22897.411	CEP164	22897	TGAAATAGTAAATGTCACCTGT	hDDR6	3238	1255	2977	3499	953	2317	786	2189	3795	5432	2653	3526	1896	1539	891	880	1235	3252	1174	1909	1278	2760	2844	955
CEP164.22897.412	CEP164	22897	TTGAAATAGTAAATGTCACCTG	hDDR6	13149	4480	12735	11079	4314	8890	3037	9224	13455	18702	11084	14769	7110	5489	4573	3322	7080	9234	3985	4897	3448	7619	12797	3206
CEP170.9859.2254	CEP170	9859	TTGAATGAAGAACTAGTAGGCA	hDDR3	2638	3301	3292	3165	4142	6583	2399	4632	3687	3128	2394	3939	2449	3423	2004	3534	1907	1242	1834	703	2230	1502	2176	1265
CEP170.9859.2564	CEP170	9859	TTGATGTAGAACTTGTTGTGGA	hDDR3	889	1988	2446	2087	1944	1919	993	3086	4186	1251	2622	2644	1707	1555	976	2468	1448	560	2093	535	881	351	1866	397
CEP170.9859.3576	CEP170	9859	TTTGCTTGTAGAATGTCCTGAA	hDDR3	2216	2056	2395	2200	1725	1981	1044	1582	3377	1544	1883	1193	1299	1755	1110	2654	1195	448	2274	660	1290	1624	1244	402
CEP170.9859.4973	CEP170	9859	TTGTACTGTAACATCTTCCTCT	hDDR3	2030	2307	1913	2012	2188	2936	1198	2415	4773	1415	2355	1384	2355	3066	1383	2001	1274	1372	2084	1187	2097	1544	1280	1863
CEP170.9859.644	CEP170	9859	TTATCTTCAAGTTTCAAGGTGA	hDDR3	1831	3421	2904	2541	2158	4265	2487	3947	4078	2393	3361	2635	2625	2870	2498	2645	2159	2006	2583	941	2035	2580	1737	1048
CEP55.55165.1693	CEP55	55165	TTTGAACAGTATTCCACATGGA	hDDR4	1926	2627	2852	4352	1829	1901	1900	2332	5349	1203	2831	2808	1412	988	2377	1508	924	1087	1468	1372	1782	558	387	273
CEP55.55165.330	CEP55	55165	TTAAATCTTTGGTACTTCTGGA	hDDR4	3288	3673	4537	5699	3729	4066	2837	2695	11707	4965	4199	4670	2694	1623	2429	2114	1887	1571	2250	1923	1870	1505	805	592
CEP55.55165.334	CEP55	55165	TTAATTAAATCTTTGGTACTTC	hDDR4	7595	9417	11040	12823	9409	7602	8214	3636	12234	6628	8883	7341	5585	2864	6180	5079	3351	3892	4017	4679	5013	3425	1435	1397
CEP55.55165.530	CEP55	55165	TTGATAAGCATTCTTCTCCTTC	hDDR4	2727	3724	4038	3874	2963	3216	3959	2719	6884	2707	3618	5288	2111	995	2096	2358	1299	1741	1129	2840	798	495	440	453
CEP55.55165.890	CEP55	55165	TTTTACATAGACTTCCCGCTGC	hDDR4	2146	1775	1385	2214	1141	462	938	621	1565	901	1329	819	725	399	1393	1096	635	491	1238	548	739	754	400	302
CEP63.80254.1113	CEP63	80254	TTATGTGTCACATCCAACTGAC	hDDR6	3418	525	2108	2190	773	1750	800	1508	2712	2381	868	2384	1535	719	655	604	1147	902	459	1065	692	817	1697	367
CEP63.80254.1153	CEP63	80254	TTCATGTTCTTCTACCTGCTGA	hDDR6	3592	1030	3393	2967	964	1528	561	1344	2369	2104	2759	3002	1356	989	1017	513	2054	1869	834	1400	831	1640	1431	592
CEP63.80254.1185	CEP63	80254	TTATATTCCATGGTCATCTCTT	hDDR6	1688	698	2047	3304	883	1513	568	1090	1896	1744	1653	2710	1045	905	470	426	984	1613	704	790	581	1402	2690	263
CEP63.80254.2061	CEP63	80254	TTCAACTTCTTAATCTCTGCTT	hDDR6	3878	2094	6647	4308	1576	3052	573	2647	3870	5448	3161	6579	3167	1137	1992	975	1928	2367	1116	1617	1576	775	1817	763
CEP63.80254.2062	CEP63	80254	TTTCAACTTCTTAATCTCTGCT	hDDR6	2640	841	2528	3594	990	2837	1165	1581	4114	3280	2471	3572	1787	1118	1070	636	1197	2330	1070	1734	744	2833	2431	527
CETN2.1069.313	CETN2	1069	TTAATTTCTTCTTTCTTGGGTT	hDDR1	5855	4297	7445	6205	2420	5644	2224	5016	2950	1072	4718	1157	2234	5041	3838	4418	2635	1955	1657	1869	3182	4965	2168	2827
CETN2.1069.438	CETN2	1069	TTCATCATCATCAAAGAGCTTG	hDDR1	9395	8369	6645	6108	4966	8254	3589	7940	4885	3798	4384	2109	3272	4889	5190	5910	3798	1958	2471	3509	5638	4010	2653	3870
CETN2.1069.477	CETN2	1069	TTCTTTAGTATCTTTCTCAGAT	hDDR1	21808	16462	20382	28081	13032	22382	8769	21484	15866	8135	14617	3466	7911	17407	19052	16341	11721	6812	8052	7899	15087	13626	9983	8993
CETN2.1069.489	CETN2	1069	TTTCTCAGATTAATAGAGGCTG	hDDR1	10391	10207	14151	11417	7582	10995	4794	10963	6769	2507	9808	1882	5001	9188	7420	10862	6362	3393	3373	4138	6006	8551	5731	2260
CETN2.1069.78	CETN2	1069	TTCTTTAACATCTATGGTGCCA	hDDR1	2674	1594	1957	2493	1857	2357	1009	2194	1365	541	993	641	822	1684	1734	2624	1102	508	1216	987	1333	540	2250	391
CFL1.1072.303	CFL1	1072	ATAGGTTGCATCATAGAGGGCA	hDDR2	2140	1302	2105	454	1528	1362	522	1457	930	890	2284	2472	1405	1530	1785	768	902	689	917	676	883	293	233	651
CFL1.1072.304	CFL1	1072	TAGGTTGCATCATAGAGGGCAT	hDDR2	2110	1907	301	464	1098	706	855	528	434	627	2603	94	582	1705	1182	852	805	1118	347	165	636	356	407	430
CFL1.1072.514	CFL1	1072	TTCATGTCGTTGAACACCTTGA	hDDR2	454	2024	907	431	683	963	741	824	579	916	723	1386	366	467	753	481	85	963	447	306	454	198	460	384
CFL1.1072.523	CFL1	1072	TTGAACACCTTGATGACACCAT	hDDR2	2076	2116	1689	787	1896	1272	1763	1258	1867	1880	1514	1794	1996	1673	2895	1998	1098	1730	1926	1491	368	1054	1377	2443
CFL1.1072.732	CFL1	1072	TTTGCTTGCAATTCATGCTTGA	hDDR2	1760	2456	2619	653	1526	1246	941	2208	834	927	723	2169	1367	1733	1955	1391	490	569	1021	534	327	139	699	653
CGGBP1.8545.1012	CGGBP1	8545	TTGCGCAGTACTGTTGCACTGA	hDDR3	341	167	250	535	773	442	141	412	578	206	289	183	896	688	37	217	138	285	429	97	128	142	240	149
CGGBP1.8545.1058	CGGBP1	8545	TTCTTTCTCACATTCTGCTCTT	hDDR3	909	606	341	1608	670	962	284	964	998	267	1079	755	807	813	725	946	448	340	575	310	896	171	690	315
CGGBP1.8545.1079	CGGBP1	8545	TCAAATTCTGCCTTCCTCTTGG	hDDR3	3480	4196	3419	3436	2262	4072	2558	3161	5759	1699	5032	1769	2423	2386	2304	3209	1596	1266	2461	1092	1674	1024	2354	806
CGGBP1.8545.1244	CGGBP1	8545	TACAAAGCAGTCTTAGAACGGT	hDDR3	956	1146	1111	1212	1016	1328	253	896	1159	411	481	639	1247	852	504	869	377	412	611	549	689	986	319	915
CGGBP1.8545.823	CGGBP1	8545	TTGATTCTCATTCTCATATCCA	hDDR3	2506	2909	1764	3859	2423	2827	1650	2179	2802	1637	1991	2107	2659	2269	1306	2517	1460	1153	1712	809	2269	889	1468	421
CGI09.51605.1385	CGI09	51605	TCTGAAGATAACATCTTGGCAG	hDDR4	4160	4105	7726	6540	4962	6189	9502	4135	8692	5819	4545	5356	2374	1770	4265	3664	1667	1949	2665	3560	2629	699	1081	1092
CGI09.51605.1557	CGI09	51605	TTCGTTCCATCATTGCACCCAG	hDDR4	750	390	839	1508	1106	1535	1348	340	3269	1173	1018	975	413	385	611	225	504	466	598	535	933	492	284	179
CGI09.51605.1654	CGI09	51605	TAGTGTATCGTATCTCATGTGG	hDDR4	3089	2276	3215	2759	3692	2389	1649	2275	4554	2168	1877	2719	1511	1048	1754	1782	1174	1484	914	1550	1088	789	524	529
CGI09.51605.187	CGI09	51605	TTTAGGATGACTTCGATCTGGC	hDDR4	413	847	1855	1907	753	1165	543	1332	3033	1449	490	554	482	281	698	472	187	334	364	196	580	249	268	258
CGI09.51605.93	CGI09	51605	TTGCATTAGATTTGAGGCTGGT	hDDR4	1169	324	691	1028	731	712	351	154	2114	1307	279	259	416	337	336	551	316	275	95	318	354	91	119	159
CGN.57530.1000	CGN	57530	TTGAACTGCAGCATGGTGGGGT	hDDR4	286	477	742	1278	137	225	434	610	1128	107	517	1105	269	265	417	167	490	543	373	337	177	279	39	81
CGN.57530.1855	CGN	57530	TTCTTCTGGAACATACTCTGCC	hDDR4	1784	642	1518	1692	915	1312	635	560	1229	748	1917	1034	813	441	718	324	612	612	622	543	1581	249	215	188
CGN.57530.3583	CGN	57530	TTCTCCAGAGACTTGATCCGGG	hDDR4	900	643	1023	1103	1117	998	1305	834	3338	961	947	473	286	379	610	579	470	176	784	498	999	85	456	163
CGN.57530.578	CGN	57530	TCTGTTACTAGGATCCACTGGG	hDDR4	1369	830	2251	2379	828	1618	716	826	2496	1348	1718	1182	745	486	755	531	643	938	827	1072	1217	123	381	143
CGN.57530.579	CGN	57530	TTCTGTTACTAGGATCCACTGG	hDDR4	1650	1464	1684	1234	1416	1313	2127	1445	6299	1510	1638	1907	884	404	760	1140	926	557	1316	1180	1170	323	378	322
CHAF1A.10036.1385	CHAF1A	10036	TTCTCTTCTTCTCTTAACCGTT	hDDR1	3242	2930	2818	3518	1085	1931	781	2609	1883	262	2156	794	757	2376	1926	3517	957	689	773	764	946	1254	1275	1019
CHAF1A.10036.1436	CHAF1A	10036	TTTGGTTTCTGGAAGAACCTCG	hDDR1	2337	1343	1233	2061	699	775	339	566	422	419	553	359	453	1253	859	1581	334	355	226	404	398	1095	232	222
CHAF1A.10036.1607	CHAF1A	10036	TTCAAGAAGGAGAACTCGCCGC	hDDR1	2232	738	835	2102	560	1495	314	958	848	454	999	166	469	1450	527	582	808	192	899	1259	418	616	725	2200
CHAF1A.10036.170	CHAF1A	10036	TTCTTAACTGGAAAAGCTGGTC	hDDR1	3301	3362	3311	5916	2602	3937	1424	3096	1964	722	2581	752	1154	2920	1922	2098	1929	1146	612	1564	1876	2580	1669	4327
CHAF1A.10036.180	CHAF1A	10036	TTGTATTAACTTCTTAACTGGA	hDDR1	17278	12807	11818	15979	8793	14507	5689	13995	11142	6117	9756	3152	5563	12501	11274	11829	6539	4152	4462	4369	9804	13101	5355	7512
CHAF1B.8208.1695	CHAF1B	8208	TTTCTTCTGTAGAAGGGGTGGA	hDDR6	1580	533	1334	1112	440	863	412	1011	1739	1420	753	1972	979	210	277	247	691	1057	348	405	470	677	831	105
CHAF1B.8208.1769	CHAF1B	8208	TTTGTTTTCATCGAGTCTGGGC	hDDR6	1815	726	1262	1826	520	1092	414	687	1177	2979	986	1940	634	498	1015	421	808	1222	202	344	402	452	1130	43
CHAF1B.8208.720	CHAF1B	8208	TCTGTATACTGTATACTCGCAG	hDDR6	5868	3786	7666	7069	1074	1953	1085	3287	3696	3840	2363	5150	3751	2797	2700	1687	2934	2072	1860	2365	853	4038	2469	1347
CHAF1B.8208.721	CHAF1B	8208	TTCTGTATACTGTATACTCGCA	hDDR6	4238	1592	4227	3771	1165	4029	944	2896	4924	3805	2475	6309	2045	1269	1283	1174	2803	2787	1395	1643	1734	2672	3464	684
CHAF1B.8208.867	CHAF1B	8208	TGAGAAGCAAAGATCCGTCGGG	hDDR6	1503	1139	2003	1425	515	1108	428	876	721	4543	1416	1267	891	501	531	178	709	1428	568	450	590	2490	1648	154
CHCHD6.84303.344	CHCHD6	84303	TTCATACCTCTTGACACCCTCC	hDDR6	1928	726	1595	1198	290	982	218	652	803	1624	982	1205	663	421	358	126	548	754	440	385	513	621	1534	142
CHCHD6.84303.538	CHCHD6	84303	TTGTAGAAGGTGTCACGGCGTC	hDDR6	520	295	905	489	798	733	245	1036	1200	1801	396	758	284	630	225	119	369	991	266	354	745	559	983	40
CHCHD6.84303.580	CHCHD6	84303	TACATCTCAGCATTCTTCCTCT	hDDR6	763	791	1141	986	273	881	293	995	824	1021	884	950	461	255	331	83	901	548	549	343	394	1002	1402	194
CHCHD6.84303.581	CHCHD6	84303	ATACATCTCAGCATTCTTCCTC	hDDR6	6336	2949	6327	6633	2107	4187	1827	3470	6753	6228	5777	5954	3628	1992	2966	1613	3102	4456	2418	2301	2375	4153	4178	774
CHCHD6.84303.584	CHCHD6	84303	TTTATACATCTCAGCATTCTTC	hDDR6	5574	3007	6148	6397	2692	4522	1512	4107	6955	10196	5083	7129	3822	3023	3369	1579	3744	5548	2997	2356	2434	4860	5257	1318
CHD1L.9557.1597	CHD1L	9557	TTGAGTATCTCACTCAACTGGA	hDDR6	3167	2605	3635	3081	1260	2716	955	2976	5062	3710	2318	3653	1848	1339	1941	1322	2623	2015	1012	1716	1733	1513	2918	733
CHD1L.9557.1598	CHD1L	9557	TTTGAGTATCTCACTCAACTGG	hDDR6	5005	2481	6409	5474	1978	4025	1680	2767	5782	4818	4764	5781	2831	2131	1673	1240	3557	3759	1745	2818	1909	1396	3547	1510
CHD1L.9557.1786	CHD1L	9557	TTAGAATAATCTTTACCTTCAA	hDDR6	13482	5017	13487	13235	5673	9369	2881	8785	13682	17662	9815	16637	8104	5600	5355	3014	7723	9542	4007	6250	4735	6197	12164	2744
CHD1L.9557.1787	CHD1L	9557	TTTAGAATAATCTTTACCTTCA	hDDR6	11892	4000	11983	12853	5353	9986	2559	9280	16279	22308	9598	15745	6966	5423	3864	2663	7781	8615	3644	4632	4682	8536	11047	2438
CHD1L.9557.2411	CHD1L	9557	TGATTCTTTATCATCAACAGGA	hDDR6	5403	1911	5687	6722	1935	3337	1416	3791	5439	5261	3203	6710	3353	2182	1966	1079	2851	2434	2101	1687	1242	1753	3193	864
CHD4.1108.2966	CHD4	1108	TACTTGTAGTATTTCTTCTGCA	hDDR2	2896	5594	3296	1740	2601	2766	1869	2626	2269	2567	2363	2114	2239	3054	2210	2747	1040	1780	1940	551	515	327	960	256
CHD4.1108.4397	CHD4	1108	TTATCTTTATCATTCCGCAGGC	hDDR2	2169	1567	2082	1055	2223	2169	1711	2756	1712	1291	2021	2368	1381	2559	1737	2554	1328	953	1427	767	1341	120	1676	1449
CHD4.1108.452	CHD4	1108	TTGAATCATCATCATCATCCTC	hDDR2	3284	3466	2522	1205	4345	3207	1851	2727	3313	2946	2460	1980	2233	2733	2629	2485	1500	1742	2860	1179	1436	353	1877	1689
CHD4.1108.453	CHD4	1108	TGAATCATCATCATCATCCTCC	hDDR2	2903	2286	2789	969	949	1484	1613	1615	918	1940	2406	968	1383	1581	2207	1131	541	1000	898	1271	522	722	1251	3656
CHD4.1108.4554	CHD4	1108	TTAACATGTTCAAACTCCTGAA	hDDR2	3547	6086	2371	1673	2345	1805	1713	1590	1326	2131	1804	852	2643	1212	2183	2663	1004	1053	1146	437	1223	329	283	365
CHD5.26038.1565	CHD5	26038	TTGACAAAGAACTCTCTCTCAG	hDDR4	3351	3926	5366	4871	4487	4506	4031	3108	12720	4227	4549	3290	2351	2045	2323	2150	2149	2063	1659	1928	1915	1393	1127	604
CHD5.26038.2192	CHD5	26038	TAAAGGAACACGATGGTCTGCA	hDDR4	681	949	1353	1695	480	1169	472	929	1704	485	717	1016	1051	396	514	707	454	641	929	935	592	570	538	241
CHD5.26038.2791	CHD5	26038	TTGTAATCAATCTTGTAGCTGT	hDDR4	3026	2493	4874	3924	3975	4079	3834	2740	6099	3522	4696	2398	2050	2033	2821	2494	1516	704	1967	2632	1452	473	679	896
CHD5.26038.3128	CHD5	26038	TGAACTTGTAGTACTTCCTGGG	hDDR4	874	1405	2033	1968	2671	1179	1380	1435	5784	972	2555	2576	966	470	927	1209	1037	527	1492	1059	1675	243	618	382
CHD5.26038.5904	CHD5	26038	TTGTAGTTGACAATCCCTCCCG	hDDR4	2306	1562	3492	3012	2254	2126	1488	1767	5779	1622	4482	2044	1115	822	1114	1359	633	1382	1082	810	1272	1168	327	262
Chd6.84181.1274	Chd6	84181	TTACAATGTAAGTAGGAACTCC	hDDR5	6232	4601	7002	6124	7709	5987	7514	7441	5646	8514	6171	5998	6408	1590	4742	3284	4336	2081	1893	4415	1483	1119	2492	2550
Chd6.84181.216	Chd6	84181	TGTATTTTCATTTTCATCTGGC	hDDR5	5311	3825	9117	3454	5545	5672	4913	6354	5202	8049	5776	5887	3618	1152	3618	1558	3421	2042	1625	3193	783	2070	3466	2934
Chd6.84181.5952	Chd6	84181	TAAGAGATTCATATAACTTGGA	hDDR5	10130	5752	10302	7170	9146	8371	8172	9585	4709	12003	7508	7633	7464	2957	5587	3740	3793	3242	2646	6139	1375	3329	5310	4872
Chd6.84181.5963	Chd6	84181	TATAACTTGGAGTTGGTCTGGT	hDDR5	1954	1789	3788	1314	2785	2772	1873	2696	1538	3804	4289	2542	1967	745	1785	1161	2033	1007	625	2055	1087	1587	745	3524
Chd6.84181.741	Chd6	84181	TTAAATTTGACAACTGGCTGTC	hDDR5	760	462	867	1722	1858	1763	1186	1629	903	1450	885	1245	778	257	217	620	455	330	307	740	287	411	722	673
CHD7.55636.3650	CHD7	55636	TTCATACAACTGAATGGTCCGA	hDDR4	2836	3152	4281	3245	3538	5530	3412	2150	8455	6054	3904	2904	1583	964	2266	1716	1081	1229	1792	2303	1706	1335	752	575
CHD7.55636.4091	CHD7	55636	TTCAATAATAGTTTCTTCTTTG	hDDR4	20194	23320	31400	34498	26041	25042	27055	13598	46885	23763	25563	20896	14187	8706	15844	14428	9437	10267	13892	15523	12952	9438	5120	4267
CHD7.55636.4679	CHD7	55636	TATTCTATGACATCTAGCCTGA	hDDR4	2594	3265	3821	3934	2494	2630	2304	1084	3258	2787	2607	1623	1800	909	2180	1465	1392	1510	1567	2877	3298	946	786	824
CHD7.55636.6076	CHD7	55636	TCTATTTCATCTTTGAACGGTG	hDDR4	3928	3287	5196	6593	4463	4279	4718	2223	11082	4798	5698	3462	2026	1158	2231	2385	1419	1419	2700	2244	1792	795	963	511
CHD7.55636.7421	CHD7	55636	TATCATTACTCTATCCTTAGGC	hDDR4	12939	12787	13879	20313	13037	12531	11691	9023	26004	11636	13694	11732	7398	5344	8169	8691	5832	5356	6925	8363	6611	4928	2978	2251
CHEK1.1111.1191	CHEK1	1111	TTCAGTTACTCTATTCACAGCA	hDDR1	5815	3377	3831	5958	4447	8971	4063	7609	4103	1957	4785	838	1091	3207	4244	4253	3137	2007	2805	4168	7187	7554	4257	2975
CHEK1.1111.1220	CHEK1	1111	ATATCTACAATCTTCACTGCGA	hDDR1	7646	4823	6582	7907	6808	17419	9106	14334	5976	5876	11844	1461	2592	7500	6287	6162	5646	5381	6713	8761	8042	8811	5913	5442
CHEK1.1111.1222	CHEK1	1111	TCATATCTACAATCTTCACTGC	hDDR1	10598	11954	10334	11234	9504	15360	7040	18699	7677	4364	11702	2437	3301	6754	7555	9525	7830	4777	6681	7879	9669	14373	6805	10198
CHEK1.1111.1223	CHEK1	1111	TTCATATCTACAATCTTCACTG	hDDR1	26162	16718	17653	23012	17943	48432	18948	45667	16886	9770	27469	6666	7078	14858	15964	18405	13468	15736	15809	19577	14190	22289	16329	22549
CHEK1.1111.1975	CHEK1	1111	TGTGCTTAGAAAATCCACTGGG	hDDR1	3313	6636	3906	5243	3569	8313	3625	9443	2197	1553	4208	1387	1574	2957	2714	3788	2585	3238	2556	4677	3410	1804	3185	4905
CHEK2.11200.1108	CHEK2	11200	TTTAATCTTGATGATGCAAGGA	hDDR1	3869	4855	4425	4471	2581	4343	2249	3480	2030	3608	4948	920	1136	2939	1788	3024	3137	1859	1610	2058	2678	2618	1474	1845
CHEK2.11200.1109	CHEK2	11200	TTAATCTTGATGATGCAAGGAT	hDDR1	4548	3257	3509	3400	3175	4529	1450	2990	3953	2102	3417	852	1467	2985	3359	2820	2882	2163	1242	1755	2716	3384	1562	1988
CHEK2.11200.1560	CHEK2	11200	TAAGGTTCTCATGAGAGAGGTC	hDDR1	2800	2210	1544	2630	2015	1576	1304	2336	2038	432	1683	294	673	948	2208	1960	1934	620	702	845	1706	1447	1396	953
CHEK2.11200.1650	CHEK2	11200	TGAAGTTGTATTTTCCACTGGT	hDDR1	3493	2139	2704	3428	2173	3487	1095	2994	4194	1263	2895	361	1118	2088	2427	1922	2475	1806	1265	1317	3299	1495	1060	1978
CHEK2.11200.1803	CHEK2	11200	TTCGACTAGTAGAAGGCTGGGC	hDDR1	248	1162	233	268	529	551	70	103	133	463	307	16	109	100	414	168	526	142	266	107	350	196	511	193
Chfr.55743.2034	Chfr	55743	TTCTTCATCAGAAAAAGACCGC	hDDR4	1875	1307	2125	2112	1978	2356	2077	672	2430	2522	1834	764	788	477	810	913	228	891	1394	486	495	2184	333	180
Chfr.55743.2037	Chfr	55743	TTCATCAGAAAAAGACCGCCTG	hDDR4	749	1578	1169	698	1047	1169	1353	305	2760	1186	859	1758	501	421	488	445	407	305	283	258	511	151	237	67
Chfr.55743.2109	Chfr	55743	TTGCACATCTTCTTCACTGCGA	hDDR4	931	1206	1429	1468	1502	996	1265	543	3446	1375	1605	1333	743	583	445	546	348	577	854	492	949	193	127	87
Chfr.55743.3076	Chfr	55743	TTGTTAATCACTGTTCCACTGG	hDDR4	2882	4767	4067	3823	3816	4909	3917	2530	10794	5224	7292	3154	1879	1292	1868	2619	1702	1877	1587	1449	2158	932	540	384
Chfr.55743.3120	Chfr	55743	TACAATTCTACAGTGATCTCCA	hDDR4	1815	1680	2729	3647	1880	1646	1498	1591	5084	1615	3357	1945	1305	754	1462	1527	982	706	1231	1407	869	260	369	387
CHPF.79586.1719	CHPF	79586	TGTAACTCCTGGATCTCCTGGT	hDDR5	987	594	982	1098	822	1129	1462	1610	1517	510	1812	1536	281	93	1045	474	726	596	496	965	380	240	1136	687
CHPF.79586.254	CHPF	79586	TCTTCTTGTTCTGAGGCTGCCG	hDDR5	1326	1031	1507	1208	3659	1227	1155	3933	1399	1486	1454	2241	870	284	1809	444	1182	545	283	820	259	419	1147	382
CHPF.79586.47	CHPF	79586	TCAAAGAGTAGCATGGCCAGCT	hDDR5	1197	774	821	447	1437	1413	697	554	1305	2351	929	534	558	81	325	132	555	191	305	198	274	133	227	19
CHPF.79586.542	CHPF	79586	TTGGAGAGTAGATCCATGAGGC	hDDR5	2538	1912	2760	2238	2162	2002	1324	2419	2221	2688	2143	1949	1584	863	2301	607	1236	944	815	1385	512	418	3009	388
CHPF.79586.704	CHPF	79586	TACAGTAGCAGCAGGGTCAGGG	hDDR5	681	785	1683	471	1798	519	725	344	1150	499	389	399	211	505	343	605	214	18	154	44	90	6	334	5
CHRNA4.1137.3716	CHRNA4	1137	TTCACCGAGAAGTCTGTGTCTT	hDDR6	1080	258	379	409	106	356	310	380	452	537	211	443	367	282	97	172	371	589	186	190	208	379	677	226
CHRNA4.1137.3878	CHRNA4	1137	TTGCATGTGCATTTGCACGGAG	hDDR6	2572	533	1913	1997	400	1052	761	1510	1664	1250	1429	1047	1044	973	389	276	869	1668	507	1465	464	1278	663	860
CHRNA4.1137.4682	CHRNA4	1137	TAGAAGACCAGCACGGTGAGGC	hDDR6	607	100	554	583	220	523	403	326	755	1485	261	511	111	24	20	142	95	931	65	93	186	239	518	39
CHRNA4.1137.4733	CHRNA4	1137	TTGATGGTGTAGAAGAGCGGCA	hDDR6	945	345	420	187	146	436	75	249	763	414	373	78	101	182	271	169	227	160	311	325	222	94	589	37
CHRNA4.1137.4742	CHRNA4	1137	TAGAAGAGCGGCAGCCGCCGGA	hDDR6	462	124	365	788	323	114	172	250	778	668	1013	557	504	269	23	86	466	399	128	231	280	231	478	1
CHTF18.63922.1405	CHTF18	63922	TTGCGGTTCAGGATGCTCAGGA	hDDR4	517	530	1264	357	801	328	81	217	1195	696	16	69	227	165	348	362	574	9	144	10	738	5	73	85
CHTF18.63922.1513	CHTF18	63922	TTGCAAATGCAGATAATGGGCC	hDDR4	1118	1429	1794	2308	1586	531	1660	1465	3094	636	2262	1578	1318	444	863	698	588	547	1273	779	479	854	264	89
CHTF18.63922.2245	CHTF18	63922	TTCCTCATCTGGCTCATCCGGT	hDDR4	52	578	403	549	369	752	145	47	503	888	170	83	169	128	135	128	24	24	678	23	40	168	42	3
CHTF18.63922.2356	CHTF18	63922	TTGGGTGCAAGAATGTCCAGGA	hDDR4	383	270	971	1027	477	206	382	81	1145	77	559	542	73	28	549	371	226	39	194	87	149	118	80	15
CHTF18.63922.2487	CHTF18	63922	TGTAGATGTACTGGCCATCGGG	hDDR4	543	324	132	380	513	510	83	182	939	692	277	453	75	270	128	95	261	56	855	83	678	103	61	62
CHUK.1147.1779	CHUK	1147	TTATATAGATCAATGGCACGCT	hDDR2	276	922	174	124	266	220	330	71	204	90	471	314	20	428	77	77	179	122	207	51	99	162	54	52
CHUK.1147.2014	CHUK	1147	TAGATCAATAATCTTCTGCTTA	hDDR2	9000	8477	7411	2068	6402	8003	6176	6190	4689	11923	5104	5979	3748	7057	5645	6289	4398	4113	6780	3283	4185	1475	5135	5259
CHUK.1147.262	CHUK	1147	TTTGAGATCAAGTTCCTTTCGG	hDDR2	2965	2824	2446	971	3129	2342	2463	2537	2771	6202	4903	2620	1408	2490	1767	1365	1168	1676	2213	1723	852	483	1857	1167
CHUK.1147.402	CHUK	1147	TAGTAAAGAAAGTATCTGGCTT	hDDR2	3822	3014	3066	979	4761	2102	2265	2902	4232	758	2117	2209	2306	3257	3174	2602	1335	1330	2223	764	719	427	1459	1043
CHUK.1147.897	CHUK	1147	TTAATACAAAACATCTTGGCTG	hDDR2	7820	11875	6351	2149	8835	5668	6517	7145	8454	7828	6640	5581	6734	7096	6791	6457	4367	5140	6375	3484	3191	1197	4517	4802
CIB1.10519.478	CIB1	10519	TCTTCTCTGTTCAAGGTTCCGT	hDDR6	1075	955	1217	825	261	590	138	942	750	2073	854	1972	447	450	187	451	815	945	475	606	474	339	954	219
CIB1.10519.502	CIB1	10519	TCATCAAAGTCAAAGATGCGGA	hDDR6	4000	1312	4660	4271	1131	1949	915	2716	4171	2757	2843	2783	1866	1093	1994	915	1667	2118	1203	1494	1229	522	2738	699
CIB1.10519.528	CIB1	10519	ATAATGGGACTTGATGTCTGGC	hDDR6	1990	384	1297	1576	510	949	184	856	2008	1900	1629	2066	521	504	503	252	692	672	116	606	600	1026	1315	238
CIB1.10519.529	CIB1	10519	TAATGGGACTTGATGTCTGGCG	hDDR6	1391	873	1023	1517	463	1321	484	941	875	1282	1169	1579	401	509	279	263	975	1245	697	710	1086	945	886	311
CIB1.10519.599	CIB1	10519	TAAGGCTGTCTTTGGCTGGGGA	hDDR6	340	234	386	404	146	290	143	135	217	319	679	693	416	84	166	49	536	256	115	336	264	295	461	85
CIDEA.1149.315	CIDEA	1149	TGAAAGAACTCTTCTGTGTCCA	hDDR6	2913	1083	2327	1626	738	1736	434	1530	2532	1994	2248	2047	824	630	1306	478	1090	1251	618	860	819	800	1182	591
CIDEA.1149.317	CIDEA	1149	TCTGAAAGAACTCTTCTGTGTC	hDDR6	5691	2137	5164	6326	1723	4485	1758	3440	6057	7890	4788	3964	2497	1684	1568	1339	2631	3282	2080	2060	1460	2306	2585	1143
CIDEA.1149.507	CIDEA	1149	TACATCTCATACATGGTGGCCT	hDDR6	1557	391	529	663	173	299	173	811	683	855	756	1294	330	104	26	27	316	1657	491	370	398	1140	821	103
CIDEA.1149.612	CIDEA	1149	TAGATGAGAAACTGTCCCGTCA	hDDR6	546	108	690	1115	238	400	207	323	866	862	684	584	673	125	363	116	469	760	451	196	307	604	1085	253
CIDEA.1149.613	CIDEA	1149	ATAGATGAGAAACTGTCCCGTC	hDDR6	2079	1529	2352	2343	930	1498	365	1047	2616	1365	1546	2455	1957	515	364	286	1566	2219	486	1700	943	935	931	655
CIDEB.27141.1327	CIDEB	27141	TTATATTAGATACTGACCCTTG	hDDR6	9215	2692	8517	9293	3023	4994	1686	5293	7935	9758	6250	8689	5842	3912	3269	2323	5474	6828	2089	3807	3563	6112	5824	2246
CIDEB.27141.1328	CIDEB	27141	TATATTAGATACTGACCCTTGT	hDDR6	3708	901	2342	1914	986	2005	603	1172	3624	3350	2321	2163	1232	1172	1845	738	2083	2858	535	727	1447	1272	2348	469
CIDEB.27141.1330	CIDEB	27141	TATTAGATACTGACCCTTGTAG	hDDR6	9236	2725	9246	8041	2981	5493	1744	6082	10518	9008	6010	11526	4526	4106	3622	1722	4913	6002	2100	3255	2947	4223	7727	1722
CIDEB.27141.1333	CIDEB	27141	TAGATACTGACCCTTGTAGGGC	hDDR6	1959	469	2477	2453	889	1116	858	1236	2513	2125	1829	3895	1833	795	1378	744	1263	1499	686	1140	802	572	1108	445
CIDEB.27141.1520	CIDEB	27141	TTGAAAGTCACAACTCATAGAG	hDDR6	8211	3409	5856	9446	2871	5553	1628	4774	7867	7463	6256	9098	4023	2740	2795	1760	3834	4152	2416	3241	2128	2976	5046	2285
CIN85.30011.2567	CIN85	30011	TTTAATCTCTCGTTTCTGCTGG	hDDR4	651	1185	1339	3071	1192	1072	779	1098	2658	802	1179	1146	556	318	590	634	636	574	622	1234	393	87	268	271
CIN85.30011.2568	CIN85	30011	TTAATCTCTCGTTTCTGCTGGT	hDDR4	252	618	589	579	609	386	969	225	1062	285	226	517	516	130	355	226	180	75	125	231	157	24	88	82
CIN85.30011.3386	CIN85	30011	TTTAATTTCATGTTTTCTCTCA	hDDR4	5327	5111	8115	7813	7342	5841	6258	4280	13884	5535	6296	5457	3255	1911	4941	3400	2126	3326	3782	3235	3293	2302	1232	534
CIN85.30011.3387	CIN85	30011	TTAATTTCATGTTTTCTCTCAG	hDDR4	4938	6627	6999	9362	9403	8165	8450	6413	18397	7215	7922	9521	5096	3052	4816	4285	3110	3031	3687	4377	4975	2143	1352	1019
CIN85.30011.3617	CIN85	30011	TTCATCATCATTCTGTGCCTCA	hDDR4	1193	1035	1866	1887	1293	1258	1089	664	3396	2114	1259	1051	527	357	644	630	565	999	941	366	545	347	233	108
CINP.51550.170	CINP	51550	TTAAATTGTGCCAATCAGCCGC	hDDR1	317	602	338	1448	711	1357	319	1232	431	156	288	267	333	422	365	720	318	130	355	210	465	519	125	321
CINP.51550.171	CINP	51550	TAAATTGTGCCAATCAGCCGCA	hDDR1	271	403	358	502	382	313	123	1069	343	48	401	205	202	349	165	382	178	83	190	224	338	3	761	268
CINP.51550.386	CINP	51550	TTTATTCAGAAATGGGTTGTAG	hDDR1	7265	6773	5981	7936	5314	8281	3573	6494	5533	2254	4580	1330	2518	6389	4496	6172	4477	2499	2630	3518	5170	7608	3431	3934
CINP.51550.460	CINP	51550	TTCTAGTTCACAAATTCCCTTG	hDDR1	17930	11775	12781	16123	9897	15033	6167	11796	12254	2461	8021	2344	6091	11168	11105	11741	8023	3879	4867	4800	8133	23986	5725	5541
CINP.51550.463	CINP	51550	TAGTTCACAAATTCCCTTGGTA	hDDR1	2993	3327	4173	7135	2555	2317	1258	4274	1985	1108	1514	756	1251	2158	2425	3922	1457	1113	1595	1270	1079	10255	2585	1372
CIRBP.1153.180	CIRBP	1153	TTGGTGTCAAAACTCAGCCCTC	hDDR2	209	575	1298	76	348	593	592	268	299	751	216	477	526	606	47	69	220	409	963	442	405	177	1868	285
CIRBP.1153.213	CIRBP	1153	TACTTTGAGAAGACCTGCTCCA	hDDR2	452	358	497	245	735	229	403	345	182	733	777	423	782	710	375	276	326	518	303	119	707	182	161	30
CIRBP.1153.618	CIRBP	1153	TAACTGTCTCTGTAGGACCCGC	hDDR2	343	348	1064	93	447	411	326	562	216	625	397	192	226	434	489	338	215	139	633	244	370	1	1542	384
CIRBP.1153.626	CIRBP	1153	AACTGTCATAACTGTCTCTGTA	hDDR2	1938	1868	2011	626	2748	2215	1894	2200	2623	4244	1186	2196	3001	2270	1876	1343	1586	1763	1748	719	2580	779	1655	1054
CIRBP.1153.627	CIRBP	1153	TAACTGTCATAACTGTCTCTGT	hDDR2	3513	4904	4359	1697	4084	4394	2588	3249	3655	4083	2625	2794	2923	3952	4075	2839	1711	3690	2839	1864	1343	986	1974	4771
CIZ1.25792.1958	CIZ1	25792	TTCTGAATCTCTTCCATGCTGA	hDDR4	1455	1142	1382	1841	1308	1296	1722	1561	2706	2043	2131	2098	765	532	899	1124	500	1013	709	851	1200	442	458	249
CIZ1.25792.2459	CIZ1	25792	TTTGGCAATCTTGTGGTCCTGT	hDDR4	264	437	425	272	653	201	56	372	95	266	181	150	167	94	187	282	144	417	200	397	208	678	20	52
CIZ1.25792.2730	CIZ1	25792	TTCTTCATCCTCATCATCCTCT	hDDR4	1378	1567	1900	2279	977	1671	2036	530	3575	1384	1316	366	754	506	1256	661	433	717	835	381	599	481	550	129
CIZ1.25792.2733	CIZ1	25792	TTCATCCTCATCATCCTCTTCC	hDDR4	1057	1946	1113	2917	1082	1640	1219	1030	1960	1241	1353	1825	1090	526	1119	1427	1036	787	1062	2108	1283	940	837	233
CIZ1.25792.2943	CIZ1	25792	TATATCTCTGGACCTCACCTGC	hDDR4	1399	771	623	1593	433	1156	737	468	1326	621	460	1457	263	397	223	409	374	319	535	573	810	117	78	45
CKAP1.1155.1116	CKAP1	1155	TTGAAATCTGTGAGACCTACAT	hDDR2	4704	3829	3341	962	3556	4146	2292	3079	2903	3970	2953	2034	2652	3101	1829	2088	1378	2375	1927	981	1185	876	1473	1334
CKAP1.1155.1191	CKAP1	1155	TAGCGTTTCCCATTCACACTGC	hDDR2	469	844	531	198	927	181	468	463	252	171	316	758	829	465	273	152	561	355	279	160	147	165	847	1530
CKAP1.1155.750	CKAP1	1155	TTGCTGTAGAACTTGTCGTCAA	hDDR2	3074	2548	1027	835	2491	1887	1535	1922	1499	2940	2713	1684	1008	1510	1978	1931	632	1844	1811	552	629	1700	2565	551
CKAP1.1155.886	CKAP1	1155	TTGTGAGATCGTGTACTTCTCC	hDDR2	1103	1125	641	146	1285	870	966	581	1238	1000	1899	924	426	872	1017	1088	593	811	901	476	956	464	2366	446
CKAP1.1155.894	CKAP1	1155	TAGGCTTCTTGTGAGATCGTGT	hDDR2	801	395	384	250	426	441	439	412	395	89	230	87	180	442	509	605	380	215	294	208	695	231	364	247
CKAP5.9793.154	CKAP5	9793	TTCACATTTCTGATCAACTGGC	hDDR3	2587	2394	1831	2052	1041	1542	940	909	2032	500	1347	789	1991	2031	1458	1530	785	847	757	235	1267	3265	610	110
CKAP5.9793.2727	CKAP5	9793	TTTATTTGAATCATTGAGTCGA	hDDR3	1247	488	610	1177	569	916	81	1062	575	140	586	725	1056	435	372	918	481	142	96	289	193	422	51	215
CKAP5.9793.2728	CKAP5	9793	TTATTTGAATCATTGAGTCGAC	hDDR3	1245	1175	1237	1475	359	197	356	155	7	323	120	189	643	325	162	607	14	25	92	73	13	186	76	30
CKAP5.9793.5603	CKAP5	9793	TTATATTCATATAACTCTGCTA	hDDR3	4955	6711	4077	8044	4040	3855	1318	5399	7311	1055	3039	2555	4927	4139	2865	5946	1640	817	1749	771	2552	1466	1569	1281
CKAP5.9793.5604	CKAP5	9793	TATATTCATATAACTCTGCTAG	hDDR3	7527	9924	8219	10400	6153	10530	3791	10816	15527	4045	7323	6326	10043	7463	5766	10502	5673	3428	8237	2260	7116	6048	4577	2968
CKS2.1164.118	CKS2	1164	TTCGTCGAAGTACTTGTCCGAG	hDDR2	1738	3011	1245	389	1928	1388	1716	2233	1451	2172	2477	2820	937	1705	1025	1843	615	1053	1305	618	1099	368	1337	1153
CKS2.1164.145	CKS2	1164	TAACATAACATGCCGGTACTCG	hDDR2	3374	2987	1660	1059	2427	2641	1572	3334	1874	3911	1315	1103	1983	1423	2671	1345	1033	1822	1909	982	1190	460	2084	1257
CKS2.1164.166	CKS2	1164	TTGTTTGGAAAGTTCTCTGGGT	hDDR2	1717	447	997	732	815	904	1197	1133	878	1104	1003	1147	483	954	424	1019	494	420	610	304	541	328	540	314
CKS2.1164.281	CKS2	1164	TAAAGAGAAGAATATGTGGTTC	hDDR2	5136	8641	5554	2233	7363	7375	5213	5967	5024	10346	6558	7097	4400	4028	5842	4576	2913	4294	4238	2106	2968	649	2434	2076
CKS2.1164.283	CKS2	1164	TCTAAAGAGAAGAATATGTGGT	hDDR2	11679	15152	9417	3756	13750	11454	8496	13565	12174	19299	11042	14161	9567	10557	8425	7071	6724	7748	7893	5436	5933	2177	6626	8837
CLASP1.23332.1652	CLASP1	23332	TTAAATTAAAGATAGTTGGCAT	hDDR4	4322	5198	7407	6774	5117	5022	5036	1921	9748	2709	3116	3323	2949	1511	3750	2742	1375	1703	2310	1728	2355	1663	791	478
CLASP1.23332.2272	CLASP1	23332	TTCACATCAATATCACTTCGAG	hDDR4	4524	5033	4556	4486	4282	4453	3722	3505	12212	5868	4632	3095	3146	1904	3263	2838	2028	2432	1871	1268	1491	2397	498	353
CLASP1.23332.3319	CLASP1	23332	TTAAATTGTTGATCAAATGGAA	hDDR4	7654	7534	8295	9138	7671	7483	9059	3546	13462	5512	7664	7295	4665	2681	6131	4747	2666	4036	4058	4258	4601	2849	1646	1808
CLASP1.23332.4698	CLASP1	23332	TTATGTATAAGTTTAGTAGCTT	hDDR4	7268	6496	9141	11886	8271	5733	7445	3517	13933	5100	7192	3686	5552	2586	4511	4013	2744	2990	3059	2599	4085	4147	741	352
CLASP1.23332.941	CLASP1	23332	TAAAAATTACATTCAACCGGGA	hDDR4	1927	2135	2002	2869	2359	2934	3157	935	4778	2377	2130	1058	1365	643	1425	1299	756	795	1283	746	1324	377	593	286
CLASP2.23122.2370	CLASP2	23122	TAATGTTTCAGCTTCACCAGGA	hDDR4	1273	1280	853	2349	1194	532	930	545	3076	470	1255	1184	639	349	588	581	538	635	309	506	709	227	124	117
CLASP2.23122.3145	CLASP2	23122	TATGATTCATATCTTCTTCGAG	hDDR4	9566	8985	10675	11150	9934	8770	7722	5242	18784	5814	6226	6366	7518	3296	7596	5700	3472	3675	4743	4146	4286	2871	2247	443
CLASP2.23122.3150	CLASP2	23122	TTCATATCTTCTTCGAGCTGGT	hDDR4	766	747	1428	620	911	606	841	340	1314	700	722	876	435	141	518	576	317	192	151	312	127	200	88	33
CLASP2.23122.3803	CLASP2	23122	TAACATTGTAAACTCTGGGGTA	hDDR4	4086	2528	2469	3524	1978	1404	1371	858	2740	811	1189	1463	1351	975	890	1595	818	568	864	712	1038	207	157	70
CLASP2.23122.4301	CLASP2	23122	TTCATATCTTCTTGGCTACGGA	hDDR4	1593	1975	1986	2723	1760	2573	2075	869	2942	2763	1323	2514	986	580	1324	1305	604	837	700	1094	226	582	288	233
CLIC3.9022.52	CLIC3	9022	TTGACAAACAGCTGGAGCTTGG	hDDR3	225	402	523	657	392	1065	230	846	1016	359	141	590	465	520	136	169	324	433	564	225	440	307	356	314
CLIC3.9022.662	CLIC3	9022	TGTATTTGAACTCTTTCTCCTG	hDDR3	4593	5055	3960	5189	5142	4396	2204	4412	5281	2517	4307	3164	3908	3477	2184	4775	2631	1882	2886	1041	2367	2192	2092	1872
CLIC3.9022.664	CLIC3	9022	TATTTGAACTCTTTCTCCTGCA	hDDR3	1194	2323	1816	1608	1487	2609	715	1675	2851	732	1441	860	1522	1783	941	1298	1179	556	1030	511	1332	564	1072	877
CLIC3.9022.666	CLIC3	9022	TTTGAACTCTTTCTCCTGCATC	hDDR3	1585	2808	2823	3051	2196	2390	1063	2018	1788	1741	2360	1221	1367	2110	1737	2478	1117	1399	1278	459	1508	1633	618	523
CLIC3.9022.673	CLIC3	9022	TCTTTCTCCTGCATCGCGCTGT	hDDR3	256	210	3	301	180	310	143	656	180	97	768	303	37	182	18	284	271	91	202	57	145	76	528	56
CLK2.1196.1166	CLK2	1196	TTCTTCTCTAGGTTGTAGGTGA	hDDR2	2325	1931	1604	866	3086	2612	2508	2210	2803	3981	2681	2306	1856	2144	1620	1462	1430	1249	2198	1141	1278	391	1611	2968
CLK2.1196.1415	CLK2	1196	TAGTATTCAAAGATGATGCAGC	hDDR2	3865	3241	2333	1666	4673	4130	2857	2899	3300	5312	3328	4658	2339	3159	2147	2324	1345	1894	2164	1401	1256	702	991	1572
CLK2.1196.1418	CLK2	1196	TATTCAAAGATGATGCAGCCTA	hDDR2	1214	3050	1659	743	1418	1206	1599	1137	1838	1501	1897	1008	1357	1268	1454	1358	1061	1296	1107	882	703	525	1426	2466
CLK2.1196.720	CLK2	1196	TAACGATTTCATATCGCTCTTG	hDDR2	3199	4078	3437	1572	4825	4032	2973	2980	4814	6396	4552	3839	2532	3496	3044	2690	2066	2578	2202	1686	1511	870	2069	3100
CLK2.1196.781	CLK2	1196	TTCTTAATGATCTTCAGGGCAA	hDDR2	2003	2188	2847	465	2380	1462	1528	2049	2275	1808	1572	1298	1269	1483	1280	1563	878	902	1211	656	1296	988	1423	1278
CLNS1A.1207.260	CLNS1A	1207	TAACATACAAATGCTCTCCTAG	hDDR2	5088	6613	6147	1834	4190	3524	3711	3254	4185	2881	3840	4127	3617	4183	3995	3636	2499	2629	3138	1396	1302	729	2945	1688
CLNS1A.1207.419	CLNS1A	1207	TTCAACATCATCATCACTGTCT	hDDR2	395	1055	723	291	933	393	493	402	319	461	256	228	503	436	316	312	203	140	106	152	74	78	120	40
CLNS1A.1207.469	CLNS1A	1207	TTGATTCTTCATGTGCTTCCAC	hDDR2	504	866	544	355	922	446	724	588	1837	195	1116	471	325	780	572	817	275	537	490	371	370	74	925	497
CLNS1A.1207.596	CLNS1A	1207	TCTTATTGAATCTTCTGTCCTG	hDDR2	9376	8782	9807	2171	9182	8339	6950	9520	9416	16644	8901	7505	5559	6845	6150	4837	5142	4291	5004	2505	4884	796	4020	3654
CLNS1A.1207.598	CLNS1A	1207	TTATTGAATCTTCTGTCCTGAC	hDDR2	4567	3006	3861	1819	4076	4184	4241	4425	3302	6122	4633	5159	2784	3141	2477	2259	2248	2941	3704	1386	3024	1577	2739	1763
CLOCK.9575.1511	CLOCK	9575	TTGATTTTAAATATTCTGGGGT	hDDR1	4822	5770	6134	5568	2729	6106	1704	4106	3852	1557	2936	513	1575	4671	3171	4166	2703	1741	1633	2099	3883	12605	1974	2173
CLOCK.9575.1894	CLOCK	9575	TTCTAAACTATGTCTAGATGTA	hDDR1	19723	14045	16689	18279	11898	20833	8104	20946	20546	4441	15202	4169	5866	14116	15816	16978	10803	5334	7779	7938	10905	7472	10504	10771
CLOCK.9575.2170	CLOCK	9575	TATAATAACATGATTTGCCTTT	hDDR1	9268	6747	9227	13524	5578	8942	4228	6467	7327	2271	7889	2304	3535	7029	5982	7717	5580	2624	3621	3839	5232	6743	5669	3663
CLOCK.9575.2236	CLOCK	9575	TTCAATGCCAAGTTCTCGTCGT	hDDR1	3449	2664	1470	1681	1425	772	540	816	1699	321	671	30	338	946	1217	1280	900	699	256	482	1610	422	480	888
CLOCK.9575.2968	CLOCK	9575	TTGAGAAAATCTTATCTGCCTG	hDDR1	6206	5056	5571	7993	4639	9256	3170	6971	5723	1155	6041	1596	2688	5748	4042	6448	3346	2013	2945	2938	2801	7407	3303	2661
CLSPN.63967.1296	CLSPN	63967	TTTCTCATCTGTTTCTTCTGGA	hDDR1	8512	5714	6528	7070	2384	3891	1774	3250	2087	880	2913	733	2084	3905	4366	4758	2405	884	1373	1738	1581	2649	1614	1664
CLSPN.63967.2581	CLSPN	63967	TAACATTTAAGAACCCATCTGC	hDDR1	5040	4000	5255	4422	2097	3507	1057	3719	1799	524	3039	368	1838	4288	3488	3121	1117	560	921	1168	906	2331	1037	1176
CLSPN.63967.3206	CLSPN	63967	TTCATCATCATCTTCATGGTCT	hDDR1	1394	1459	2107	2017	500	1431	863	1521	602	45	1989	427	917	1819	904	1642	1248	222	540	429	596	1476	499	1057
CLSPN.63967.469	CLSPN	63967	TTCCATGTAACTTTCATCACTG	hDDR1	10629	10320	7809	9466	5195	11031	3839	7020	3455	8819	4145	1444	3552	8140	7423	9091	3624	1674	2763	3471	3424	14613	1943	1959
CLSPN.63967.661	CLSPN	63967	TACAAATATCTCTTCATCTGAA	hDDR1	17076	13312	13141	21772	7680	15693	5320	11793	7666	4953	7947	1791	6003	14852	12221	14510	7387	5366	5422	6223	6477	11632	5509	10501
CNOT2.4848.1809	CNOT2	4848	TAAAAATGTTACTTGATAAGGA	hDDR2	4612	7441	5590	2339	2462	2913	2042	2411	1880	4111	1974	1751	2896	4679	3531	3805	1080	1833	1641	916	272	697	790	929
CNOT2.4848.1999	CNOT2	4848	TTGTGTATTGAGAAGTCCTGGG	hDDR2	2813	2686	1943	542	1051	1288	577	1694	1138	1285	1227	1309	1613	1742	2081	2071	1487	863	1260	490	812	89	750	1360
CNOT2.4848.2066	CNOT2	4848	TTTACTGTCATCATTACTTGAT	hDDR2	7743	8789	11586	2458	3063	3603	3485	4389	2903	4877	4471	6265	3877	5844	6767	5448	1460	2855	3427	1487	1033	2127	1553	1484
CNOT2.4848.2077	CNOT2	4848	TTCAAATTAGATTTACTGTCAT	hDDR2	9257	10952	7698	3609	4312	5474	3793	6010	3642	5836	5467	6862	5804	7463	6875	6704	2039	3123	5439	1836	1758	526	1657	5498
CNOT2.4848.2546	CNOT2	4848	TAAAAGTTGTAATACGTCTCCT	hDDR2	863	1192	724	291	191	129	289	237	35	853	185	114	141	267	186	277	194	84	425	143	115	30	481	134
CNOT4.4850.1015	CNOT4	4850	TATTCTTTAAGAAGTAACTGCA	hDDR2	4894	7023	4546	2202	6618	5202	4070	4494	4366	7938	4932	3857	3524	4915	4605	3305	2713	3377	4142	1602	3045	1737	2701	4637
CNOT4.4850.1139	CNOT4	4850	TATAATTCTTGAAGTAGCTTCT	hDDR2	1011	2318	1052	830	2140	1677	1668	1913	2441	3082	1576	2297	1144	1223	1496	1439	662	1215	1112	337	1296	753	785	303
CNOT4.4850.1141	CNOT4	4850	TAATTCTTGAAGTAGCTTCTGT	hDDR2	1044	1995	1626	836	3077	2888	1459	2992	1958	3144	1402	2524	1351	1484	1489	1722	999	1284	1376	839	1048	1154	1492	1241
CNOT4.4850.1179	CNOT4	4850	TATCACTGTTAGATATCTGCTG	hDDR2	7795	8004	7770	2522	10771	11389	8140	7855	9144	15710	9580	7878	5036	6415	4983	4583	5303	5298	5914	2675	5267	1724	4365	4232
CNOT4.4850.883	CNOT4	4850	TATAGGTTACATAAGCACTGGC	hDDR2	3384	3149	3188	1146	3905	3219	1946	1906	3818	2084	3064	1542	1971	2383	2283	1813	1371	2987	1452	1028	1315	2164	1075	1405
CNTROB.116840.1197	CNTROB	116840	TTCAAGTTCTTTTCCAATCCGA	hDDR5	2625	2192	4035	2504	3099	1869	2395	2410	2679	3025	1556	2363	2837	661	1906	1559	1105	950	593	1768	355	2703	1134	3159
CNTROB.116840.1234	CNTROB	116840	TTCCATCTCAAAGATATGCTTA	hDDR5	8759	7575	10220	6870	10821	6398	7842	6687	6515	7324	6753	9934	8067	2297	4507	3666	3887	2726	1971	4609	1969	3630	3044	4617
CNTROB.116840.1633	CNTROB	116840	TTCAATCATGGTATCTTTCTTG	hDDR5	11981	8031	15327	12139	14568	10582	10934	12182	12544	11617	13190	12795	13271	3500	7525	6107	6581	4217	2912	7701	2929	4355	6615	9311
CNTROB.116840.2445	CNTROB	116840	TTGAACTGAGCTAGCTGACTGG	hDDR5	894	394	1795	1092	1409	952	1428	599	1449	1096	818	1747	645	198	659	216	692	277	424	751	197	409	276	709
CNTROB.116840.2846	CNTROB	116840	TAAGATCTGAGGAGGAACTGCA	hDDR5	859	553	1377	1219	588	431	610	524	285	761	128	195	229	94	486	151	99	84	153	109	323	120	51	58
COBLL1.22837.1667	COBLL1	22837	TTCATCTATCTCTTCAAGGCTA	hDDR3	2309	2486	3218	3961	2260	3875	1326	3130	3835	2162	3477	2491	2441	2287	1751	2713	1746	1438	2504	1038	1325	2630	1390	2297
COBLL1.22837.1871	COBLL1	22837	TTGTATCATATACTACACTGTG	hDDR3	9106	11050	11408	11194	10646	11274	5132	11146	13864	7171	9520	9012	10548	11355	8107	10422	6812	5700	9999	3686	12901	6768	5697	4164
COBLL1.22837.2290	COBLL1	22837	TTTATTTACAGAATGAGTCTTC	hDDR3	5021	6853	5722	7764	7147	7452	2744	7761	7775	4215	6847	4557	5435	6724	3743	6214	3712	3036	6321	1906	3858	3677	2250	2279
COBLL1.22837.754	COBLL1	22837	TTAAAATTACCTTCTCTACCTC	hDDR3	6694	7654	7747	9680	8217	11204	2941	8853	13490	5307	5319	4701	6587	6610	3522	7301	4124	3087	5014	1804	4590	3941	3146	2675
COBLL1.22837.801	COBLL1	22837	TTAAATTTAATGTGGTTCTGTT	hDDR3	2808	3542	1932	4110	2950	4877	1969	4483	5019	2255	5284	2564	2966	3428	1318	2593	2349	2090	3241	816	2370	2314	1702	934
COL1A2.1278.4171	COL1A2	1278	TTATATTCAAACTGGCTGCCAG	hDDR2	1480	1722	1695	555	1556	1212	1299	1548	1430	1686	1337	2160	857	902	1484	790	1182	1041	1212	357	1994	718	777	650
COL1A2.1278.4175	COL1A2	1278	TACATTATATTCAAACTGGCTG	hDDR2	9160	10058	6293	3783	9587	8467	7696	5774	7945	8041	8395	6299	5683	7245	8568	5856	4508	5559	6030	2965	4807	3355	5138	2185
COL1A2.1278.4178	COL1A2	1278	TTCTACATTATATTCAAACTGG	hDDR2	21650	25460	16445	6492	25256	17294	16096	19883	18822	24425	21272	15712	14077	18882	15228	17599	11141	10261	12529	7574	9058	4027	7538	12758
COL1A2.1278.4346	COL1A2	1278	TTCAACATCATTAGAGCCCTGT	hDDR2	277	555	1030	381	438	321	835	611	652	158	465	660	613	565	223	107	375	290	767	308	245	17	779	143
COL1A2.1278.4444	COL1A2	1278	TTGTATTCAATGATTGTCTTTC	hDDR2	11265	15279	9278	4158	14627	10625	9981	9671	14156	13062	12788	13551	9052	11066	9971	8655	7361	8348	9941	5400	8115	4292	8555	12247
COMMD2.51122.302	COMMD2	51122	TTCCTGTACATCTAGTCGCCAT	hDDR4	929	362	817	879	1369	507	679	456	2307	367	1621	1193	464	306	601	792	528	481	497	544	646	365	232	71
COMMD2.51122.323	COMMD2	51122	TTCAAGGTTATGATAACTGGGA	hDDR4	3099	3259	3253	4588	2750	3927	3720	2969	7576	3860	5843	3324	1904	1261	2721	2471	1740	2972	2282	2583	2923	1210	1127	791
COMMD2.51122.420	COMMD2	51122	TTTAATTCTTCAGAGAATCCCA	hDDR4	2600	3085	3495	4548	3209	1612	3108	2396	4669	1252	2749	3046	1394	801	1601	1679	1165	627	1834	1687	1513	475	538	207
COMMD2.51122.421	COMMD2	51122	TTAATTCTTCAGAGAATCCCAG	hDDR4	2878	2880	3249	4532	4896	3364	4317	1540	7890	3026	2268	2971	1805	1570	1927	1922	1427	1756	1980	1595	1309	1378	615	384
COMMD2.51122.471	COMMD2	51122	TCAGAAATCTACTTGATGTTGC	hDDR4	4966	4864	5196	5985	7879	6085	5394	3800	13014	6300	6404	5531	3528	2205	3629	2433	1753	2533	3056	2247	1135	3478	762	632
COMMD8.54951.321	COMMD8	54951	TTTGATTTCATCTTTCCTACTT	hDDR4	1490	1908	2574	3033	3672	2097	2129	1303	7413	1723	2731	2381	1581	901	2090	1519	775	1297	1898	1069	1758	313	499	320
COMMD8.54951.322	COMMD8	54951	TTGATTTCATCTTTCCTACTTT	hDDR4	2759	4221	4487	5494	4686	5873	4194	2837	9154	5398	4157	4302	2573	1922	2251	1842	1521	2245	2286	2314	3062	1905	586	493
COMMD8.54951.397	COMMD8	54951	TGAAATATCTTATTCGCTGCTT	hDDR4	328	804	1840	1067	1111	544	1179	1012	1048	460	1212	549	502	323	462	469	403	130	707	424	353	127	333	109
COMMD8.54951.492	COMMD8	54951	TTTTACATCTAGATGCAGGCTT	hDDR4	1005	839	597	1113	750	882	630	669	1745	147	715	1298	537	120	300	276	352	176	288	526	282	102	327	126
COMMD8.54951.493	COMMD8	54951	TTTACATCTAGATGCAGGCTTA	hDDR4	2668	2760	2583	2116	2873	2280	1981	1584	6812	2540	1900	2640	1498	498	1705	1136	923	933	1390	1148	2462	597	1327	283
COP1.64326.1229	COP1	64326	TTAATCTTCTTTGTAACTCCAG	hDDR4	4740	6218	6844	8854	5596	6011	7379	2851	7591	5926	7016	5017	4000	3130	7118	4678	3205	2586	4786	6108	2155	1300	1861	1427
COP1.64326.1443	COP1	64326	TTGTAGAAAAGTAACACTGCTC	hDDR4	3489	5069	6585	8234	8369	6329	7786	3459	11951	8084	8584	10887	3669	1957	4160	3123	2279	1902	3183	2825	2959	946	1189	1095
COP1.64326.476	COP1	64326	TTTGTATCATCTTCTTTTCGGT	hDDR4	4065	6678	6929	6819	4025	4790	3896	2381	6766	3969	4620	3721	2335	2158	4107	3300	1690	1458	1915	2724	2152	628	651	941
COP1.64326.477	COP1	64326	TTGTATCATCTTCTTTTCGGTC	hDDR4	3061	3580	4124	5580	3722	4295	5008	1986	6691	4708	4043	3914	1562	1772	4347	2478	2203	1975	2802	1606	2552	839	1298	454
COP1.64326.779	COP1	64326	TTGAATACCATGATTGGCTGTT	hDDR4	1930	1742	1096	3868	1359	1923	2871	1835	3853	2953	2088	1373	1025	852	1192	1384	975	1545	594	1126	671	976	679	360
COPB2.9276.1022	COPB2	9276	TTGAATGCCAAATACGTACTGT	hDDR3	1237	1207	1106	1484	1047	909	134	458	316	150	892	300	1386	1001	402	1728	489	360	237	385	570	3140	244	947
COPB2.9276.1404	COPB2	9276	TTAAATATCTTTACAATGCTGT	hDDR3	1097	1185	1092	1993	142	271	351	1246	152	56	145	208	830	829	217	434	263	78	413	281	113	112	304	344
COPB2.9276.897	COPB2	9276	TTTATTCTTAACAATGATGCTC	hDDR3	4786	5777	5104	6372	6216	9756	3498	7923	8623	4365	8462	4735	4993	4720	3909	6156	4994	2656	8007	2144	4700	3667	5136	3255
COPB2.9276.898	COPB2	9276	TTATTCTTAACAATGATGCTCC	hDDR3	4116	3602	2489	3057	2784	3711	2491	3611	5138	2225	3360	2858	3221	3003	1157	2668	2103	1543	3084	970	2515	1327	2805	1303
COPB2.9276.901	COPB2	9276	TTCTTAACAATGATGCTCCCTT	hDDR3	631	929	694	719	331	1003	445	397	370	578	377	894	890	961	275	622	460	139	642	317	296	93	550	306
COPS3.8533.1500	COPS3	8533	TTTGTTTCCTGAATCATCTTCT	hDDR3	2446	2401	2587	2864	1502	2081	1078	1721	1544	1011	2678	1024	1610	2459	1447	1757	1951	802	1596	508	2126	889	1222	1030
COPS3.8533.522	COPS3	8533	TTCGAAGTCAGGAACACTGGGC	hDDR3	49	200	149	410	36	21	235	359	28	169	29	226	622	303	56	52	192	26	71	28	377	101	0	15
COPS3.8533.646	COPS3	8533	TTTGTATTCATCTGCATCTTGT	hDDR3	1861	1810	1657	1987	1092	939	351	948	2240	428	742	631	1522	941	723	1797	959	694	852	315	657	1331	1272	355
COPS3.8533.652	COPS3	8533	TTCATCTGCATCTTGTCTATGG	hDDR3	2949	5099	5053	4727	2328	5998	2121	5221	5922	3192	4298	3326	5257	4868	2365	4014	3220	1959	4097	1901	2994	2027	2425	2066
COPS3.8533.976	COPS3	8533	TATGATTCCAACATGATATGAC	hDDR3	2967	4321	2993	4639	855	1643	630	1013	549	1149	802	829	1546	1130	1212	2154	457	435	1125	368	368	359	763	323
COPS7A.50813.1029	COPS7A	50813	TACACAGCCTCAATCACAAGGT	hDDR4	833	564	596	2688	1283	1278	1364	1262	2716	1246	1262	1562	536	325	513	182	548	988	154	498	632	594	99	65
COPS7A.50813.1398	COPS7A	50813	TTTGAGGCTTTCTTGCTGGGCT	hDDR4	27	324	155	4	596	586	0	13	119	159	1	125	31	3	194	171	195	37	107	9	11	3	5	3
COPS7A.50813.673	COPS7A	50813	TAGGAGCAGAAATTGCTCCTGG	hDDR4	2173	1240	1436	3767	2552	1764	2260	730	4884	2728	1488	1741	905	757	1478	1065	743	636	1268	951	664	279	949	544
COPS7A.50813.834	COPS7A	50813	TAAGCAAACACTGTGAGCAGCC	hDDR4	330	200	616	509	251	306	659	17	492	531	7	307	16	191	100	118	121	212	181	46	591	5	77	38
COPS7A.50813.950	COPS7A	50813	TACACTTTACTTTAGCAGCCAG	hDDR4	1179	1871	2231	2038	2181	1527	2078	904	3253	1459	1420	1983	1229	319	1035	932	970	782	786	839	2044	289	388	231
COPZ1.22818.288	COPZ1	22818	TTGTTGAAAATGTTCTTCTCAA	hDDR3	5989	7533	5515	6443	7212	8018	3546	7909	10685	3290	8881	4910	4631	4746	3547	6270	4437	1938	5038	1596	3627	1511	3109	2635
COPZ1.22818.311	COPZ1	22818	TTTCACTGTCAGTCCGATGGGT	hDDR3	1106	1455	1058	1049	1405	2049	594	1031	1683	512	707	1105	1531	1002	753	957	908	159	422	448	1011	413	887	386
COPZ1.22818.345	COPZ1	22818	TTGTATACCACTGTCAGGCCTT	hDDR3	721	508	269	626	54	69	32	20	264	53	44	82	500	33	177	626	205	31	387	34	259	81	5	26
COPZ1.22818.353	COPZ1	22818	TACTGCTTTTGTATACCACTGT	hDDR3	1600	2139	1937	2316	1081	2297	755	1305	1766	889	1086	980	1703	1326	958	1248	927	848	1370	668	1077	2431	851	416
COPZ1.22818.369	COPZ1	22818	TAGAAATAGAGATCTATACTGC	hDDR3	1045	1117	694	1030	448	288	123	312	226	195	231	228	225	525	306	817	89	156	946	81	104	617	267	21
COX16.51241.1404	COX16	51241	TCTAAAGATATTTTATTCTCTT	hDDR4	27679	31723	39079	40865	42967	31426	37988	20549	68784	30755	37629	31831	17716	11334	20132	15844	12805	11204	15967	16018	16871	8072	5573	4199
COX16.51241.1475	COX16	51241	TCGGATTTGAGAAAACTCACGA	hDDR4	1326	1413	2393	3076	1435	2055	1109	902	3792	1395	1023	1147	887	419	1138	1335	596	653	1523	793	450	386	327	118
COX16.51241.1698	COX16	51241	TTGTTCTTGCGAAAAGCACGCA	hDDR4	172	225	610	172	338	376	303	592	480	277	551	557	188	58	168	59	17	152	186	324	39	47	90	109
COX16.51241.32	COX16	51241	TTAGTCTTAAGGCTTTCTGGAT	hDDR4	1814	2667	3253	4555	2891	2130	3337	1562	5616	2638	4408	1424	1925	726	2111	1715	1059	1754	1873	1522	1603	1603	855	307
COX16.51241.45	COX16	51241	TTTCTGGATTTCTTCCTTGGAG	hDDR4	3283	3566	3758	4711	3228	4370	4965	2732	8128	3983	4213	2986	2182	1276	2236	2207	1411	1347	1780	2295	1762	1325	617	422
CPNE8.144402.1011	CPNE8	144402	TAAAGTTACCGTTTGATGCTGT	hDDR5	1437	790	1090	483	1269	672	1592	1769	1826	1245	720	497	939	55	753	736	309	299	229	422	173	376	1152	986
CPNE8.144402.1136	CPNE8	144402	TTTATCACTGTCATAATCTTGA	hDDR5	7874	5564	11193	7273	9501	9435	9103	9674	10181	14069	10317	10651	9485	2728	7324	4636	6097	4405	3596	6950	2866	6791	5631	9399
CPNE8.144402.1149	CPNE8	144402	TAATCTTGAACAATTTCTCCCA	hDDR5	4653	2984	2370	2808	3368	5394	3430	4629	4187	3685	3136	3147	3205	819	2274	1600	2509	1471	868	2356	904	2198	2036	2202
CPNE8.144402.370	CPNE8	144402	TTATCAATTACTTCAGTTCTTC	hDDR5	12634	9715	13457	10642	15653	15995	13406	15217	12500	16451	10422	16368	11006	3567	7475	6097	7136	6453	3986	7913	2847	6582	8845	6588
CPNE8.144402.752	CPNE8	144402	TTTGACAACTTCTGTCTTGTGA	hDDR5	1159	1032	1674	2012	2819	1004	2304	1468	1851	1345	1235	1198	1337	182	833	921	730	518	370	1008	503	828	643	564
CPSF2.53981.1662	CPSF2	53981	TTTAATTCTTTCTTCTGGGGCA	hDDR4	1103	1165	1455	1144	742	849	892	716	1575	857	1444	724	460	369	587	278	744	485	276	396	944	110	85	189
CPSF2.53981.1728	CPSF2	53981	TTCAGTAGCTTGAAGCTCTGGC	hDDR4	1085	759	1988	1623	1816	751	686	1049	2578	531	1771	508	659	432	629	564	599	274	438	417	494	152	208	494
CPSF2.53981.2265	CPSF2	53981	TATAACGCTAGAATCTGAGGGA	hDDR4	2166	2584	1759	2343	1901	1033	1355	686	1769	960	312	725	992	697	780	567	569	872	120	605	593	350	149	146
CPSF2.53981.268	CPSF2	53981	TTAATTTGATAATAGACGTCAT	hDDR4	3688	3950	5875	6742	5706	6356	4407	2251	11309	5232	4267	3960	3388	1450	3544	3733	1866	1993	2882	2942	3059	1796	854	433
CPSF2.53981.862	CPSF2	53981	TAGCATTGAATGAATCTGTGAT	hDDR4	3451	4021	3883	6229	3910	2580	3691	2334	9826	2605	2453	4289	2066	1503	2865	2081	1446	1181	1278	1989	2235	388	652	410
CPSF6.11052.1434	CPSF6	11052	TTAATTAAAGAAATTGCAGTTA	hDDR3	7611	7000	7314	10008	7182	6997	2297	9239	12823	3799	8000	6492	5171	3656	2658	7243	3701	2215	5562	3770	6767	5974	5120	6625
CPSF6.11052.1435	CPSF6	11052	TTTAATTAAAGAAATTGCAGTT	hDDR3	5230	7439	6133	7710	2290	1102	816	3672	2949	544	1267	1610	3889	2255	1684	6177	986	684	2489	1092	1542	2708	2091	1614
CPSF6.11052.311	CPSF6	11052	TATAGACAACATTTGGTGCTGC	hDDR3	383	335	393	458	857	1805	633	1180	894	1011	2155	1949	1121	729	385	695	363	286	916	444	1993	871	614	2074
CPSF6.11052.385	CPSF6	11052	TTCAGTTAAGTCTTCATCTGTT	hDDR3	1442	2041	2355	2249	2120	1847	1156	2375	1947	789	1944	3204	1495	1883	1349	1051	1338	1555	2310	908	1453	6022	2187	2799
CPSF6.11052.592	CPSF6	11052	TTCAAATTGACTCAGGAACTGT	hDDR3	2398	2789	1657	2064	585	1168	615	2043	1964	628	1566	900	924	952	868	1399	734	332	874	560	845	97	722	561
CRADD.8738.196	CRADD	8738	TTCCGTCAAGATTCCTTCCTGG	hDDR6	3910	1749	5197	4082	1494	3637	1478	3946	6811	5401	4132	10144	2696	1588	1564	1178	1993	3809	2044	2553	2088	4134	4656	852
CRADD.8738.197	CRADD	8738	TTTCCGTCAAGATTCCTTCCTG	hDDR6	4595	1203	4725	3855	1345	2904	933	3267	4734	6834	4836	8791	1947	1862	1141	941	2326	4435	1797	2801	2650	4212	5840	1904
CRADD.8738.211	CRADD	8738	TTCTTGAATATGGTTTTCCGTC	hDDR6	4762	2084	4494	4782	1475	3074	1356	2743	3803	4815	3035	4943	1911	1417	1074	969	2729	3071	1121	1531	1069	1220	2502	583
CRADD.8738.527	CRADD	8738	TACAGCGGTAGATATCCGTCTG	hDDR6	3176	1311	4107	3725	902	3372	1273	3149	4641	5528	2658	6632	1469	661	1525	637	2157	2444	1385	1593	1451	1758	2167	697
CRADD.8738.528	CRADD	8738	TTACAGCGGTAGATATCCGTCT	hDDR6	925	547	1355	1344	551	1182	323	924	1359	1120	1320	809	668	276	282	323	712	973	453	467	299	659	655	194
CREB1.1385.562	CREB1	1385	TACACTATCCACTGACTCCTGT	hDDR2	700	1388	1382	324	1306	1055	1320	664	1306	1686	2175	778	1224	873	981	666	1218	250	536	462	571	91	802	479
CREB1.1385.568	CREB1	1385	ATCAGTTACACTATCCACTGAC	hDDR2	7487	8697	5611	4388	6749	5902	5340	6531	7527	8056	5761	4762	6486	5942	6112	6648	3657	2754	3475	2087	4087	2570	4028	1642
CREB1.1385.672	CREB1	1385	TTCTCTTCTTCAATCCTTGGCA	hDDR2	2492	3067	1643	916	2104	2191	1473	2273	1775	2580	2651	3231	1685	1706	3110	2145	1269	1334	1239	1033	1122	466	1350	1841
CREB1.1385.874	CREB1	1385	TAGAATGGTAGTACCCGGCTGA	hDDR2	1479	1355	1136	327	1205	1444	743	1196	826	1247	659	2002	267	615	718	468	420	659	495	321	558	306	762	489
CREB1.1385.937	CREB1	1385	TTGAACAACAACTTGGTTGCTG	hDDR2	3007	3110	2544	1135	3872	3368	2266	2914	3970	3526	5003	4317	1991	2182	3404	2620	1631	1778	1779	1705	938	986	1397	2468
CREB3L3.84699.538	CREB3L3	84699	TCAGGTACTTGGATCACTGGCC	hDDR5	374	255	491	641	515	490	419	846	660	183	222	145	353	74	116	378	88	22	122	800	172	13	53	201
CREB3L3.84699.539	CREB3L3	84699	TTCAGGTACTTGGATCACTGGC	hDDR5	1202	599	818	756	1858	1030	1383	1351	1258	1280	645	730	933	196	706	304	607	314	219	710	330	350	565	817
CREB3L3.84699.598	CREB3L3	84699	TTCTCAGCACAGATCCTTCCTC	hDDR5	2568	2506	3613	2376	2509	2474	1693	2708	1942	2362	2654	1943	1785	934	1498	826	1147	916	452	1322	438	748	1170	951
CREB3L3.84699.646	CREB3L3	84699	TTCACGGTGAGATTGCATCGTG	hDDR5	1148	1356	1363	265	1893	1378	870	963	1446	905	390	785	1157	330	305	931	630	330	343	522	934	126	572	583
CREB3L3.84699.647	CREB3L3	84699	TTTCACGGTGAGATTGCATCGT	hDDR5	215	127	480	343	485	323	635	362	427	217	597	115	507	101	214	238	52	161	94	377	92	237	121	214
CREBBP.1387.1045	CREBBP	1387	TGAAGTATTCTTGATATCTGTA	hDDR2	9033	13585	6665	3592	12295	7782	7912	9160	7679	10184	12568	7763	6384	8132	8497	6697	6142	6208	7292	3552	5445	2887	5039	9443
CREBBP.1387.2052	CREBBP	1387	TAAGTGATAATATTCATCCCTG	hDDR2	11501	13562	11008	4327	10592	6891	7289	9010	7940	4735	9077	5928	8887	10364	9810	10545	4990	3266	6245	2105	4957	1071	4349	2814
CREBBP.1387.3377	CREBBP	1387	TTTAACTTCTACTTTCACTTCA	hDDR2	7245	9268	6134	2411	5163	1761	3620	3422	3369	2387	4415	2321	5900	5353	5748	4336	2762	2147	3657	1645	3175	423	2134	2860
CREBBP.1387.3378	CREBBP	1387	TTAACTTCTACTTTCACTTCAG	hDDR2	9769	10846	9332	3835	7447	4128	5660	5590	5401	6213	7153	2917	7176	6614	8138	6483	5121	2790	4522	1645	3176	1803	4355	2143
CREBBP.1387.3479	CREBBP	1387	TACGATGTCAAAATAGTCTGGA	hDDR2	3945	5858	3726	1697	3674	1898	2176	2516	2485	1201	2325	846	2749	2932	4415	3353	1642	2047	2429	963	1532	712	1274	600
CRIP2.1397.1234	CRIP2	1397	TAGATGTAGCTGCCCACCGCAC	hDDR2	151	98	1035	15	271	62	196	591	93	45	9	190	234	215	17	356	92	63	275	125	37	14	125	151
CRIP2.1397.1235	CRIP2	1397	ATAGATGTAGCTGCCCACCGCA	hDDR2	1179	623	564	366	1157	2436	1617	951	1366	5006	1928	1028	818	1026	684	1173	664	987	536	358	102	82	889	298
CRIP2.1397.1236	CRIP2	1397	CATAGATGTAGCTGCCCACCGC	hDDR2	109	826	69	21	665	1	79	304	522	4	86	149	22	173	113	214	159	11	163	41	229	0	456	65
CRIP2.1397.1237	CRIP2	1397	TCATAGATGTAGCTGCCCACCG	hDDR2	424	795	992	291	551	732	384	184	831	245	449	628	442	660	834	803	852	267	608	118	552	155	682	645
CRIP2.1397.1267	CRIP2	1397	TAGGGCTGGACCTTGCCTTCGG	hDDR2	404	630	605	327	402	354	370	267	356	329	700	352	203	11	136	702	138	168	36	79	255	13	275	45
CRNKL1.51340.2192	CRNKL1	51340	TTCTTCATAAATTTGTCTGCAT	hDDR4	2136	3029	3593	4357	941	1257	2139	1456	1976	774	2091	2026	1932	511	1939	1650	342	612	1033	1150	328	132	157	469
CRNKL1.51340.2574	CRNKL1	51340	TTAAATAATTTGTTCTTTGGAC	hDDR4	6400	5825	10211	8777	2404	1216	1266	649	3319	721	721	919	3124	614	3301	3133	577	503	652	639	392	324	286	413
CRNKL1.51340.2857	CRNKL1	51340	TTTCATAGACTTCTCTCACGGC	hDDR4	2426	1001	984	2296	869	201	1670	605	1404	58	556	606	413	128	301	544	198	121	449	491	229	24	35	34
CRNKL1.51340.2858	CRNKL1	51340	TTCATAGACTTCTCTCACGGCT	hDDR4	62	75	245	633	142	17	0	207	295	98	479	191	294	2	99	164	2	1	180	43	13	0	12	7
CRNKL1.51340.2949	CRNKL1	51340	TTCACTTCTTCTTCGTACTGGA	hDDR4	2116	1828	731	984	1013	1022	908	689	1782	553	408	1027	762	317	501	789	190	225	119	266	21	105	105	19
CROCC.9696.1000	CROCC	9696	TCAGTGAACATCTTCACCTCGC	hDDR3	595	351	178	322	207	489	48	588	724	163	352	333	163	217	240	126	181	161	77	93	373	211	566	60
CROCC.9696.2314	CROCC	9696	TTCAGATCCAACTTGTCCTGAG	hDDR3	1825	2042	1265	2483	1323	2899	530	1478	2325	1045	1835	781	1082	2296	1330	2551	719	889	1664	745	1014	912	1192	1007
CROCC.9696.2921	CROCC	9696	TGTAGCTATTATTTGCTGCCGC	hDDR3	431	1664	900	819	1401	1455	227	801	1149	1150	972	1211	1171	1012	644	861	805	459	1001	372	1203	1348	1014	364
CROCC.9696.598	CROCC	9696	TTGTACTGGAGAATCTTGCCCT	hDDR3	965	1008	1278	884	763	802	1007	936	1330	884	1585	899	451	574	594	462	539	383	413	249	811	1436	192	331
CROCC.9696.601	CROCC	9696	TTCTTGTACTGGAGAATCTTGC	hDDR3	1845	2512	1358	2450	2226	1624	1172	2486	2809	1076	2636	1352	2049	1966	1312	1672	1383	726	1753	561	1724	800	1207	1032
LUC7L3.51747.1023	LUC7L3	51747	TTCTCTTTCTTCTTTCTCTGTC	hDDR4	3754	4963	5495	5882	2680	2039	3496	1666	4812	1219	2303	1587	2170	1721	2979	2150	958	517	1906	1132	769	477	808	133
LUC7L3.51747.1208	LUC7L3	51747	TTTTGATCTTCTTCGATCCCGA	hDDR4	1000	908	1308	1543	635	908	1424	741	1533	500	490	300	1013	598	517	682	424	180	655	344	219	54	460	52
LUC7L3.51747.259	LUC7L3	51747	TAATATTTACAAACGCTCTCGT	hDDR4	1557	1925	1719	1919	2100	1185	1583	1078	3162	823	1524	662	1252	458	743	1042	496	836	673	634	664	936	350	150
LUC7L3.51747.295	LUC7L3	51747	TTTGTGAACAATTCCGCAGGAC	hDDR4	441	629	655	822	195	130	246	120	330	11	114	116	346	210	647	404	386	25	218	52	160	2	48	3
LUC7L3.51747.838	LUC7L3	51747	TTTAATTCTTCTACAGTAGCTT	hDDR4	2863	2907	3320	3131	1475	801	950	1159	1932	619	766	511	1880	556	2243	1460	433	111	420	721	711	84	101	58
CRSP2.9282.1573	CRSP2	9282	TTAAGTTGCTGAATCCAGGGTA	hDDR3	191	929	326	588	21	769	488	379	343	260	254	352	167	382	1078	465	175	135	353	90	35	122	245	637
CRSP2.9282.1602	CRSP2	9282	TTTCATATCATCATTCACAGAC	hDDR3	5525	10025	7333	8677	2689	11245	4705	8156	5413	7539	9151	7523	7202	10624	5732	10945	2767	13946	14491	7428	2308	41347	10778	19339
CRSP2.9282.1651	CRSP2	9282	TAATGTAGTATTGTGGAAGGCG	hDDR3	842	1232	1377	1399	1369	3000	1387	1160	2912	1589	2314	1359	2237	1317	1375	2184	1093	1177	1833	675	1441	1834	2320	1299
CRSP2.9282.4002	CRSP2	9282	TTCATTAGAATTTATCAGCTGC	hDDR3	2667	4493	3702	4706	252	2007	771	2447	2051	911	1420	1922	1958	5492	3131	6371	467	3363	3424	2673	835	7158	3469	6883
CRSP2.9282.4399	CRSP2	9282	TATAATACTAACAGGTTCTTGG	hDDR3	5341	7912	5785	8258	2085	7417	2251	5871	1743	3967	6804	4490	4555	9435	5090	11376	1838	9254	9727	7908	3015	16939	9236	24209
CRSP6.9440.1167	CRSP6	9440	TTACATAAGAGAACATTCTGTG	hDDR3	10954	12296	10411	13181	12215	15330	8015	13626	15973	8475	14420	8286	12487	10263	7438	11068	7182	7344	13256	3717	7596	17837	9392	4889
CRSP6.9440.1168	CRSP6	9440	TTTACATAAGAGAACATTCTGT	hDDR3	4045	4795	4155	5720	4142	6025	2921	5337	7545	2941	5866	4016	4847	5202	2583	5309	2992	1986	5062	1568	3305	3578	2996	1157
CRSP6.9440.699	CRSP6	9440	TTAGATATCAATTGCAACGTCT	hDDR3	767	1045	1326	1187	919	1530	571	1437	891	477	1798	467	1241	954	590	981	991	675	659	350	1203	586	1071	390
CRSP6.9440.700	CRSP6	9440	TTTAGATATCAATTGCAACGTC	hDDR3	2864	3270	3559	3493	3618	4019	1748	3606	5607	1971	4561	3033	3318	3535	2215	3035	2061	1376	2848	1105	2111	2368	2297	1252
CRSP6.9440.930	CRSP6	9440	TTTATTACTTCAAATGTACCAT	hDDR3	5609	6461	5604	9036	5673	10445	3770	7471	8681	5036	6932	5754	5442	5535	4301	7952	4058	3292	6287	2248	4184	4256	3300	2389
CRSP8.9442.239	CRSP8	9442	TTCACACTGACATTTATCACGT	hDDR3	835	1910	1116	1788	1651	1878	712	1988	2489	1658	1723	2023	1721	1597	1349	1610	1230	1235	1882	369	881	963	1209	350
CRSP8.9442.240	CRSP8	9442	TCACACTGACATTTATCACGTC	hDDR3	2669	4328	3599	3012	2639	3161	1883	3343	4966	2168	2948	1606	3795	3761	1863	3643	2007	2367	1718	1005	2154	1414	1723	1366
CRSP8.9442.272	CRSP8	9442	TTTGACCACTTATATGCTTGAA	hDDR3	3634	4698	4276	4123	2785	5807	2550	3934	2636	3795	5655	3207	3479	3647	2372	4149	2691	1964	2131	1166	2399	1220	2241	1137
CRSP8.9442.281	CRSP8	9442	TTATATGCTTGAAGGAGTTGAC	hDDR3	1042	1264	805	1411	1150	1184	629	1049	511	359	977	698	1033	958	773	1041	760	381	601	244	773	1426	523	175
CRSP8.9442.305	CRSP8	9442	TAGAGAGGAGTTTTGTCCTGCA	hDDR3	676	206	388	317	238	524	296	552	385	244	959	457	468	324	319	636	477	242	482	193	998	177	692	333
CRY1.1407.1407	CRY1	1407	TGAAGTAATTGTCTCTACTGGT	hDDR6	2855	1001	3793	2585	1345	3290	942	2245	4515	3954	2063	3928	1704	983	1404	726	2014	2920	1352	1244	1035	1890	3142	765
CRY1.1407.1498	CRY1	1407	TTGAGTTCTATGATCTTTTCTT	hDDR6	4691	1549	5324	4654	2672	5237	1537	5092	7223	10190	6624	8491	3191	2603	2634	1274	4051	6339	2429	3175	3306	5940	4532	1272
CRY1.1407.1619	CRY1	1407	TTAGTTTGAAGTAAAACAGTCG	hDDR6	7290	2100	5789	6159	1819	5306	1591	4029	5935	6952	4411	8956	3561	3572	2903	1110	3700	4683	1977	2257	2061	3283	5191	1375
CRY1.1407.2214	CRY1	1407	TCTATATCGTGAAAGCTGCTGA	hDDR6	1848	882	2919	1136	494	1398	452	1322	792	1398	1498	1134	984	872	807	353	1199	1514	545	806	999	539	1813	511
CRY1.1407.2236	CRY1	1407	TAGATCTGTTTCATCCTTTCGA	hDDR6	4701	2013	4031	2892	1502	3541	693	3516	4200	4820	4157	3780	2191	1775	2074	892	2750	3665	1674	1714	1877	2481	4528	851
CRY2.1408.1522	CRY2	1408	TAGCAGTGGAAGAACTGCTGGA	hDDR1	2925	2595	2043	2549	1715	3386	1013	3005	1336	749	1124	483	533	2575	1794	1693	766	533	528	872	1773	1439	955	493
CRY2.1408.1955	CRY2	1408	TTTGCTGAGTTCTTCACCAGGT	hDDR1	502	1717	546	1070	979	1475	389	869	504	149	631	160	337	509	399	1331	577	263	483	335	608	449	351	2676
CRY2.1408.493	CRY2	1408	TTCAGTTTCCTTAAACTTGTGT	hDDR1	4228	4387	2200	3654	2100	3965	1947	2421	2938	1168	3050	971	796	4111	2571	3111	1685	871	1086	1024	1413	935	1118	701
CRY2.1408.593	CRY2	1408	TTCAGAGTCATATTCAAAGGTC	hDDR1	12661	9793	9836	14358	7246	9654	4823	11634	10840	2017	7956	1906	4662	8662	7374	7171	4808	3600	4741	4965	6232	7643	4441	5666
CRY2.1408.709	CRY2	1408	TTCAGCTCAATGATCCTGTCCA	hDDR1	2577	2369	2515	2904	1190	1366	1459	3230	1541	362	2269	998	927	1686	1269	2489	1332	864	1640	1244	1545	1832	2541	1214
CSDE1.7812.1066	CSDE1	7812	TTCAACAGCATAATGTTGCGAG	hDDR3	2061	3065	2716	2257	523	2698	960	1671	1151	830	609	2469	2737	1240	1547	1290	639	334	817	187	410	176	189	397
CSDE1.7812.1276	CSDE1	7812	TTCTTTACCATTTCTGTCCTTG	hDDR3	3962	7542	7070	7327	6687	4687	2430	5939	6556	2891	4469	6577	6674	5157	3748	8173	1360	643	2281	379	1195	965	1116	512
CSDE1.7812.1356	CSDE1	7812	TATAGTGAAAGAATATCTCTTT	hDDR3	12523	11591	9608	14566	3768	3085	2359	5441	4735	1360	1862	3237	7396	5933	3677	7187	1026	386	890	396	296	407	827	323
CSDE1.7812.1774	CSDE1	7812	TTCATCTGCAATATGGAGCTGG	hDDR3	2223	2330	898	2809	1916	2602	1624	4525	3190	2188	2860	2069	1727	2130	946	2110	530	307	2446	485	1670	613	639	256
CSDE1.7812.2800	CSDE1	7812	TTAAGAATCACTGAGAACTCCA	hDDR3	1413	1812	1557	2071	502	363	229	429	482	217	117	409	1067	1011	219	1255	206	68	8	12	8	0	0	34
CSMD1.64478.10937	CSMD1	64478	TTTAAAGGATCTATACCACTGT	hDDR4	3276	5194	5250	6849	5384	5479	5687	2357	9672	4470	4570	4302	2551	1928	3543	3043	1542	2066	2461	2328	2168	405	529	404
CSMD1.64478.10938	CSMD1	64478	TTAAAGGATCTATACCACTGTA	hDDR4	5731	6549	6925	8888	7781	5972	5184	4157	11503	3441	4797	5217	4225	2458	4190	4507	2159	3619	2424	2341	2437	8954	1016	739
CSMD1.64478.11013	CSMD1	64478	TAAGTTTGTATCATACATGGGG	hDDR4	4232	4252	4438	4984	3774	3854	4371	2532	9019	3168	4635	4503	2694	1465	2319	3046	1660	2167	2035	2024	2608	3149	808	869
CSMD1.64478.7421	CSMD1	64478	TAATGTTGTAGTTTGGTTCCAC	hDDR4	1288	1406	1372	2149	1073	1325	785	379	2551	1385	1109	601	679	467	809	451	494	1186	499	543	1207	4057	277	233
CSMD1.64478.9936	CSMD1	64478	TATAAATGGAGATTTGCACTGG	hDDR4	3123	2982	2733	3982	3667	2437	2516	3009	6357	3144	3182	6200	1871	1156	2116	1304	965	1694	1686	1981	1393	1707	295	285
CSNK1A1.1452.1068	CSNK1A1	1452	TTGAACAGAAATTGAAGAGGTC	hDDR2	3513	3152	2421	973	3610	2336	2428	2418	2312	2398	2116	2014	2201	2355	3050	2843	2148	2205	2114	1010	918	651	736	1388
CSNK1A1.1452.1135	CSNK1A1	1452	TAACTTATTACAGTGACGCCCA	hDDR2	760	472	544	117	800	876	249	260	329	412	376	207	721	834	364	221	391	414	459	389	243	83	99	151
CSNK1A1.1452.1296	CSNK1A1	1452	TAATGATTCCATGTCATCTCGG	hDDR2	2740	3039	2064	1062	3150	2637	2549	2142	2629	1852	2159	2216	2657	2184	2979	1362	2492	1808	1918	1137	1610	466	1367	2926
CSNK1A1.1452.1541	CSNK1A1	1452	TTACATAAAACTTCAACAGGCG	hDDR2	3594	4779	3051	938	3118	2575	1996	2134	2689	3189	1499	1591	2902	2567	3277	2743	1771	1624	1790	1158	2055	306	1005	863
CSNK1A1.1452.1546	CSNK1A1	1452	TAAAACTTCAACAGGCGTGGAC	hDDR2	1142	1336	1066	309	960	610	408	2354	863	1161	631	2840	554	952	496	250	1143	1136	1211	285	1166	612	1075	255
CSNK1D.1453.2728	CSNK1D	1453	TTTACACAACACTTCGATGGGG	hDDR6	5152	1265	3370	4231	790	2473	563	2065	1929	2460	1527	2266	3321	1226	1095	783	1056	1934	1386	1168	755	2425	2542	496
CSNK1D.1453.2729	CSNK1D	1453	TTACACAACACTTCGATGGGGG	hDDR6	1462	985	1003	1352	571	1194	254	920	1672	1335	1593	1240	530	1463	1255	525	735	831	470	709	373	913	453	264
CSNK1D.1453.2775	CSNK1D	1453	TTTCGTATTTCTGTCTCTTGGT	hDDR6	2406	1533	2359	2211	804	2473	864	2091	3198	5845	1635	6725	1969	1228	2193	1359	1320	1852	1163	1652	776	1196	2124	2015
CSNK1D.1453.3086	CSNK1D	1453	TTCTTTGAATGAATGTATTCGA	hDDR6	7416	3318	8587	8856	2674	5179	2006	4477	9158	7859	5750	9365	4663	3165	3364	2227	3168	7204	2214	2970	2376	3687	5968	1448
CSNK1D.1453.3090	CSNK1D	1453	TTGAATGAATGTATTCGATGCG	hDDR6	4818	2149	6676	5290	1544	2791	1264	2792	5011	4772	3515	3872	2770	1659	2287	1657	1984	3950	1652	2064	1367	2524	2989	1043
CSNK1E.1454.1850	CSNK1E	1454	TTGACATCTTCTTCTCGCTGAT	hDDR6	1686	662	1713	2051	496	1725	509	709	2537	1726	576	1571	1134	1291	760	571	1186	1195	805	736	681	2024	1398	242
CSNK1E.1454.2374	CSNK1E	1454	TGCATCATCTTGTAGAACTTGC	hDDR6	2384	1441	2021	2151	1494	2271	894	2570	2772	5640	2212	3848	2097	1433	1183	425	1447	2538	1056	952	708	3018	1714	381
CSNK1E.1454.2378	CSNK1E	1454	TCATCTTGTAGAACTTGCTCTC	hDDR6	1187	1007	1406	1805	659	1740	720	2154	1564	2310	1951	2926	1521	1445	849	1556	1149	1714	1004	1014	854	1142	1549	485
CSNK1E.1454.2380	CSNK1E	1454	ATCTTGTAGAACTTGCTCTCGA	hDDR6	7224	3570	7437	6197	2814	7372	1754	4711	6694	11395	6981	10402	5060	3771	5674	2005	4372	5318	3546	3468	3828	3642	7328	1199
CSNK1E.1454.2494	CSNK1E	1454	TAGATATCTCCGAAGGACCCGC	hDDR6	2452	897	1400	854	396	1226	511	1046	864	2337	1182	1944	1111	364	150	311	697	993	167	695	1220	1711	1380	722
CSPG6.9126.1439	CSPG6	9126	TTTGACTTCATTAAGATCCTGG	hDDR3	4025	5651	4499	3728	2451	2961	1013	3046	1225	1316	2113	2220	7983	6273	4404	8232	1113	966	1892	917	563	336	1953	1262
CSPG6.9126.2647	CSPG6	9126	TTAAGTTCCTGTTCTACTTGGT	hDDR3	2663	2594	2130	1890	1099	1518	769	1507	716	826	1270	917	3517	1936	2248	2351	1041	985	1077	392	420	3550	708	290
CSPG6.9126.3034	CSPG6	9126	TTTAATTCTGTGTTGCACTGCT	hDDR3	28	164	44	233	107	234	40	128	207	198	233	95	170	57	209	96	6	143	3	60	248	1	1	39
CSPG6.9126.573	CSPG6	9126	TTAATCTCTGAGAATCTGGTGC	hDDR3	1116	1850	923	1536	1485	1718	821	931	1727	899	3247	1220	2236	1466	1423	2364	1330	746	973	796	1428	720	675	1467
[truncated: 8,538 more rows]

## Sheet: Analysis
Gene symbol	Entrez ID	LIB	Log2FC TOP2A_T3_vs_T0	log2FC_TOP2A_T5_anch	log2FC_hcA_T3_anch	log2FC_hcA_T5_anch	log2FC_TOP2B_T3_anch	log2FC_TOP2B_T5_anch	log2FC_hcB_T3_anch	log2FC_hcB_T5_anch	TOP2A_T3_Z_c	TOP2A_T5_Z_c	TOP2B_T3_Z_c	TOP2B_T5_Z_c	hcA_T3_Z_c	hcA_T5_Z_c	hcB_T3_Z_c	hcB_T5_Z_c	TOP2A_T3_Z_c_pfprot	TOP2A_T5_Z_c_pfprot	TOP2B_T3_Z_c_pfprot	TOP2B_T5_Z_c_pfprot	hcA_T3_Z_c_pfprot	hcA_T5_Z_c_pfprot	hcB_T3_Z_c_pfprot	hcB_T5_Z_c_pfprot	deltaZ_A_T3	deltaZ_B_T3	deltaLog2FC_A_T3	deltaLog2FC_B_T3	deltaZ_A_T5	deltaZ_B_T5	deltaLog2FC_A_T5	deltaLog2FC_B_T5	Category_A_T5	Category_B_T5
MCM6	4175	hDDR2	-2.49827	-2.83486	-3.03097	-3.97117	-4.10002	-3.17026	-3.44871	-3.15614	-4.34724	-3.28179	-7.2922	-6.26429	-4.30078	-5.82697	-5.72507	-5.65314	-4.4091	-3.10329	-5.89869	-5.63928	-4.36264	-5.64846	-4.33157	-5.02814	0.0464604	1.56713	-0.532699	0.651309	-2.54517	0.611142	-1.13631	0.0141213	Common	Common
XRCC5	7520	hDDR1	-3.05168	-2.18368	-2.84551	-4.03799	-1.85736	-1.88926	-0.604324	-1.29938	-5.26491	-2.57293	-3.22305	-3.48499	-4.05399	-5.92773	-0.734851	-2.38237	-4.13383	-2.01895	-4.00695	-4.11333	-2.92292	-5.37375	-1.51875	-3.01071	1.21092	2.4882	0.206168	1.25304	-3.3548	1.10262	-1.85431	0.589877	Common	Common
PRKDC	5591	hDDR5	-1.63084	-2.48011	-1.37389	-3.51533	-2.04435	-2.5178	-1.99937	-1.86313	-2.90885	-2.89562	-3.56234	-4.8487	-2.09573	-5.13962	-3.18233	-3.37545	-3.34086	-2.48848	-3.55214	-4.41054	-2.52775	-4.73248	-3.17213	-2.93729	0.813116	0.380008	0.256953	0.0449859	-2.244	1.47325	-1.03522	0.654669	Common	Common
H1-4	3008	hDDR2	-0.351564	-0.0695742	-1.28731	-3.0853	-1.06218	0.0105662	-1.50288	-0.836495	-0.78753	-0.271546	-1.78025	0.636921	-1.98052	-4.49119	-2.31129	-1.56697	-0.849397	-0.0930457	-0.386742	1.26192	-2.04239	-4.31269	-0.917789	-0.94197	-1.19299	-0.531047	-0.935745	-0.440707	-4.21964	-2.20389	-3.01573	-0.847061	X-specific	other
DYNC1I2	1781	hDDR2	-1.15135	-1.63431	-2.13971	-3.06247	-1.96383	-2.93475	-3.61352	-2.91493	-2.11374	-1.97489	-3.41624	-5.75333	-3.1148	-4.45677	-6.0142	-5.22824	-2.17561	-1.79639	-2.02273	-5.12833	-3.17666	-4.27827	-4.6207	-4.60323	-1.00106	-2.59796	-0.988366	-1.64968	-2.48188	0.525092	-1.42816	0.0198287	Common	Common
PSMB4	5692	hDDR1	-2.02597	-2.02965	-2.42218	-3.25727	-1.10447	-1.34652	0.0780652	-0.254553	-3.56406	-2.40525	-1.85698	-2.30746	-3.49066	-4.75049	0.462339	-0.541851	-2.43299	-1.85127	-2.64087	-2.9358	-2.35959	-4.19651	-0.321556	-1.17019	0.0733995	2.31932	-0.396201	1.18253	-2.34525	1.76561	-1.22762	1.09197	Common	Y-specific
XRCC6	2547	hDDR1	-1.49091	-1.0356	-1.78918	-3.18968	-0.419781	-0.792678	-0.0981113	-0.486821	-2.67682	-1.32314	-0.614663	-1.10582	-2.64835	-4.64857	0.153253	-0.951003	-1.54575	-0.769162	-1.39856	-1.73416	-1.51727	-4.0946	-0.630642	-1.57934	0.0284743	0.767916	-0.298261	0.321669	-3.32543	0.154817	-2.15408	0.305857	X-specific	Common
CDK1	983	hDDR2	-0.656392	-0.597396	-1.42549	-2.80343	-2.34949	-1.55851	-2.68886	-2.52516	-1.293	-0.846124	-4.11598	-2.76738	-2.1644	-4.06616	-4.39199	-4.54164	-1.35487	-0.667624	-2.72248	-2.14238	-2.22627	-3.88766	-2.99848	-3.91664	-0.871399	-0.276004	-0.769099	-0.339375	-3.22003	-1.77426	-2.20603	-0.966651	X-specific	Common
PSMA1	5682	hDDR1	-2.74478	-2.19893	-2.63367	-2.97955	-1.08261	-1.43883	-0.879159	-2.00977	-4.756	-2.58953	-1.81731	-2.50772	-3.7721	-4.33174	-1.21702	-3.63376	-3.62492	-2.03555	-2.60121	-3.13606	-2.64102	-3.77776	-2.00092	-4.2621	0.9839	0.600289	0.111108	0.203447	-1.74221	-1.12604	-0.780621	-0.570947	Common	Common
HNRNPU	3192	hDDR2	-1.07437	-1.19264	-1.45691	-2.72269	-1.49753	-1.7837	-2.42112	-2.38098	-1.9861	-1.4941	-2.57017	-3.25597	-2.2062	-3.94443	-3.92226	-4.28766	-2.04797	-1.31559	-1.17666	-2.63097	-2.26807	-3.76592	-2.52876	-3.66266	-0.220099	-1.3521	-0.382533	-0.923593	-2.45033	-1.03169	-1.53006	-0.597276	X-specific	Common
RPL13	6137	hDDR2	-1.46788	-1.90477	-1.44253	-2.71832	-2.41872	-1.94387	-3.29486	-2.57419	-2.63862	-2.26931	-4.24159	-3.60348	-2.18707	-3.93782	-5.45516	-4.62801	-2.70049	-2.09081	-2.84809	-2.97848	-2.24894	-3.75932	-4.06165	-4.00301	0.451545	-1.21357	0.0253463	-0.876146	-1.66851	-1.02453	-0.813542	-0.630316	Common	Common
RPA1	6117	hDDR1	-1.6024	-1.53366	-1.85452	-2.95723	-1.33629	-1.22114	-0.600616	-0.763679	-2.86168	-1.86533	-2.27761	-2.03542	-2.73529	-4.29808	-0.728345	-1.4387	-1.73061	-1.31135	-3.0615	-2.66375	-1.60422	-3.7441	-1.51224	-2.06704	0.126392	1.54926	-0.252117	0.735675	-2.43275	0.596712	-1.42357	0.457457	X-specific	Common
SMARCA5	8467	hDDR6	-1.43263	-0.831623	-1.61998	-2.27069	-1.13022	-1.28369	-1.42692	-2.04517	-2.58017	-1.1011	-1.9037	-2.17112	-2.4232	-3.26287	-2.17803	-3.69612	-2.92881	-1.52587	-2.70785	-2.9005	-2.77184	-3.68763	-2.98218	-4.4255	0.156971	-0.27433	-0.187349	-0.296708	-2.16177	-1.525	-1.43907	-0.761488	Common	Common
RAD51	5888	hDDR1	-1.50582	-1.10378	-1.61302	-2.91428	-0.244554	-0.552158	0.574341	0.19553	-2.70154	-1.39737	-0.296727	-0.583983	-2.41393	-4.23331	1.33301	0.250993	-1.57046	-0.843388	-1.08062	-1.21232	-1.28286	-3.67933	0.549115	-0.377342	0.287604	1.62974	-0.107194	0.818896	-2.83594	0.834976	-1.8105	0.747688	X-specific	other
LARP1	23367	hDDR4	-0.506276	0.504005	-0.501951	-1.60094	-0.845057	-1.61019	-1.01178	-1.23438	-1.04408	0.352843	-1.3863	-2.87952	-0.935465	-2.25297	-1.44969	-2.26787	-1.9077	-0.9397	-1.14224	-3.00834	-1.79908	-3.54551	-1.20563	-2.39669	0.108611	-0.0633974	0.00432526	-0.166722	-2.60581	0.611645	-2.10495	0.375807	X-specific	Common
HNRNPA2B1	3181	hDDR2	-0.887779	-1.10766	-1.48436	-2.57613	-1.3278	-1.68513	-2.07174	-1.46869	-1.67669	-1.40159	-2.26219	-3.04211	-2.24274	-3.72342	-3.3093	-2.68062	-1.73856	-1.22309	-0.868686	-2.41711	-2.30461	-3.54492	-1.9158	-2.05562	-0.56605	-1.04711	-0.596585	-0.743947	-2.32183	0.361486	-1.46846	0.216436	X-specific	Common
PPP1R12A	4659	hDDR2	-1.16849	-1.81666	-1.55695	-2.47304	-2.21004	-2.22449	-3.46951	-3.2041	-2.14217	-2.17339	-3.86296	-4.21233	-2.33933	-3.56798	-5.76156	-5.73764	-2.20404	-1.99489	-2.46946	-3.58733	-2.4012	-3.38948	-4.36805	-5.11263	-0.197159	-1.8986	-0.388461	-1.25947	-1.39458	-1.5253	-0.656379	-0.979606	Common	Common
SF3B2	10992	hDDR3	-1.5545	-1.67602	-1.84112	-2.64066	-1.0977	-1.61012	-1.39776	-0.02918	-2.78226	-2.02029	-1.84469	-2.87937	-2.71747	-3.82074	-2.12687	-0.144845	-1.91299	-1.56562	-1.90036	-2.57206	-1.8482	-3.36606	-2.18253	0.162459	0.0647878	-0.282176	-0.286622	-0.300067	-1.80044	2.73452	-0.964646	1.58094	Common	Y-specific
PPP1CA	5499	hDDR2	0.596256	0.0169509	-0.843866	-2.44262	-1.67337	-1.65365	-1.62796	-0.982711	0.78416	-0.177356	-2.88921	-2.97382	-1.39044	-3.52212	-2.53073	-1.82454	0.722293	0.00114412	-1.49571	-2.34882	-1.45231	-3.34362	-1.13722	-1.19954	-2.1746	0.358486	-1.44012	0.0454109	-3.34476	1.14928	-2.45957	0.670943	X-specific	Y-specific
RFC2	5982	hDDR1	-1.22937	-0.0974058	-1.75751	-2.68539	-0.36117	-1.07446	0.531948	0.764202	-2.24312	-0.301843	-0.508317	-1.71717	-2.60621	-3.88817	1.25864	1.25274	-1.11204	0.252136	-1.29221	-2.34551	-1.47513	-3.33419	0.47474	0.624405	-0.363092	1.76695	-0.528143	0.893118	-3.58633	2.96991	-2.58798	1.83866	X-specific	Y-specific
DHX9	1660	hDDR2	-1.54735	-2.35814	-1.82045	-2.42209	-2.62392	-3.36479	-2.98184	-3.86249	-2.77041	-2.76284	-4.61391	-6.68635	-2.68996	-3.49116	-4.90598	-6.89742	-2.83228	-2.58434	-3.22041	-6.06134	-2.75183	-3.31266	-3.51247	-6.27241	0.0804469	-0.292065	-0.273096	-0.357918	-0.728319	-0.211071	-0.063955	-0.497698	Common	Common
PSMB2	5690	hDDR6	-0.523537	-0.349862	-0.481597	-1.98593	-0.935051	-0.418215	-1.04518	-1.32434	-1.0727	-0.576663	-1.54958	-0.293376	-0.908381	-2.83348	-1.5083	-2.42633	-1.42135	-1.00143	-2.35373	-1.02275	-1.25703	-3.25825	-2.31245	-3.15571	0.164317	0.0412831	0.0419393	-0.110134	-2.25681	-2.13296	-1.63607	-0.906123	X-specific	X-specific
NONO	4841	hDDR1	-1.1985	-0.269847	-1.66848	-2.62474	-0.54336	-0.373578	0.832555	-0.113407	-2.19193	-0.48956	-0.838888	-0.196529	-2.48774	-3.79672	1.78602	-0.293215	-1.06086	0.0644194	-1.62278	-0.824863	-1.35667	-3.24274	1.00213	-0.92155	-0.29581	2.62491	-0.469982	1.37592	-3.30716	-0.096686	-2.35489	0.260171	X-specific	other
EFTUD2	9343	hDDR3	-1.84025	-2.88865	-1.44342	-2.52532	-0.285477	-2.64489	-0.738676	-1.05558	-3.2561	-3.34035	-0.370977	-5.12442	-2.18826	-3.64681	-0.97056	-1.9529	-2.38683	-2.88568	-0.42664	-4.81712	-1.31899	-3.19214	-1.02622	-1.64559	1.06784	-0.599583	0.396829	-0.4532	-0.30646	3.17153	0.363335	1.58931	Common	Common
RUVBL1	8607	hDDR1	-2.03734	-1.92297	-2.14321	-2.58892	-0.866926	-1.44201	-1.03421	-0.761277	-3.58291	-2.28912	-1.42598	-2.51463	-3.11946	-3.74271	-1.48905	-1.43447	-2.45183	-1.73514	-2.20987	-3.14297	-1.98838	-3.18873	-2.27294	-2.06281	0.46345	-0.0630739	-0.105877	-0.167286	-1.45359	1.08016	-0.665949	0.680735	Common	Common
FZR1	51343	hDDR6	-0.232439	0.416105	-0.241948	-1.93291	0.0502129	0.505257	-0.573408	-0.234642	-0.589996	0.257156	0.238108	1.71022	-0.589484	-2.75353	-0.680612	-0.506777	-0.938643	-0.167612	-0.566041	0.980841	-0.938132	-3.1783	-1.48476	-1.23615	0.000511085	-0.91872	-0.00950846	-0.623621	-3.01069	-2.21699	-2.34901	-0.739899	X-specific	other
PPP1R7	5510	hDDR2	-1.26489	-1.7811	-1.93906	-2.31421	-2.36494	-1.41794	-2.14605	-2.36609	-2.30202	-2.13468	-4.14402	-2.46241	-2.84779	-3.32849	-3.43967	-4.26144	-2.36389	-1.95618	-2.75052	-1.83741	-2.90966	-3.14999	-2.04616	-3.63644	-0.545774	0.704357	-0.674171	0.218895	-1.19381	-1.79903	-0.533119	-0.94815	Common	Common
PSMA5	5686	hDDR1	-2.17816	-1.61743	-2.0007	-2.56177	-1.0844	-1.1353	0.484191	-0.56977	-3.81641	-1.95652	-1.82056	-1.84918	-2.92982	-3.70177	1.17485	-1.09712	-2.68534	-1.40254	-2.60446	-2.47752	-1.79874	-3.14779	0.390954	-1.72546	0.886595	2.99541	0.177454	1.56859	-1.74525	0.752062	-0.944336	0.56553	X-specific	Common
XAB2	56949	hDDR1	-1.07257	-0.83075	-1.32002	-2.55609	-0.294787	-0.753457	0.582063	0.940594	-1.98311	-1.10015	-0.38787	-1.02073	-2.02405	-3.69321	1.34656	1.56346	-0.852033	-0.546169	-1.17177	-1.64906	-0.892973	-3.13923	0.562663	0.935129	-0.0409407	1.73443	-0.247452	0.876851	-2.59306	2.58419	-1.72534	1.69405	X-specific	Y-specific
RRM1	6240	hDDR2	-1.21914	-1.87117	-0.99659	-2.26787	-2.34659	-2.31599	-2.39216	-1.68477	-2.22615	-2.23273	-4.11072	-4.41085	-1.59367	-3.25862	-3.87145	-3.06125	-2.28802	-2.05423	-2.71722	-3.78585	-1.65554	-3.08011	-2.47794	-2.43624	0.632482	0.239274	0.222546	-0.0455711	-1.02588	1.34961	-0.396702	0.631229	Common	Common
PSMB5	5693	hDDR6	-0.629685	0.305332	-0.088606	-1.85799	-0.820373	-1.34608	-1.32448	-1.91983	-1.24872	0.136571	-1.34151	-2.3065	-0.385436	-2.64056	-1.9983	-3.47532	-1.59736	-0.288197	-2.14566	-3.03587	-0.734084	-3.06532	-2.80245	-4.2047	0.863279	-0.656789	0.541079	-0.504106	-2.77713	-1.16883	-2.16332	-0.573751	X-specific	Common
PRKDC	5591	hDDR1	-2.44252	-1.67206	-2.49528	-2.50173	-1.35757	-1.97594	-0.929336	-1.44015	-4.25478	-2.01599	-2.31622	-3.67306	-3.58794	-3.61125	-1.30505	-2.63035	-3.12371	-1.46201	-3.10011	-4.3014	-2.45686	-3.05727	-2.08895	-3.25868	0.666847	1.01116	-0.0527573	0.428235	-1.59526	1.04271	-0.829672	0.535789	X-specific	Common
CDK1	983	hDDR6	-0.853544	-0.345805	-1.20525	-1.84911	-0.670216	-1.21	-1.08474	-1.02157	-1.61992	-0.572247	-1.06906	-2.01126	-1.87132	-2.62717	-1.5777	-1.89299	-1.96857	-0.997015	-1.87321	-2.74064	-2.21997	-3.05194	-2.38184	-2.62236	-0.251404	-0.508636	-0.351703	-0.414523	-2.05492	0.118274	-1.5033	0.188436	X-specific	Common
SF3A3	10946	hDDR3	-1.3055	-2.23942	-1.12966	-2.42579	-2.16018	-2.25185	-0.806924	-1.84586	-2.36936	-2.6336	-3.77249	-4.27168	-1.77074	-3.49674	-1.09029	-3.34502	-1.50009	-2.17893	-3.82815	-3.96438	-0.901475	-3.04206	-1.14596	-3.03772	0.598616	2.68219	0.175838	1.35325	-0.863136	0.926658	-0.186376	0.405989	Common	Common
HCFC1	3054	hDDR2	-0.626312	-0.669717	-1.37724	-2.22015	-1.69722	-1.57152	-2.12513	-1.20198	-1.24312	-0.924852	-2.93249	-2.79563	-2.10019	-3.18665	-3.40297	-2.21079	-1.30499	-0.746351	-1.53899	-2.17062	-2.16206	-3.00815	-2.00946	-1.58579	-0.85707	-0.470476	-0.750927	-0.427908	-2.2618	0.584835	-1.55043	0.369545	X-specific	Common
RPS3	6188	hDDR1	-0.49902	0.288692	-0.758429	-2.46323	0.0703884	-0.142671	0.592072	-0.127142	-1.03204	0.118456	0.274715	0.304452	-1.27675	-3.55319	1.36412	-0.31741	0.0990303	0.672435	-0.50918	-0.323883	-0.145681	-2.99921	0.580222	-0.945745	-0.244711	1.0894	-0.259409	0.521684	-3.67165	-0.621863	-2.75192	0.0155291	X-specific	other
PPP2R5C	5527	hDDR1	-1.77301	-0.708522	-2.14006	-2.4559	-0.685872	-1.05395	-0.475452	-1.0776	-3.1446	-0.967094	-1.09747	-1.67268	-3.11526	-3.54213	-0.508757	-1.99169	-2.01352	-0.413115	-1.88136	-2.30101	-1.98419	-2.98815	-1.29265	-2.62002	0.0293358	0.588709	-0.367049	0.21042	-2.57504	-0.319005	-1.74738	-0.0236481	X-specific	Common
UBE3A	7337	hDDR3	-2.65786	-3.5553	-2.37073	-2.3692	-1.03016	-3.01986	-1.68698	-2.16723	-4.61187	-4.06604	-1.72215	-5.93798	-3.4222	-3.4114	-2.63428	-3.91113	-3.7426	-3.61137	-1.77782	-5.63068	-2.55293	-2.95673	-2.68994	-3.60382	1.18967	-0.912125	0.287136	-0.656823	0.654645	2.02686	1.1861	0.852636	Common	Common
SNRPD2	6633	hDDR3	-1.53084	-2.53969	-2.048	-2.35283	-0.716652	-2.20676	-1.33868	-1.00346	-2.74303	-2.96047	-1.15332	-4.17386	-2.99276	-3.38672	-2.02322	-1.86108	-1.87376	-2.5058	-1.20898	-3.86656	-2.12349	-2.93205	-2.07888	-1.55378	-0.249724	-0.869902	-0.517154	-0.622031	-0.426245	2.31278	0.186861	1.20331	Common	Common
PSMB7	5695	hDDR1	-1.72476	-1.07955	-1.36789	-2.3934	-0.745644	-0.959648	-0.277117	-1.07789	-3.06459	-1.37098	-1.20592	-1.46808	-2.08775	-3.44789	-0.160796	-1.9922	-1.93351	-0.817005	-1.98981	-2.09642	-0.956671	-2.89391	-0.944691	-2.62054	0.97684	1.04512	0.356874	0.468527	-2.07691	-0.524121	-1.31385	-0.118243	X-specific	Common
TOP1	7150	hDDR3	-1.81678	-1.95799	-1.99568	-2.30973	-1.76855	-2.63272	-1.68565	-1.94153	-3.21718	-2.32724	-3.0619	-5.09804	-2.92314	-3.32173	-2.63194	-3.51355	-2.34791	-1.87257	-3.11757	-4.79073	-2.05387	-2.86706	-2.6876	-3.20625	0.294043	0.42997	-0.178897	0.0828997	-0.994487	1.58448	-0.351742	0.691192	Common	Common
PSMD1	5707	hDDR6	-1.30019	-0.676548	-0.572101	-1.71365	-0.573524	-0.263253	-1.08224	-0.995657	-2.36056	-0.932287	-0.89362	0.0428357	-1.02881	-2.42292	-1.57331	-1.84734	-2.70921	-1.35706	-1.69777	-0.68654	-1.37746	-2.84769	-2.37746	-2.57672	1.33175	-0.67969	0.728092	-0.508715	-1.49064	-1.89018	-1.03711	-0.732404	X-specific	X-specific
SNRPE	6635	hDDR3	-1.30536	-2.07112	-1.79159	-2.22257	-1.74115	-1.92359	-0.983719	-2.28899	-2.36913	-2.45039	-3.01219	-3.55948	-2.65156	-3.1903	-1.40046	-4.12562	-1.49986	-1.99572	-3.06786	-3.25218	-1.78229	-2.73563	-1.45613	-3.81831	-0.282436	1.61173	-0.486235	0.757431	-0.73991	-0.566134	-0.151452	-0.365397	Common	Common
MDC1	9656	hDDR1	-1.12394	-0.227045	-1.32678	-2.27204	0.0749613	-0.573952	0.556405	0.575764	-2.0683	-0.442966	0.283012	-0.631266	-2.03304	-3.2649	1.30154	0.920797	-0.937225	0.111014	-0.500883	-1.2596	-0.901967	-2.71092	0.517648	0.292462	0.0352579	1.01853	-0.202834	0.481444	-2.82194	1.55206	-2.045	1.14972	X-specific	other
EWSR1	2130	hDDR2	-0.391301	-1.21654	-0.760437	-2.01145	-0.919348	-1.12718	-1.63769	-0.0657662	-0.853423	-1.52012	-1.52109	-1.83157	-1.27943	-2.87196	-2.5478	-0.209293	-0.915291	-1.34162	-0.127587	-1.20657	-1.34129	-2.69346	-1.1543	0.41571	-0.426003	-1.02671	-0.369135	-0.718345	-1.35185	1.62228	-0.79491	1.06142	X-specific	other
SF3B5	83443	hDDR5	-0.617069	-0.730796	0.00885361	-2.14178	-0.933779	-0.374901	0.132248	0.511197	-1.22779	-0.991341	-1.54728	-0.199401	-0.255749	-3.06848	0.557397	0.807058	-1.65981	-0.5842	-1.53708	0.238756	-0.687762	-2.66134	0.567595	1.24521	0.972045	2.10467	0.625922	1.06603	-2.07714	1.00646	-1.41098	0.886099	X-specific	other
PSMD11	5717	hDDR6	-1.09986	-0.732077	-0.942627	-1.56555	-0.58553	-0.829339	-0.701501	-0.806494	-2.02837	-0.992735	-0.915402	-1.18536	-1.52186	-2.19961	-0.905339	-1.51412	-2.37702	-1.4175	-1.71955	-1.91474	-1.87051	-2.62438	-1.70949	-2.2435	0.506508	0.010064	0.157235	-0.115971	-1.20687	-0.328764	-0.833477	0.0228444	X-specific	Common
NEK1	4750	hDDR6	-0.848361	-0.671464	-0.872413	-1.56401	-0.200923	-0.366771	-0.678017	-0.671108	-1.61133	-0.926753	-0.21756	-0.18176	-1.42843	-2.19728	-0.864139	-1.27563	-1.95997	-1.35152	-1.02171	-0.911136	-1.77708	-2.62205	-1.66829	-2.00501	0.182897	-0.646579	-0.024052	-0.477095	-1.27053	-1.09387	-0.892548	-0.304337	X-specific	X-specific
SF3B6	51639	hDDR4	-0.0848556	1.16382	0.228363	-0.970194	-1.10585	-1.20604	-1.30381	-0.71953	-0.34527	1.07111	-1.85948	-2.00266	0.0363476	-1.30188	-1.96203	-1.36093	-1.20889	-0.221433	-1.61542	-2.13148	-0.827271	-2.59442	-1.71797	-1.48975	0.381618	-0.102554	0.313219	-0.197963	-2.37299	0.641724	-2.13402	0.486507	X-specific	Y-specific
SAE1	10055	hDDR3	-1.62342	-2.69844	-1.86633	-2.12069	-1.00932	-2.50854	-1.70182	-3.1211	-2.89655	-3.13328	-1.68435	-4.8286	-2.75101	-3.03668	-2.66031	-5.59143	-2.02728	-2.67861	-1.74001	-4.5213	-1.88174	-2.58201	-2.71597	-5.28412	0.14554	-0.975962	-0.242903	-0.692497	0.0965967	-0.762824	0.577744	-0.612562	Common	Common
ITGB1	3688	hDDR2	-0.684139	-1.49748	-0.536938	-1.9259	-2.08752	-2.40564	-1.60027	-2.12503	-1.33901	-1.82594	-3.64065	-4.60535	-0.982021	-2.74296	-2.48215	-3.83679	-1.40088	-1.64744	-2.24715	-3.98034	-1.04389	-2.56446	-1.08864	-3.21178	0.35699	1.1585	0.147201	0.487247	-0.917021	0.768561	-0.42842	0.280614	Common	Common
WNT1	7471	hDDR6	0.34332	1.02407	-0.359423	-1.50719	1.09361	0.905444	0.533635	0.905766	0.364737	0.918975	2.13128	2.57847	-0.745807	-2.11161	1.26159	1.50211	0.0160897	0.494207	1.32714	1.8491	-1.09445	-2.53637	0.457445	0.772736	-1.11054	-0.869691	-0.702743	-0.559979	-3.03058	-1.07636	-2.53126	0.000321405	X-specific	other
UBR5	51366	hDDR6	-0.602519	-0.419579	-0.484133	-1.47253	-0.770049	-1.2899	-1.59975	-2.16315	-1.20367	-0.652556	-1.2502	-2.18461	-0.911755	-2.05934	-2.48123	-3.90394	-1.55232	-1.07732	-2.05435	-2.91398	-1.2604	-2.48411	-3.28538	-4.63332	0.291914	-1.23103	0.118387	-0.829698	-1.40679	-1.71934	-1.05295	-0.873249	X-specific	Common
PSMA3	5684	hDDR6	-1.01184	-0.293728	-0.516084	-1.46808	-0.218442	-0.30748	-1.31803	-1.3543	-1.88241	-0.515556	-0.249348	-0.0531206	-0.954271	-2.05262	-1.98699	-2.47911	-2.23106	-0.940324	-1.0535	-0.782496	-1.30292	-2.47739	-2.79114	-3.20848	0.928141	-1.73764	0.495757	-1.09959	-1.53707	-2.42599	-1.17435	-1.04682	X-specific	X-specific
RBMX	27316	hDDR4	-0.290886	0.58973	-0.33551	-0.875019	-0.911317	-0.644665	-1.28487	-0.0212956	-0.686913	0.446162	-1.50652	-0.784688	-0.713986	-1.15837	-1.92881	-0.130956	-1.55053	-0.846381	-1.26246	-0.913508	-1.5776	-2.45091	-1.68475	-0.259776	-0.0270728	-0.422286	-0.044624	-0.373553	-1.60453	0.653732	-1.46475	0.62337	X-specific	other
SFPQ	6421	hDDR6	-0.260152	0.378371	-0.622739	-1.44897	-0.0355932	-0.504101	-0.553162	0.102863	-0.635949	0.216079	0.0824187	-0.479715	-1.09619	-2.02382	-0.645091	0.0877556	-0.984597	-0.208689	-0.72173	-1.20909	-1.44484	-2.44859	-1.44924	-0.64162	-0.460246	-0.72751	-0.362587	-0.517569	-2.2399	0.567471	-1.82735	0.606964	X-specific	other
POLQ	10721	hDDR1	-1.39102	-1.01929	-1.52086	-2.09056	-0.361291	-0.85819	0.19859	-0.959686	-2.51117	-1.30539	-0.508537	-1.24796	-2.2913	-2.99125	0.673789	-1.78398	-1.38009	-0.751408	-1.29243	-1.87629	-1.16023	-2.43728	-0.110106	-2.41232	0.219862	1.18233	-0.129844	0.559881	-1.68587	-0.536024	-1.07128	-0.101497	X-specific	Common
PSMA2	5683	hDDR6	-0.948545	-0.348389	-0.189963	-1.43991	-0.370577	-0.953013	-0.657232	-0.83136	-1.77745	-0.575059	-0.525387	-1.45369	-0.52031	-2.01016	-0.827673	-1.55793	-2.1261	-0.999828	-1.32954	-2.18306	-0.868957	-2.43493	-1.63182	-2.2873	1.25714	-0.302286	0.758582	-0.286655	-1.4351	-0.104239	-1.09153	0.121653	X-specific	Common
CCT4	10575	hDDR3	-2.88137	-2.09246	-1.98869	-2.00986	-2.02955	-2.41359	-1.99254	-2.28777	-4.98249	-2.47362	-3.53547	-4.62259	-2.91383	-2.86957	-3.17035	-4.12348	-4.11322	-2.01895	-3.59113	-4.31529	-2.04456	-2.4149	-3.22601	-3.81617	2.06866	0.365118	0.892682	0.0370054	-0.395945	0.499116	0.0825944	0.125814	Common	Common
TOPBP1	11073	hDDR1	-2.13409	-1.33388	-1.13879	-2.06159	-0.371198	-1.00122	-0.159967	-0.0556188	-3.74335	-1.64785	-0.526512	-1.55828	-1.7829	-2.94756	0.0447326	-0.191418	-2.61227	-1.09387	-1.31041	-2.18661	-0.651823	-2.39358	-0.739162	-0.819753	1.96045	0.571244	0.995298	0.21123	-1.29971	1.36686	-0.727703	0.9456	X-specific	Y-specific
LUC7L3	51747	hDDR4	-0.132889	0.49753	-0.740546	-0.824211	-0.50449	-1.19404	-1.01457	-1.52745	-0.42492	0.345794	-0.768362	-1.97663	-1.25296	-1.08176	-1.45459	-2.78413	-1.28854	-0.946749	-0.524301	-2.10545	-2.11658	-2.3743	-1.21053	-2.91295	-0.828038	-0.686228	-0.607657	-0.51008	-1.42755	-0.807494	-1.32174	-0.333408	X-specific	Common
SSRP1	6749	hDDR1	-1.39657	-1.08112	-1.6544	-2.04807	-0.588069	-0.867497	-0.331834	-0.818033	-2.52037	-1.37269	-0.92001	-1.26815	-2.469	-2.92718	-0.256792	-1.53445	-1.3893	-0.818716	-1.70391	-1.89648	-1.33793	-2.3732	-1.04069	-2.16279	0.0513696	0.663218	-0.257832	0.256235	-1.55449	-0.266301	-0.966954	0.049464	X-specific	Common
CRNKL1	51340	hDDR4	-0.840595	-0.0997151	-1.16079	-0.811252	-0.657252	-1.011	-1.09978	-0.874356	-1.59845	-0.304357	-1.04554	-1.5795	-1.81216	-1.06222	-1.60409	-1.63367	-2.46207	-1.5969	-0.801476	-1.70833	-2.67578	-2.35476	-1.36003	-1.76249	-0.213714	-0.55855	-0.320192	-0.44253	-0.75786	-0.0541624	-0.711537	0.136647	Common	Common
BABAM2	9577	hDDR1	-1.62111	-0.618097	-1.58221	-2.02608	-0.564078	-0.774856	0.288187	-0.729645	-2.89271	-0.868658	-0.876479	-1.06715	-2.37294	-2.89402	0.830978	-1.37875	-1.76164	-0.314679	-1.66037	-1.69549	-1.24186	-2.34004	0.047083	-2.00709	0.519774	1.70746	0.0389028	0.852265	-2.02536	-0.311598	-1.40798	0.0452105	X-specific	Common
RAD17	5884	hDDR1	-1.70813	-0.655296	-1.1621	-1.9896	-0.323373	-0.858132	0.415566	-0.560207	-3.037	-0.909153	-0.439738	-1.24783	-1.81392	-2.83902	1.05445	-1.08028	-1.90593	-0.355174	-1.22363	-1.87617	-0.682841	-2.28504	0.270559	-1.70861	1.22309	1.49419	0.546022	0.73894	-1.92986	0.167554	-1.33431	0.297925	X-specific	Common
HSPE1	3336	hDDR2	-0.906902	-1.17746	-0.949222	-1.71734	-1.8473	-1.32515	-1.91934	-1.77638	-1.7084	-1.47757	-3.20479	-2.2611	-1.53064	-2.42847	-3.04192	-3.22262	-1.77027	-1.29907	-1.81129	-1.63609	-1.59251	-2.24997	-1.64841	-2.59762	0.177763	0.162874	-0.0423195	-0.0720372	-0.9509	-0.961525	-0.539874	-0.451221	X-specific	Common
STUB1	10273	hDDR1	-1.3103	-0.784077	-1.64117	-1.95655	0.464624	0.200232	0.680868	0.23212	-2.37732	-1.04934	0.990028	1.04843	-2.4514	-2.78918	1.5199	0.315449	-1.24624	-0.495362	0.206133	0.420091	-1.32032	-2.2352	0.736007	-0.312885	-0.0740785	0.529874	-0.330871	0.216244	-1.73984	-0.732977	-1.17247	0.0318878	X-specific	other
DEK	7913	hDDR3	-0.692025	-1.23455	-1.35575	-1.8817	-0.598948	-1.39104	-0.593267	-0.997771	-1.35209	-1.53972	-0.939749	-2.40405	-2.0716	-2.67631	-0.715453	-1.85107	-0.48282	-1.08505	-0.995411	-2.09675	-1.20233	-2.22164	-0.771116	-1.54377	-0.719514	0.224295	-0.663729	0.00568033	-1.13659	0.552982	-0.647144	0.393272	X-specific	Common
SF3B1	23451	hDDR4	0.444853	0.476755	-0.0192803	-0.713004	-1.14137	-0.581924	-1.42739	-1.05873	0.533101	0.323178	-1.92393	-0.648564	-0.293186	-0.914071	-2.17884	-1.95844	-0.330517	-0.969365	-1.67987	-0.777384	-1.1568	-2.20661	-1.93478	-2.08726	-0.826287	-0.254912	-0.464133	-0.286021	-1.23725	-1.30988	-1.18976	-0.476801	X-specific	X-specific
HSPA9	3313	hDDR2	-0.367671	-0.884193	-0.365617	-1.68536	-1.10006	-0.783899	-2.12253	-1.51384	-0.81424	-1.15833	-1.84899	-1.08677	-0.754049	-2.38026	-3.39841	-2.76015	-0.876107	-0.979825	-0.455485	-0.461772	-0.815916	-2.20176	-2.00491	-2.13515	0.0601909	-1.54942	0.00205412	-1.02247	-1.22194	-1.67338	-0.801169	-0.72994	X-specific	X-specific
NUP205	23165	hDDR4	0.629926	1.54479	-0.81115	-0.70562	0.0794916	-0.473371	-1.313	0.216727	0.839992	1.48583	0.291232	-0.413043	-1.34691	-0.902937	-1.97815	0.288333	-0.0236267	0.193285	0.535293	-0.541863	-2.21053	-2.19548	-1.73409	0.159513	-2.1869	-2.26939	-1.44108	-1.39249	-2.38876	0.701376	-2.25041	0.690098	X-specific	other
BAZ1B	9031	hDDR1	-1.09084	-0.48356	-1.25864	-1.92956	-0.643148	-0.966062	0.302881	0.64036	-2.01342	-0.722204	-1.01995	-1.482	-1.94238	-2.74847	0.856758	1.03459	-0.882342	-0.168224	-1.80384	-2.11033	-0.811304	-2.1945	0.0728626	0.40625	0.071038	1.8767	-0.167799	0.946029	-2.02627	2.51658	-1.446	1.60642	X-specific	Y-specific
PCM1	5108	hDDR2	-0.627673	-1.49916	-1.25901	-1.67881	-1.67173	-1.4775	-1.99301	-1.41569	-1.24538	-1.82777	-2.88623	-2.59164	-1.94287	-2.37038	-3.17117	-2.58725	-1.30725	-1.64927	-1.49272	-1.96664	-2.00474	-2.19188	-1.77767	-1.96225	-0.697493	-0.284942	-0.631341	-0.321282	-0.542609	0.00438545	-0.179646	0.0618151	Common	Common
PNPT1	87178	hDDR5	-0.974803	-1.86436	-0.00628374	-1.82503	-0.84953	-0.856401	-0.331413	-1.20837	-1.82099	-2.22532	-1.39441	-1.24408	-0.275892	-2.59086	-0.256054	-2.22204	-2.25301	-1.81818	-1.38421	-0.805919	-0.707905	-2.18372	-0.245856	-1.78389	1.5451	1.13836	0.968519	0.518117	-0.365543	-0.977968	0.0393303	-0.351965	Common	X-specific
RAD9A	5883	hDDR1	-0.718617	0.0557519	-1.6454	-1.90995	-0.269941	-0.113606	0.667226	-0.0214524	-1.39618	-0.135118	-0.342789	0.367513	-2.45703	-2.71891	1.49597	-0.131232	-0.265109	0.418861	-1.12668	-0.260822	-1.32596	-2.16493	0.712072	-0.759567	-1.06085	1.83876	-0.926788	0.937167	-2.58379	-0.498745	-1.9657	0.0921536	X-specific	other
PPP2R1A	5518	hDDR2	-0.685317	-1.27625	-0.641558	-1.65797	-1.1051	-0.500353	-1.56711	-1.65186	-1.34096	-1.58511	-1.85812	-0.471583	-1.12124	-2.33896	-2.42396	-3.00328	-1.40283	-1.40661	-0.46462	0.153419	-1.1831	-2.16046	-1.03046	-2.37827	0.219728	-0.56584	0.0437588	-0.462007	-0.753846	-2.53169	-0.381721	-1.15151	X-specific	X-specific
EPB41L2	2037	hDDR2	-0.617723	-1.07196	-0.794664	-1.64976	-1.61791	-1.5142	-2.2832	-1.65585	-1.22888	-1.36273	-2.78859	-2.67126	-1.32497	-2.32658	-3.68028	-3.01031	-1.29075	-1.18423	-1.39508	-2.04626	-1.38684	-2.14808	-2.28678	-2.38531	-0.0960932	-0.891692	-0.176941	-0.665284	-0.963856	-0.339049	-0.577802	-0.141647	X-specific	Common
DDX6	1656	hDDR2	-0.536808	-1.25075	-0.618893	-1.6241	-1.27822	-1.05619	-2.10311	-1.31231	-1.0947	-1.55735	-2.17224	-1.67755	-1.09108	-2.28789	-3.36433	-2.40515	-1.15657	-1.37885	-0.778737	-1.05255	-1.15294	-2.10939	-1.97082	-1.78014	0.00362767	-1.19208	-0.082085	-0.824884	-0.730541	-0.727599	-0.373357	-0.256119	X-specific	X-specific
PSMA4	5685	hDDR6	-1.15755	-0.121993	-0.812586	-1.20534	-0.616298	-0.389738	-1.72064	-0.592944	-2.12403	-0.328609	-0.971229	-0.231591	-1.34882	-1.65645	-2.69333	-1.13794	-2.47268	-0.753377	-1.77538	-0.960966	-1.69747	-2.08122	-3.49748	-1.86732	0.775211	-1.7221	0.344965	-1.10434	-1.32784	-0.906353	-1.08335	-0.203206	X-specific	X-specific
MFAP1	4236	hDDR2	-0.423564	-0.817085	-0.430084	-1.59859	-1.33647	-1.5174	-1.81112	-1.18825	-0.906923	-1.08527	-2.27793	-2.6782	-0.839834	-2.24943	-2.85206	-2.18661	-0.96879	-0.906774	-0.88442	-2.0532	-0.901701	-2.07093	-1.45855	-1.5616	0.0670889	-0.574132	-0.00651981	-0.474649	-1.16415	0.491595	-0.78151	0.329152	X-specific	Common
SNRPD1	6632	hDDR3	-1.72714	-2.93265	-1.47733	-1.77084	-1.37009	-2.33225	-1.0961	-1.11034	-3.06853	-3.38824	-2.33893	-4.44613	-2.23337	-2.50916	-1.59762	-2.04936	-2.19926	-2.93357	-2.39459	-4.13883	-1.36411	-2.05449	-1.65328	-1.74205	0.835157	0.741306	0.249813	0.273991	0.87908	2.39677	1.1618	1.22192	Common	Common
HSPA4	3308	hDDR2	0.228196	0.0841395	0.221626	-1.58414	-0.718458	-0.670245	-1.2364	-0.921366	0.173837	-0.104216	-1.15659	-0.840187	0.0273827	-2.22763	-1.84377	-1.71648	0.111969	0.0742845	0.236914	-0.215184	-0.0344849	-2.04913	-0.450263	-1.09147	-0.146454	-0.687177	-0.00656967	-0.517941	-2.12341	-0.876291	-1.66828	-0.251121	X-specific	other
[truncated: 2,029 more rows]

## Sheet: TOP2hc isoforms categories
Gene symbol	LIB	Entrez ID	TOP2A-hc T5	TOP2B-hc T5	Category					Gene symbol	LIB	Entrez ID	TOP2A-hc T5	TOP2B-hc T5	Category	50 common		Gene symbol	LIB	Entrez ID	TOP2A-hc T5	TOP2B-hc T5	Category	48 TOP2A-hc-biased		Gene symbol	LIB	Entrez ID	TOP2A-hc T5	TOP2B-hc T5	Category	51 TOP2B-hc-biased		Hits	Percentage
[truncated: 149 more rows]

[truncated: 3 more sheets: Functional enrichment, shRNAvsCRISPR, shRNAvsCRISPR Statistical tests]
